# Supplementary material for: CAT: A Compound Attachment Tool for the Construction of Composite Chemical Compounds
Source: J Chem Inf Model. 2022 Oct 31;62(22):5525–35. doi: 10.1021/acs.jcim.2c00690 (PMC9976287; doi:10.1021/acs.jcim.2c00690)
Supplement: Supplementary file 2 — ci2c00690_si_002.txt [file ci2c00690_si_002.txt]

path: null

input_cores:
    - 6nm_DP_model_RbBr.xyz:
        guess_bonds: False

input_ligands:
    - CCCCCCCC/C=C\CCCCCCCC[NH3+] # oleylammonium

optional:
    core:
        anchor: Rb  # dummy atom A

    ligand:
        split: False

    qd:
        multi_ligand:
            ligands:
                - C1=CC=C(C=C1)CC(=O)[O-] # phenylacetate
            anchor:
                - Br # dummy atom B
