# Supplementary material for: CAT: A Compound Attachment Tool for the Construction of Composite Chemical Compounds
Source: J Chem Inf Model. 2022 Oct 31;62(22):5525–35. doi: 10.1021/acs.jcim.2c00690 (PMC9976287; doi:10.1021/acs.jcim.2c00690)
Supplement: Supplementary file 3 — ci2c00690_si_003.xyz [file ci2c00690_si_003.xyz]

9504

        Rb     -28.821631     -28.821631     -18.341038 
        Cs     -28.821631     -28.821631      -7.860445 
        Rb     -28.821631     -28.821631      13.100741 
        Rb     -28.821631     -28.821631      23.581334 
        Rb     -28.821631     -18.341038     -28.821631 
        Rb     -28.821631     -18.341038     -18.341038 
        Cs     -28.821631     -18.341038      -7.860445 
        Rb     -28.821631     -18.341038       2.620148 
        Cs     -28.821631     -18.341038      13.100741 
        Rb     -28.821631     -18.341038      23.581334 
        Rb     -28.821631     -18.341038      34.061927 
        Rb     -28.821631      -7.860445     -28.821631 
        Rb     -28.821631      -7.860445     -18.341038 
        Rb     -28.821631      -7.860445      -7.860445 
        Rb     -28.821631      -7.860445       2.620148 
        Cs     -28.821631      -7.860445      13.100741 
        Rb     -28.821631      -7.860445      23.581334 
        Rb     -28.821631      -7.860445      34.061927 
        Rb     -28.821631       2.620148     -18.341038 
        Cs     -28.821631       2.620148      -7.860445 
        Cs     -28.821631       2.620148      13.100741 
        Rb     -28.821631       2.620148      23.581334 
        Rb     -28.821631      13.100741     -28.821631 
        Cs     -28.821631      13.100741     -18.341038 
        Rb     -28.821631      13.100741      -7.860445 
        Rb     -28.821631      13.100741       2.620148 
        Cs     -28.821631      13.100741      13.100741 
        Rb     -28.821631      13.100741      23.581334 
        Rb     -28.821631      13.100741      34.061927 
        Rb     -28.821631      23.581334     -28.821631 
        Cs     -28.821631      23.581334     -18.341038 
        Rb     -28.821631      23.581334      -7.860445 
        Rb     -28.821631      23.581334       2.620148 
        Cs     -28.821631      23.581334      13.100741 
        Rb     -28.821631      23.581334      23.581334 
        Rb     -28.821631      23.581334      34.061927 
        Cs     -28.821631      34.061927     -18.341038 
        Cs     -28.821631      34.061927      -7.860445 
        Cs     -28.821631      34.061927      13.100741 
        Cs     -28.821631      34.061927      23.581334 
        Cs     -18.341038     -28.821631     -28.821631 
        Cs     -18.341038     -28.821631     -18.341038 
        Cs     -18.341038     -28.821631      -7.860445 
        Rb     -18.341038     -28.821631       2.620148 
        Cs     -18.341038     -28.821631      13.100741 
        Cs     -18.341038     -28.821631      23.581334 
        Rb     -18.341038     -28.821631      34.061927 
        Cs     -18.341038     -18.341038     -28.821631 
        Cs     -18.341038     -18.341038     -18.341038 
        Cs     -18.341038     -18.341038      -7.860445 
        Cs     -18.341038     -18.341038       2.620148 
        Cs     -18.341038     -18.341038      13.100741 
        Cs     -18.341038     -18.341038      23.581334 
        Cs     -18.341038     -18.341038      34.061927 
        Rb     -18.341038      -7.860445     -28.821631 
        Cs     -18.341038      -7.860445     -18.341038 
        Cs     -18.341038      -7.860445      -7.860445 
        Cs     -18.341038      -7.860445       2.620148 
        Cs     -18.341038      -7.860445      13.100741 
        Cs     -18.341038      -7.860445      23.581334 
        Rb     -18.341038      -7.860445      34.061927 
        Rb     -18.341038       2.620148     -28.821631 
        Cs     -18.341038       2.620148     -18.341038 
        Cs     -18.341038       2.620148      -7.860445 
        Cs     -18.341038       2.620148       2.620148 
        Cs     -18.341038       2.620148      13.100741 
        Cs     -18.341038       2.620148      23.581334 
        Cs     -18.341038       2.620148      34.061927 
        Cs     -18.341038      13.100741     -28.821631 
        Cs     -18.341038      13.100741     -18.341038 
        Cs     -18.341038      13.100741      -7.860445 
        Cs     -18.341038      13.100741       2.620148 
        Cs     -18.341038      13.100741      13.100741 
        Cs     -18.341038      13.100741      23.581334 
        Cs     -18.341038      13.100741      34.061927 
        Cs     -18.341038      23.581334     -28.821631 
        Cs     -18.341038      23.581334     -18.341038 
        Cs     -18.341038      23.581334      -7.860445 
        Cs     -18.341038      23.581334       2.620148 
        Cs     -18.341038      23.581334      13.100741 
        Cs     -18.341038      23.581334      23.581334 
        Rb     -18.341038      23.581334      34.061927 
        Cs     -18.341038      34.061927     -28.821631 
        Cs     -18.341038      34.061927     -18.341038 
        Cs     -18.341038      34.061927      -7.860445 
        Rb     -18.341038      34.061927       2.620148 
        Cs     -18.341038      34.061927      13.100741 
        Cs     -18.341038      34.061927      23.581334 
        Rb     -18.341038      34.061927      34.061927 
        Cs      -7.860445     -28.821631     -28.821631 
        Cs      -7.860445     -28.821631     -18.341038 
        Cs      -7.860445     -28.821631      -7.860445 
        Rb      -7.860445     -28.821631       2.620148 
        Cs      -7.860445     -28.821631      13.100741 
        Cs      -7.860445     -28.821631      23.581334 
        Rb      -7.860445     -28.821631      34.061927 
        Cs      -7.860445     -18.341038     -28.821631 
        Cs      -7.860445     -18.341038     -18.341038 
        Cs      -7.860445     -18.341038      -7.860445 
        Cs      -7.860445     -18.341038       2.620148 
        Cs      -7.860445     -18.341038      13.100741 
        Cs      -7.860445     -18.341038      23.581334 
        Cs      -7.860445     -18.341038      34.061927 
        Cs      -7.860445      -7.860445     -28.821631 
        Cs      -7.860445      -7.860445     -18.341038 
        Cs      -7.860445      -7.860445      -7.860445 
        Cs      -7.860445      -7.860445       2.620148 
        Cs      -7.860445      -7.860445      13.100741 
        Cs      -7.860445      -7.860445      23.581334 
        Rb      -7.860445      -7.860445      34.061927 
        Cs      -7.860445       2.620148     -28.821631 
        Cs      -7.860445       2.620148     -18.341038 
        Cs      -7.860445       2.620148      -7.860445 
        Cs      -7.860445       2.620148       2.620148 
        Cs      -7.860445       2.620148      13.100741 
        Cs      -7.860445       2.620148      23.581334 
        Cs      -7.860445       2.620148      34.061927 
        Rb      -7.860445      13.100741     -28.821631 
        Cs      -7.860445      13.100741     -18.341038 
        Cs      -7.860445      13.100741      -7.860445 
        Cs      -7.860445      13.100741       2.620148 
        Cs      -7.860445      13.100741      13.100741 
        Cs      -7.860445      13.100741      23.581334 
        Cs      -7.860445      13.100741      34.061927 
        Cs      -7.860445      23.581334     -28.821631 
        Cs      -7.860445      23.581334     -18.341038 
        Cs      -7.860445      23.581334      -7.860445 
        Cs      -7.860445      23.581334       2.620148 
        Cs      -7.860445      23.581334      13.100741 
        Cs      -7.860445      23.581334      23.581334 
        Rb      -7.860445      23.581334      34.061927 
        Cs      -7.860445      34.061927     -28.821631 
        Cs      -7.860445      34.061927     -18.341038 
        Cs      -7.860445      34.061927      -7.860445 
        Rb      -7.860445      34.061927       2.620148 
        Rb      -7.860445      34.061927      13.100741 
        Rb      -7.860445      34.061927      23.581334 
        Rb      -7.860445      34.061927      34.061927 
        Rb       2.620148     -28.821631     -18.341038 
        Cs       2.620148     -28.821631      -7.860445 
        Rb       2.620148     -28.821631      13.100741 
        Rb       2.620148     -28.821631      23.581334 
        Rb       2.620148     -18.341038     -28.821631 
        Cs       2.620148     -18.341038     -18.341038 
        Cs       2.620148     -18.341038      -7.860445 
        Cs       2.620148     -18.341038       2.620148 
        Cs       2.620148     -18.341038      13.100741 
        Cs       2.620148     -18.341038      23.581334 
        Rb       2.620148     -18.341038      34.061927 
        Cs       2.620148      -7.860445     -28.821631 
        Cs       2.620148      -7.860445     -18.341038 
        Cs       2.620148      -7.860445      -7.860445 
        Cs       2.620148      -7.860445       2.620148 
        Cs       2.620148      -7.860445      13.100741 
        Cs       2.620148      -7.860445      23.581334 
        Rb       2.620148      -7.860445      34.061927 
        Cs       2.620148       2.620148     -18.341038 
        Cs       2.620148       2.620148      -7.860445 
        Cs       2.620148       2.620148       2.620148 
        Cs       2.620148       2.620148      13.100741 
        Cs       2.620148       2.620148      23.581334 
        Cs       2.620148       2.620148      34.061927 
        Rb       2.620148      13.100741     -28.821631 
        Cs       2.620148      13.100741     -18.341038 
        Cs       2.620148      13.100741      -7.860445 
        Cs       2.620148      13.100741       2.620148 
        Cs       2.620148      13.100741      13.100741 
        Cs       2.620148      13.100741      23.581334 
        Cs       2.620148      13.100741      34.061927 
        Cs       2.620148      23.581334     -28.821631 
        Cs       2.620148      23.581334     -18.341038 
        Cs       2.620148      23.581334      -7.860445 
        Cs       2.620148      23.581334       2.620148 
        Cs       2.620148      23.581334      13.100741 
        Cs       2.620148      23.581334      23.581334 
        Rb       2.620148      23.581334      34.061927 
        Cs       2.620148      34.061927     -18.341038 
        Rb       2.620148      34.061927      -7.860445 
        Cs       2.620148      34.061927      13.100741 
        Cs       2.620148      34.061927      23.581334 
        Rb      13.100741     -28.821631     -28.821631 
        Rb      13.100741     -28.821631     -18.341038 
        Cs      13.100741     -28.821631      -7.860445 
        Cs      13.100741     -28.821631       2.620148 
        Rb      13.100741     -28.821631      13.100741 
        Rb      13.100741     -28.821631      23.581334 
        Rb      13.100741     -28.821631      34.061927 
        Rb      13.100741     -18.341038     -28.821631 
        Cs      13.100741     -18.341038     -18.341038 
        Cs      13.100741     -18.341038      -7.860445 
        Cs      13.100741     -18.341038       2.620148 
        Cs      13.100741     -18.341038      13.100741 
        Cs      13.100741     -18.341038      23.581334 
        Rb      13.100741     -18.341038      34.061927 
        Cs      13.100741      -7.860445     -28.821631 
        Cs      13.100741      -7.860445     -18.341038 
        Cs      13.100741      -7.860445      -7.860445 
        Cs      13.100741      -7.860445       2.620148 
        Cs      13.100741      -7.860445      13.100741 
        Cs      13.100741      -7.860445      23.581334 
        Cs      13.100741      -7.860445      34.061927 
        Cs      13.100741       2.620148     -28.821631 
        Cs      13.100741       2.620148     -18.341038 
        Cs      13.100741       2.620148      -7.860445 
        Cs      13.100741       2.620148       2.620148 
        Cs      13.100741       2.620148      13.100741 
        Cs      13.100741       2.620148      23.581334 
        Cs      13.100741       2.620148      34.061927 
        Cs      13.100741      13.100741     -28.821631 
        Cs      13.100741      13.100741     -18.341038 
        Cs      13.100741      13.100741      -7.860445 
        Cs      13.100741      13.100741       2.620148 
        Cs      13.100741      13.100741      13.100741 
        Cs      13.100741      13.100741      23.581334 
        Cs      13.100741      13.100741      34.061927 
        Cs      13.100741      23.581334     -28.821631 
        Cs      13.100741      23.581334     -18.341038 
        Cs      13.100741      23.581334      -7.860445 
        Cs      13.100741      23.581334       2.620148 
        Cs      13.100741      23.581334      13.100741 
        Cs      13.100741      23.581334      23.581334 
        Rb      13.100741      23.581334      34.061927 
        Cs      13.100741      34.061927     -28.821631 
        Cs      13.100741      34.061927     -18.341038 
        Cs      13.100741      34.061927      -7.860445 
        Cs      13.100741      34.061927       2.620148 
        Cs      13.100741      34.061927      13.100741 
        Cs      13.100741      34.061927      23.581334 
        Rb      13.100741      34.061927      34.061927 
        Rb      23.581334     -28.821631     -28.821631 
        Rb      23.581334     -28.821631     -18.341038 
        Rb      23.581334     -28.821631      -7.860445 
        Rb      23.581334     -28.821631       2.620148 
        Rb      23.581334     -28.821631      13.100741 
        Cs      23.581334     -28.821631      23.581334 
        Cs      23.581334     -28.821631      34.061927 
        Rb      23.581334     -18.341038     -28.821631 
        Cs      23.581334     -18.341038     -18.341038 
        Cs      23.581334     -18.341038      -7.860445 
        Cs      23.581334     -18.341038       2.620148 
        Cs      23.581334     -18.341038      13.100741 
        Cs      23.581334     -18.341038      23.581334 
        Rb      23.581334     -18.341038      34.061927 
        Cs      23.581334      -7.860445     -28.821631 
        Cs      23.581334      -7.860445     -18.341038 
        Cs      23.581334      -7.860445      -7.860445 
        Cs      23.581334      -7.860445       2.620148 
        Cs      23.581334      -7.860445      13.100741 
        Cs      23.581334      -7.860445      23.581334 
        Cs      23.581334      -7.860445      34.061927 
        Cs      23.581334       2.620148     -28.821631 
        Cs      23.581334       2.620148     -18.341038 
        Cs      23.581334       2.620148      -7.860445 
        Cs      23.581334       2.620148       2.620148 
        Cs      23.581334       2.620148      13.100741 
        Cs      23.581334       2.620148      23.581334 
        Cs      23.581334       2.620148      34.061927 
        Cs      23.581334      13.100741     -28.821631 
        Cs      23.581334      13.100741     -18.341038 
        Cs      23.581334      13.100741      -7.860445 
        Cs      23.581334      13.100741       2.620148 
        Cs      23.581334      13.100741      13.100741 
        Cs      23.581334      13.100741      23.581334 
        Cs      23.581334      13.100741      34.061927 
        Rb      23.581334      23.581334     -28.821631 
        Cs      23.581334      23.581334     -18.341038 
        Cs      23.581334      23.581334      -7.860445 
        Cs      23.581334      23.581334       2.620148 
        Cs      23.581334      23.581334      13.100741 
        Cs      23.581334      23.581334      23.581334 
        Cs      23.581334      23.581334      34.061927 
        Rb      23.581334      34.061927     -28.821631 
        Rb      23.581334      34.061927     -18.341038 
        Cs      23.581334      34.061927      -7.860445 
        Rb      23.581334      34.061927       2.620148 
        Rb      23.581334      34.061927      13.100741 
        Rb      23.581334      34.061927      23.581334 
        Cs      23.581334      34.061927      34.061927 
        Cs      34.061927     -28.821631     -18.341038 
        Rb      34.061927     -28.821631      -7.860445 
        Rb      34.061927     -28.821631      13.100741 
        Rb      34.061927     -28.821631      23.581334 
        Rb      34.061927     -18.341038     -28.821631 
        Rb      34.061927     -18.341038     -18.341038 
        Cs      34.061927     -18.341038      -7.860445 
        Rb      34.061927     -18.341038       2.620148 
        Rb      34.061927     -18.341038      13.100741 
        Rb      34.061927     -18.341038      23.581334 
        Rb      34.061927     -18.341038      34.061927 
        Cs      34.061927      -7.860445     -28.821631 
        Rb      34.061927      -7.860445     -18.341038 
        Cs      34.061927      -7.860445      -7.860445 
        Cs      34.061927      -7.860445       2.620148 
        Cs      34.061927      -7.860445      13.100741 
        Cs      34.061927      -7.860445      23.581334 
        Rb      34.061927      -7.860445      34.061927 
        Cs      34.061927       2.620148     -18.341038 
        Cs      34.061927       2.620148      -7.860445 
        Rb      34.061927       2.620148      13.100741 
        Rb      34.061927       2.620148      23.581334 
        Rb      34.061927      13.100741     -28.821631 
        Cs      34.061927      13.100741     -18.341038 
        Cs      34.061927      13.100741      -7.860445 
        Cs      34.061927      13.100741       2.620148 
        Cs      34.061927      13.100741      13.100741 
        Rb      34.061927      13.100741      23.581334 
        Rb      34.061927      13.100741      34.061927 
        Rb      34.061927      23.581334     -28.821631 
        Rb      34.061927      23.581334     -18.341038 
        Cs      34.061927      23.581334      -7.860445 
        Cs      34.061927      23.581334       2.620148 
        Rb      34.061927      23.581334      13.100741 
        Rb      34.061927      23.581334      23.581334 
        Rb      34.061927      23.581334      34.061927 
        Rb      34.061927      34.061927     -18.341038 
        Cs      34.061927      34.061927      -7.860445 
        Rb      34.061927      34.061927      13.100741 
        Rb      34.061927      34.061927      23.581334 
        Rb     -23.581334     -28.821631     -28.821631 
        Cs     -23.581334     -28.821631     -18.341038 
        Rb     -23.581334     -28.821631      -7.860445 
        Rb     -23.581334     -28.821631       2.620148 
        Cs     -23.581334     -28.821631      13.100741 
        Cs     -23.581334     -28.821631      23.581334 
        Rb     -23.581334     -28.821631      34.061927 
        Cs     -23.581334     -18.341038     -28.821631 
        Cs     -23.581334     -18.341038     -18.341038 
        Cs     -23.581334     -18.341038      -7.860445 
        Cs     -23.581334     -18.341038       2.620148 
        Cs     -23.581334     -18.341038      13.100741 
        Cs     -23.581334     -18.341038      23.581334 
        Rb     -23.581334     -18.341038      34.061927 
        Cs     -23.581334      -7.860445     -28.821631 
        Cs     -23.581334      -7.860445     -18.341038 
        Cs     -23.581334      -7.860445      -7.860445 
        Cs     -23.581334      -7.860445       2.620148 
        Cs     -23.581334      -7.860445      13.100741 
        Cs     -23.581334      -7.860445      23.581334 
        Cs     -23.581334      -7.860445      34.061927 
        Cs     -23.581334       2.620148     -28.821631 
        Cs     -23.581334       2.620148     -18.341038 
        Cs     -23.581334       2.620148      -7.860445 
        Cs     -23.581334       2.620148       2.620148 
        Cs     -23.581334       2.620148      13.100741 
        Cs     -23.581334       2.620148      23.581334 
        Rb     -23.581334       2.620148      34.061927 
        Cs     -23.581334      13.100741     -28.821631 
        Cs     -23.581334      13.100741     -18.341038 
        Cs     -23.581334      13.100741      -7.860445 
        Cs     -23.581334      13.100741       2.620148 
        Cs     -23.581334      13.100741      13.100741 
        Cs     -23.581334      13.100741      23.581334 
        Cs     -23.581334      13.100741      34.061927 
        Cs     -23.581334      23.581334     -28.821631 
        Cs     -23.581334      23.581334     -18.341038 
        Cs     -23.581334      23.581334      -7.860445 
        Cs     -23.581334      23.581334       2.620148 
        Cs     -23.581334      23.581334      13.100741 
        Cs     -23.581334      23.581334      23.581334 
        Cs     -23.581334      23.581334      34.061927 
        Rb     -23.581334      34.061927     -28.821631 
        Rb     -23.581334      34.061927     -18.341038 
        Rb     -23.581334      34.061927      -7.860445 
        Rb     -23.581334      34.061927       2.620148 
        Rb     -23.581334      34.061927      13.100741 
        Rb     -23.581334      34.061927      23.581334 
        Rb     -23.581334      34.061927      34.061927 
        Rb     -13.100741     -28.821631     -28.821631 
        Rb     -13.100741     -28.821631     -18.341038 
        Rb     -13.100741     -28.821631      -7.860445 
        Cs     -13.100741     -28.821631       2.620148 
        Rb     -13.100741     -28.821631      13.100741 
        Rb     -13.100741     -28.821631      23.581334 
        Cs     -13.100741     -28.821631      34.061927 
        Rb     -13.100741     -18.341038     -28.821631 
        Cs     -13.100741     -18.341038     -18.341038 
        Cs     -13.100741     -18.341038      -7.860445 
        Cs     -13.100741     -18.341038       2.620148 
        Cs     -13.100741     -18.341038      13.100741 
        Cs     -13.100741     -18.341038      23.581334 
        Rb     -13.100741     -18.341038      34.061927 
        Cs     -13.100741      -7.860445     -28.821631 
        Cs     -13.100741      -7.860445     -18.341038 
        Cs     -13.100741      -7.860445      -7.860445 
        Cs     -13.100741      -7.860445       2.620148 
        Cs     -13.100741      -7.860445      13.100741 
        Cs     -13.100741      -7.860445      23.581334 
        Cs     -13.100741      -7.860445      34.061927 
        Cs     -13.100741       2.620148     -28.821631 
        Cs     -13.100741       2.620148     -18.341038 
        Cs     -13.100741       2.620148      -7.860445 
        Cs     -13.100741       2.620148       2.620148 
        Cs     -13.100741       2.620148      13.100741 
        Cs     -13.100741       2.620148      23.581334 
        Rb     -13.100741       2.620148      34.061927 
        Rb     -13.100741      13.100741     -28.821631 
        Cs     -13.100741      13.100741     -18.341038 
        Cs     -13.100741      13.100741      -7.860445 
        Cs     -13.100741      13.100741       2.620148 
        Cs     -13.100741      13.100741      13.100741 
        Cs     -13.100741      13.100741      23.581334 
        Rb     -13.100741      13.100741      34.061927 
        Rb     -13.100741      23.581334     -28.821631 
        Cs     -13.100741      23.581334     -18.341038 
        Cs     -13.100741      23.581334      -7.860445 
        Cs     -13.100741      23.581334       2.620148 
        Cs     -13.100741      23.581334      13.100741 
        Cs     -13.100741      23.581334      23.581334 
        Cs     -13.100741      23.581334      34.061927 
        Rb     -13.100741      34.061927     -28.821631 
        Rb     -13.100741      34.061927     -18.341038 
        Rb     -13.100741      34.061927      -7.860445 
        Cs     -13.100741      34.061927       2.620148 
        Rb     -13.100741      34.061927      13.100741 
        Rb     -13.100741      34.061927      23.581334 
        Cs     -13.100741      34.061927      34.061927 
        Rb      -2.620148     -28.821631     -28.821631 
        Rb      -2.620148     -28.821631     -18.341038 
        Rb      -2.620148     -28.821631      -7.860445 
        Cs      -2.620148     -28.821631       2.620148 
        Cs      -2.620148     -28.821631      13.100741 
        Rb      -2.620148     -28.821631      23.581334 
        Rb      -2.620148     -28.821631      34.061927 
        Rb      -2.620148     -18.341038     -28.821631 
        Cs      -2.620148     -18.341038     -18.341038 
        Cs      -2.620148     -18.341038      -7.860445 
        Cs      -2.620148     -18.341038       2.620148 
        Cs      -2.620148     -18.341038      13.100741 
        Cs      -2.620148     -18.341038      23.581334 
        Rb      -2.620148     -18.341038      34.061927 
        Rb      -2.620148      -7.860445     -28.821631 
        Cs      -2.620148      -7.860445     -18.341038 
        Cs      -2.620148      -7.860445      -7.860445 
        Cs      -2.620148      -7.860445       2.620148 
        Cs      -2.620148      -7.860445      13.100741 
        Cs      -2.620148      -7.860445      23.581334 
        Cs      -2.620148      -7.860445      34.061927 
        Rb      -2.620148       2.620148     -28.821631 
        Cs      -2.620148       2.620148     -18.341038 
        Cs      -2.620148       2.620148      -7.860445 
        Cs      -2.620148       2.620148       2.620148 
        Cs      -2.620148       2.620148      13.100741 
        Cs      -2.620148       2.620148      23.581334 
        Rb      -2.620148       2.620148      34.061927 
        Cs      -2.620148      13.100741     -28.821631 
        Cs      -2.620148      13.100741     -18.341038 
        Cs      -2.620148      13.100741      -7.860445 
        Cs      -2.620148      13.100741       2.620148 
        Cs      -2.620148      13.100741      13.100741 
        Cs      -2.620148      13.100741      23.581334 
        Rb      -2.620148      13.100741      34.061927 
        Rb      -2.620148      23.581334     -28.821631 
        Cs      -2.620148      23.581334     -18.341038 
        Cs      -2.620148      23.581334      -7.860445 
        Cs      -2.620148      23.581334       2.620148 
        Cs      -2.620148      23.581334      13.100741 
        Cs      -2.620148      23.581334      23.581334 
        Cs      -2.620148      23.581334      34.061927 
        Rb      -2.620148      34.061927     -28.821631 
        Rb      -2.620148      34.061927     -18.341038 
        Rb      -2.620148      34.061927      -7.860445 
        Cs      -2.620148      34.061927       2.620148 
        Cs      -2.620148      34.061927      13.100741 
        Rb      -2.620148      34.061927      23.581334 
        Rb      -2.620148      34.061927      34.061927 
        Cs       7.860445     -28.821631     -28.821631 
        Cs       7.860445     -28.821631     -18.341038 
        Rb       7.860445     -28.821631      -7.860445 
        Rb       7.860445     -28.821631       2.620148 
        Cs       7.860445     -28.821631      13.100741 
        Cs       7.860445     -28.821631      23.581334 
        Rb       7.860445     -28.821631      34.061927 
        Cs       7.860445     -18.341038     -28.821631 
        Cs       7.860445     -18.341038     -18.341038 
        Cs       7.860445     -18.341038      -7.860445 
        Cs       7.860445     -18.341038       2.620148 
        Cs       7.860445     -18.341038      13.100741 
        Cs       7.860445     -18.341038      23.581334 
        Cs       7.860445     -18.341038      34.061927 
        Rb       7.860445      -7.860445     -28.821631 
        Cs       7.860445      -7.860445     -18.341038 
        Cs       7.860445      -7.860445      -7.860445 
        Cs       7.860445      -7.860445       2.620148 
        Cs       7.860445      -7.860445      13.100741 
        Cs       7.860445      -7.860445      23.581334 
        Cs       7.860445      -7.860445      34.061927 
        Rb       7.860445       2.620148     -28.821631 
        Cs       7.860445       2.620148     -18.341038 
        Cs       7.860445       2.620148      -7.860445 
        Cs       7.860445       2.620148       2.620148 
        Cs       7.860445       2.620148      13.100741 
        Cs       7.860445       2.620148      23.581334 
        Rb       7.860445       2.620148      34.061927 
        Rb       7.860445      13.100741     -28.821631 
        Cs       7.860445      13.100741     -18.341038 
        Cs       7.860445      13.100741      -7.860445 
        Cs       7.860445      13.100741       2.620148 
        Cs       7.860445      13.100741      13.100741 
        Cs       7.860445      13.100741      23.581334 
        Rb       7.860445      13.100741      34.061927 
        Rb       7.860445      23.581334     -28.821631 
        Cs       7.860445      23.581334     -18.341038 
        Cs       7.860445      23.581334      -7.860445 
        Cs       7.860445      23.581334       2.620148 
        Cs       7.860445      23.581334      13.100741 
        Cs       7.860445      23.581334      23.581334 
        Cs       7.860445      23.581334      34.061927 
        Rb       7.860445      34.061927     -28.821631 
        Rb       7.860445      34.061927     -18.341038 
        Cs       7.860445      34.061927      -7.860445 
        Rb       7.860445      34.061927       2.620148 
        Rb       7.860445      34.061927      13.100741 
        Rb       7.860445      34.061927      23.581334 
        Rb       7.860445      34.061927      34.061927 
        Cs      18.341038     -28.821631     -28.821631 
        Cs      18.341038     -28.821631     -18.341038 
        Rb      18.341038     -28.821631      -7.860445 
        Cs      18.341038     -28.821631       2.620148 
        Cs      18.341038     -28.821631      13.100741 
        Rb      18.341038     -28.821631      23.581334 
        Rb      18.341038     -28.821631      34.061927 
        Cs      18.341038     -18.341038     -28.821631 
        Cs      18.341038     -18.341038     -18.341038 
        Cs      18.341038     -18.341038      -7.860445 
        Cs      18.341038     -18.341038       2.620148 
        Cs      18.341038     -18.341038      13.100741 
        Cs      18.341038     -18.341038      23.581334 
        Cs      18.341038     -18.341038      34.061927 
        Rb      18.341038      -7.860445     -28.821631 
        Cs      18.341038      -7.860445     -18.341038 
        Cs      18.341038      -7.860445      -7.860445 
        Cs      18.341038      -7.860445       2.620148 
        Cs      18.341038      -7.860445      13.100741 
        Cs      18.341038      -7.860445      23.581334 
        Rb      18.341038      -7.860445      34.061927 
        Rb      18.341038       2.620148     -28.821631 
        Cs      18.341038       2.620148     -18.341038 
        Cs      18.341038       2.620148      -7.860445 
        Cs      18.341038       2.620148       2.620148 
        Cs      18.341038       2.620148      13.100741 
        Cs      18.341038       2.620148      23.581334 
        Rb      18.341038       2.620148      34.061927 
        Rb      18.341038      13.100741     -28.821631 
        Cs      18.341038      13.100741     -18.341038 
        Cs      18.341038      13.100741      -7.860445 
        Cs      18.341038      13.100741       2.620148 
        Cs      18.341038      13.100741      13.100741 
        Cs      18.341038      13.100741      23.581334 
        Rb      18.341038      13.100741      34.061927 
        Rb      18.341038      23.581334     -28.821631 
        Cs      18.341038      23.581334     -18.341038 
        Cs      18.341038      23.581334      -7.860445 
        Cs      18.341038      23.581334       2.620148 
        Cs      18.341038      23.581334      13.100741 
        Cs      18.341038      23.581334      23.581334 
        Rb      18.341038      23.581334      34.061927 
        Rb      18.341038      34.061927     -28.821631 
        Rb      18.341038      34.061927     -18.341038 
        Rb      18.341038      34.061927      -7.860445 
        Rb      18.341038      34.061927       2.620148 
        Rb      18.341038      34.061927      13.100741 
        Rb      18.341038      34.061927      23.581334 
        Rb      18.341038      34.061927      34.061927 
        Rb      28.821631     -28.821631     -28.821631 
        Rb      28.821631     -28.821631     -18.341038 
        Cs      28.821631     -28.821631      -7.860445 
        Cs      28.821631     -28.821631       2.620148 
        Cs      28.821631     -28.821631      13.100741 
        Rb      28.821631     -28.821631      23.581334 
        Rb      28.821631     -28.821631      34.061927 
        Cs      28.821631     -18.341038     -28.821631 
        Cs      28.821631     -18.341038     -18.341038 
        Cs      28.821631     -18.341038      -7.860445 
        Cs      28.821631     -18.341038       2.620148 
        Cs      28.821631     -18.341038      13.100741 
        Cs      28.821631     -18.341038      23.581334 
        Cs      28.821631     -18.341038      34.061927 
        Rb      28.821631      -7.860445     -28.821631 
        Cs      28.821631      -7.860445     -18.341038 
        Cs      28.821631      -7.860445      -7.860445 
        Cs      28.821631      -7.860445       2.620148 
        Cs      28.821631      -7.860445      13.100741 
        Cs      28.821631      -7.860445      23.581334 
        Cs      28.821631      -7.860445      34.061927 
        Rb      28.821631       2.620148     -28.821631 
        Cs      28.821631       2.620148     -18.341038 
        Cs      28.821631       2.620148      -7.860445 
        Cs      28.821631       2.620148       2.620148 
        Cs      28.821631       2.620148      13.100741 
        Cs      28.821631       2.620148      23.581334 
        Rb      28.821631       2.620148      34.061927 
        Rb      28.821631      13.100741     -28.821631 
        Cs      28.821631      13.100741     -18.341038 
        Cs      28.821631      13.100741      -7.860445 
        Cs      28.821631      13.100741       2.620148 
        Cs      28.821631      13.100741      13.100741 
        Cs      28.821631      13.100741      23.581334 
        Cs      28.821631      13.100741      34.061927 
        Cs      28.821631      23.581334     -28.821631 
        Cs      28.821631      23.581334     -18.341038 
        Cs      28.821631      23.581334      -7.860445 
        Cs      28.821631      23.581334       2.620148 
        Cs      28.821631      23.581334      13.100741 
        Cs      28.821631      23.581334      23.581334 
        Cs      28.821631      23.581334      34.061927 
        Cs      28.821631      34.061927     -28.821631 
        Cs      28.821631      34.061927     -18.341038 
        Cs      28.821631      34.061927      -7.860445 
        Cs      28.821631      34.061927       2.620148 
        Cs      28.821631      34.061927      13.100741 
        Cs      28.821631      34.061927      23.581334 
        Rb      28.821631      34.061927      34.061927 
        Cs     -23.581334     -23.581334     -28.821631 
        Cs     -23.581334     -23.581334     -18.341038 
        Cs     -23.581334     -23.581334      -7.860445 
        Cs     -23.581334     -23.581334       2.620148 
        Cs     -23.581334     -23.581334      13.100741 
        Cs     -23.581334     -23.581334      23.581334 
        Cs     -23.581334     -23.581334      34.061927 
        Rb     -23.581334     -13.100741     -28.821631 
        Cs     -23.581334     -13.100741     -18.341038 
        Cs     -23.581334     -13.100741      -7.860445 
        Cs     -23.581334     -13.100741       2.620148 
        Cs     -23.581334     -13.100741      13.100741 
        Cs     -23.581334     -13.100741      23.581334 
        Cs     -23.581334     -13.100741      34.061927 
        Rb     -23.581334      -2.620148     -28.821631 
        Cs     -23.581334      -2.620148     -18.341038 
        Cs     -23.581334      -2.620148      -7.860445 
        Cs     -23.581334      -2.620148       2.620148 
        Cs     -23.581334      -2.620148      13.100741 
        Cs     -23.581334      -2.620148      23.581334 
        Rb     -23.581334      -2.620148      34.061927 
        Rb     -23.581334       7.860445     -28.821631 
        Cs     -23.581334       7.860445     -18.341038 
        Cs     -23.581334       7.860445      -7.860445 
        Cs     -23.581334       7.860445       2.620148 
        Cs     -23.581334       7.860445      13.100741 
        Cs     -23.581334       7.860445      23.581334 
        Rb     -23.581334       7.860445      34.061927 
        Rb     -23.581334      18.341038     -28.821631 
        Cs     -23.581334      18.341038     -18.341038 
        Cs     -23.581334      18.341038      -7.860445 
        Cs     -23.581334      18.341038       2.620148 
        Cs     -23.581334      18.341038      13.100741 
        Cs     -23.581334      18.341038      23.581334 
        Rb     -23.581334      18.341038      34.061927 
        Cs     -23.581334      28.821631     -28.821631 
        Cs     -23.581334      28.821631     -18.341038 
        Cs     -23.581334      28.821631      -7.860445 
        Cs     -23.581334      28.821631       2.620148 
        Cs     -23.581334      28.821631      13.100741 
        Cs     -23.581334      28.821631      23.581334 
        Cs     -23.581334      28.821631      34.061927 
        Cs     -13.100741     -23.581334     -28.821631 
        Cs     -13.100741     -23.581334     -18.341038 
        Cs     -13.100741     -23.581334      -7.860445 
        Cs     -13.100741     -23.581334       2.620148 
        Cs     -13.100741     -23.581334      13.100741 
        Cs     -13.100741     -23.581334      23.581334 
        Cs     -13.100741     -23.581334      34.061927 
        Cs     -13.100741     -13.100741     -18.341038 
        Cs     -13.100741     -13.100741      -7.860445 
        Cs     -13.100741     -13.100741       2.620148 
        Cs     -13.100741     -13.100741      13.100741 
        Cs     -13.100741     -13.100741      23.581334 
        Rb     -13.100741     -13.100741      34.061927 
        Rb     -13.100741      -2.620148     -28.821631 
        Cs     -13.100741      -2.620148     -18.341038 
        Cs     -13.100741      -2.620148      -7.860445 
        Cs     -13.100741      -2.620148       2.620148 
        Cs     -13.100741      -2.620148      13.100741 
        Cs     -13.100741      -2.620148      23.581334 
        Rb     -13.100741      -2.620148      34.061927 
        Rb     -13.100741       7.860445     -28.821631 
        Cs     -13.100741       7.860445     -18.341038 
        Cs     -13.100741       7.860445      -7.860445 
        Cs     -13.100741       7.860445       2.620148 
        Cs     -13.100741       7.860445      13.100741 
        Cs     -13.100741       7.860445      23.581334 
        Cs     -13.100741       7.860445      34.061927 
        Cs     -13.100741      18.341038     -28.821631 
        Cs     -13.100741      18.341038     -18.341038 
        Cs     -13.100741      18.341038      -7.860445 
        Cs     -13.100741      18.341038       2.620148 
        Cs     -13.100741      18.341038      13.100741 
        Cs     -13.100741      18.341038      23.581334 
        Cs     -13.100741      28.821631     -28.821631 
        Cs     -13.100741      28.821631     -18.341038 
        Cs     -13.100741      28.821631      -7.860445 
        Cs     -13.100741      28.821631       2.620148 
        Cs     -13.100741      28.821631      13.100741 
        Cs     -13.100741      28.821631      23.581334 
        Rb     -13.100741      28.821631      34.061927 
        Cs      -2.620148     -23.581334     -28.821631 
        Cs      -2.620148     -23.581334     -18.341038 
        Cs      -2.620148     -23.581334      -7.860445 
        Cs      -2.620148     -23.581334       2.620148 
        Cs      -2.620148     -23.581334      13.100741 
        Cs      -2.620148     -23.581334      23.581334 
        Cs      -2.620148     -23.581334      34.061927 
        Cs      -2.620148     -13.100741     -28.821631 
        Cs      -2.620148     -13.100741     -18.341038 
        Cs      -2.620148     -13.100741      -7.860445 
        Cs      -2.620148     -13.100741       2.620148 
        Cs      -2.620148     -13.100741      13.100741 
        Cs      -2.620148     -13.100741      23.581334 
        Rb      -2.620148     -13.100741      34.061927 
        Cs      -2.620148      -2.620148     -28.821631 
        Cs      -2.620148      -2.620148     -18.341038 
        Cs      -2.620148      -2.620148      -7.860445 
        Cs      -2.620148      -2.620148       2.620148 
        Cs      -2.620148      -2.620148      13.100741 
        Cs      -2.620148      -2.620148      23.581334 
        Cs      -2.620148      -2.620148      34.061927 
        Rb      -2.620148       7.860445     -28.821631 
        Cs      -2.620148       7.860445     -18.341038 
        Cs      -2.620148       7.860445      -7.860445 
        Cs      -2.620148       7.860445       2.620148 
        Cs      -2.620148       7.860445      13.100741 
        Cs      -2.620148       7.860445      23.581334 
        Cs      -2.620148       7.860445      34.061927 
        Cs      -2.620148      18.341038     -28.821631 
        Cs      -2.620148      18.341038     -18.341038 
        Cs      -2.620148      18.341038      -7.860445 
        Cs      -2.620148      18.341038       2.620148 
        Cs      -2.620148      18.341038      13.100741 
        Cs      -2.620148      18.341038      23.581334 
        Rb      -2.620148      18.341038      34.061927 
        Cs      -2.620148      28.821631     -28.821631 
        Cs      -2.620148      28.821631     -18.341038 
        Cs      -2.620148      28.821631      -7.860445 
        Cs      -2.620148      28.821631       2.620148 
        Cs      -2.620148      28.821631      13.100741 
        Cs      -2.620148      28.821631      23.581334 
        Cs      -2.620148      28.821631      34.061927 
        Rb       7.860445     -23.581334     -28.821631 
        Cs       7.860445     -23.581334     -18.341038 
        Cs       7.860445     -23.581334      -7.860445 
        Cs       7.860445     -23.581334       2.620148 
        Cs       7.860445     -23.581334      13.100741 
        Cs       7.860445     -23.581334      23.581334 
        Cs       7.860445     -23.581334      34.061927 
        Rb       7.860445     -13.100741     -28.821631 
        Cs       7.860445     -13.100741     -18.341038 
        Cs       7.860445     -13.100741      -7.860445 
        Cs       7.860445     -13.100741       2.620148 
        Cs       7.860445     -13.100741      13.100741 
        Cs       7.860445     -13.100741      23.581334 
        Rb       7.860445     -13.100741      34.061927 
        Cs       7.860445      -2.620148     -28.821631 
        Cs       7.860445      -2.620148     -18.341038 
        Cs       7.860445      -2.620148      -7.860445 
        Cs       7.860445      -2.620148       2.620148 
        Cs       7.860445      -2.620148      13.100741 
        Cs       7.860445      -2.620148      23.581334 
        Cs       7.860445      -2.620148      34.061927 
        Cs       7.860445       7.860445     -28.821631 
        Cs       7.860445       7.860445     -18.341038 
        Cs       7.860445       7.860445      -7.860445 
        Cs       7.860445       7.860445       2.620148 
        Cs       7.860445       7.860445      13.100741 
        Cs       7.860445       7.860445      23.581334 
        Cs       7.860445       7.860445      34.061927 
        Cs       7.860445      18.341038     -28.821631 
        Cs       7.860445      18.341038     -18.341038 
        Cs       7.860445      18.341038      -7.860445 
        Cs       7.860445      18.341038       2.620148 
        Cs       7.860445      18.341038      13.100741 
        Cs       7.860445      18.341038      23.581334 
        Rb       7.860445      18.341038      34.061927 
        Cs       7.860445      28.821631     -28.821631 
        Cs       7.860445      28.821631     -18.341038 
        Cs       7.860445      28.821631      -7.860445 
        Cs       7.860445      28.821631       2.620148 
        Cs       7.860445      28.821631      13.100741 
        Cs       7.860445      28.821631      23.581334 
        Cs       7.860445      28.821631      34.061927 
        Rb      18.341038     -23.581334     -28.821631 
        Cs      18.341038     -23.581334     -18.341038 
        Cs      18.341038     -23.581334      -7.860445 
        Cs      18.341038     -23.581334       2.620148 
        Cs      18.341038     -23.581334      13.100741 
        Cs      18.341038     -23.581334      23.581334 
        Rb      18.341038     -23.581334      34.061927 
        Rb      18.341038     -13.100741     -28.821631 
        Cs      18.341038     -13.100741     -18.341038 
        Cs      18.341038     -13.100741      -7.860445 
        Cs      18.341038     -13.100741       2.620148 
        Cs      18.341038     -13.100741      13.100741 
        Cs      18.341038     -13.100741      23.581334 
        Cs      18.341038      -2.620148     -28.821631 
        Cs      18.341038      -2.620148     -18.341038 
        Cs      18.341038      -2.620148      -7.860445 
        Cs      18.341038      -2.620148       2.620148 
        Cs      18.341038      -2.620148      13.100741 
        Cs      18.341038      -2.620148      23.581334 
        Cs      18.341038      -2.620148      34.061927 
        Cs      18.341038       7.860445     -28.821631 
        Cs      18.341038       7.860445     -18.341038 
        Cs      18.341038       7.860445      -7.860445 
        Cs      18.341038       7.860445       2.620148 
        Cs      18.341038       7.860445      13.100741 
        Cs      18.341038       7.860445      23.581334 
        Cs      18.341038       7.860445      34.061927 
        Cs      18.341038      18.341038     -18.341038 
        Cs      18.341038      18.341038      -7.860445 
        Cs      18.341038      18.341038       2.620148 
        Cs      18.341038      18.341038      13.100741 
        Cs      18.341038      18.341038      23.581334 
        Cs      18.341038      18.341038      34.061927 
        Cs      18.341038      28.821631     -28.821631 
        Cs      18.341038      28.821631     -18.341038 
        Cs      18.341038      28.821631      -7.860445 
        Cs      18.341038      28.821631       2.620148 
        Cs      18.341038      28.821631      13.100741 
        Cs      18.341038      28.821631      23.581334 
        Cs      18.341038      28.821631      34.061927 
        Cs      28.821631     -23.581334     -28.821631 
        Cs      28.821631     -23.581334     -18.341038 
        Cs      28.821631     -23.581334      -7.860445 
        Cs      28.821631     -23.581334       2.620148 
        Cs      28.821631     -23.581334      13.100741 
        Cs      28.821631     -23.581334      23.581334 
        Rb      28.821631     -23.581334      34.061927 
        Cs      28.821631     -13.100741     -28.821631 
        Cs      28.821631     -13.100741     -18.341038 
        Cs      28.821631     -13.100741      -7.860445 
        Cs      28.821631     -13.100741       2.620148 
        Cs      28.821631     -13.100741      13.100741 
        Cs      28.821631     -13.100741      23.581334 
        Rb      28.821631     -13.100741      34.061927 
        Cs      28.821631      -2.620148     -28.821631 
        Cs      28.821631      -2.620148     -18.341038 
        Cs      28.821631      -2.620148      -7.860445 
        Cs      28.821631      -2.620148       2.620148 
        Cs      28.821631      -2.620148      13.100741 
        Cs      28.821631      -2.620148      23.581334 
        Cs      28.821631      -2.620148      34.061927 
        Cs      28.821631       7.860445     -28.821631 
        Cs      28.821631       7.860445     -18.341038 
        Cs      28.821631       7.860445      -7.860445 
        Cs      28.821631       7.860445       2.620148 
        Cs      28.821631       7.860445      13.100741 
        Cs      28.821631       7.860445      23.581334 
        Cs      28.821631       7.860445      34.061927 
        Cs      28.821631      18.341038     -28.821631 
        Cs      28.821631      18.341038     -18.341038 
        Cs      28.821631      18.341038      -7.860445 
        Cs      28.821631      18.341038       2.620148 
        Cs      28.821631      18.341038      13.100741 
        Cs      28.821631      18.341038      23.581334 
        Rb      28.821631      18.341038      34.061927 
        Rb      28.821631      28.821631     -28.821631 
        Cs      28.821631      28.821631     -18.341038 
        Cs      28.821631      28.821631      -7.860445 
        Cs      28.821631      28.821631       2.620148 
        Cs      28.821631      28.821631      13.100741 
        Cs      28.821631      28.821631      23.581334 
        Cs      28.821631      28.821631      34.061927 
        Rb     -28.821631     -23.581334     -28.821631 
        Cs     -28.821631     -23.581334     -18.341038 
        Rb     -28.821631     -23.581334      -7.860445 
        Cs     -28.821631     -23.581334       2.620148 
        Cs     -28.821631     -23.581334      13.100741 
        Cs     -28.821631     -23.581334      23.581334 
        Rb     -28.821631     -23.581334      34.061927 
        Cs     -28.821631     -13.100741     -28.821631 
        Cs     -28.821631     -13.100741     -18.341038 
        Cs     -28.821631     -13.100741      -7.860445 
        Cs     -28.821631     -13.100741       2.620148 
        Rb     -28.821631     -13.100741      13.100741 
        Cs     -28.821631     -13.100741      23.581334 
        Cs     -28.821631     -13.100741      34.061927 
        Rb     -28.821631      -2.620148     -28.821631 
        Cs     -28.821631      -2.620148     -18.341038 
        Rb     -28.821631      -2.620148      -7.860445 
        Rb     -28.821631      -2.620148       2.620148 
        Rb     -28.821631      -2.620148      13.100741 
        Cs     -28.821631      -2.620148      23.581334 
        Cs     -28.821631      -2.620148      34.061927 
        Cs     -28.821631       7.860445     -28.821631 
        Rb     -28.821631       7.860445     -18.341038 
        Rb     -28.821631       7.860445      -7.860445 
        Rb     -28.821631       7.860445       2.620148 
        Rb     -28.821631       7.860445      13.100741 
        Cs     -28.821631       7.860445      23.581334 
        Cs     -28.821631       7.860445      34.061927 
        Cs     -28.821631      18.341038     -28.821631 
        Rb     -28.821631      18.341038     -18.341038 
        Cs     -28.821631      18.341038      -7.860445 
        Cs     -28.821631      18.341038       2.620148 
        Rb     -28.821631      18.341038      13.100741 
        Cs     -28.821631      18.341038      23.581334 
        Cs     -28.821631      18.341038      34.061927 
        Rb     -28.821631      28.821631     -28.821631 
        Rb     -28.821631      28.821631     -18.341038 
        Rb     -28.821631      28.821631      -7.860445 
        Rb     -28.821631      28.821631       2.620148 
        Rb     -28.821631      28.821631      13.100741 
        Cs     -28.821631      28.821631      23.581334 
        Rb     -28.821631      28.821631      34.061927 
        Rb     -18.341038     -23.581334     -28.821631 
        Cs     -18.341038     -23.581334     -18.341038 
        Cs     -18.341038     -23.581334      -7.860445 
        Cs     -18.341038     -23.581334       2.620148 
        Cs     -18.341038     -23.581334      13.100741 
        Cs     -18.341038     -23.581334      23.581334 
        Rb     -18.341038     -23.581334      34.061927 
        Rb     -18.341038     -13.100741     -28.821631 
        Cs     -18.341038     -13.100741     -18.341038 
        Cs     -18.341038     -13.100741      -7.860445 
        Cs     -18.341038     -13.100741       2.620148 
        Cs     -18.341038     -13.100741      13.100741 
        Cs     -18.341038     -13.100741      23.581334 
        Rb     -18.341038     -13.100741      34.061927 
        Cs     -18.341038      -2.620148     -28.821631 
        Cs     -18.341038      -2.620148     -18.341038 
        Cs     -18.341038      -2.620148      -7.860445 
        Cs     -18.341038      -2.620148       2.620148 
        Cs     -18.341038      -2.620148      13.100741 
        Cs     -18.341038      -2.620148      23.581334 
        Cs     -18.341038      -2.620148      34.061927 
        Cs     -18.341038       7.860445     -28.821631 
        Cs     -18.341038       7.860445     -18.341038 
        Cs     -18.341038       7.860445      -7.860445 
        Cs     -18.341038       7.860445       2.620148 
        Cs     -18.341038       7.860445      13.100741 
        Cs     -18.341038       7.860445      23.581334 
        Rb     -18.341038       7.860445      34.061927 
        Rb     -18.341038      18.341038     -28.821631 
        Cs     -18.341038      18.341038     -18.341038 
        Cs     -18.341038      18.341038      -7.860445 
        Cs     -18.341038      18.341038       2.620148 
        Cs     -18.341038      18.341038      13.100741 
        Cs     -18.341038      18.341038      23.581334 
        Rb     -18.341038      18.341038      34.061927 
        Rb     -18.341038      28.821631     -28.821631 
        Cs     -18.341038      28.821631     -18.341038 
        Cs     -18.341038      28.821631      -7.860445 
        Cs     -18.341038      28.821631       2.620148 
        Cs     -18.341038      28.821631      13.100741 
        Cs     -18.341038      28.821631      23.581334 
        Cs     -18.341038      28.821631      34.061927 
        Rb      -7.860445     -23.581334     -28.821631 
        Cs      -7.860445     -23.581334     -18.341038 
        Cs      -7.860445     -23.581334      -7.860445 
        Cs      -7.860445     -23.581334       2.620148 
        Cs      -7.860445     -23.581334      13.100741 
        Cs      -7.860445     -23.581334      23.581334 
        Rb      -7.860445     -23.581334      34.061927 
        Rb      -7.860445     -13.100741     -28.821631 
        Cs      -7.860445     -13.100741     -18.341038 
        Cs      -7.860445     -13.100741      -7.860445 
        Cs      -7.860445     -13.100741       2.620148 
        Cs      -7.860445     -13.100741      13.100741 
        Cs      -7.860445     -13.100741      23.581334 
        Cs      -7.860445     -13.100741      34.061927 
        Rb      -7.860445      -2.620148     -28.821631 
        Cs      -7.860445      -2.620148     -18.341038 
        Cs      -7.860445      -2.620148      -7.860445 
        Cs      -7.860445      -2.620148       2.620148 
        Cs      -7.860445      -2.620148      13.100741 
        Cs      -7.860445      -2.620148      23.581334 
        Rb      -7.860445      -2.620148      34.061927 
        Cs      -7.860445       7.860445     -28.821631 
        Cs      -7.860445       7.860445     -18.341038 
        Cs      -7.860445       7.860445      -7.860445 
        Cs      -7.860445       7.860445       2.620148 
        Cs      -7.860445       7.860445      13.100741 
        Cs      -7.860445       7.860445      23.581334 
        Rb      -7.860445       7.860445      34.061927 
        Rb      -7.860445      18.341038     -28.821631 
        Cs      -7.860445      18.341038     -18.341038 
        Cs      -7.860445      18.341038      -7.860445 
        Cs      -7.860445      18.341038       2.620148 
        Cs      -7.860445      18.341038      13.100741 
        Cs      -7.860445      18.341038      23.581334 
        Rb      -7.860445      18.341038      34.061927 
        Rb      -7.860445      28.821631     -28.821631 
        Cs      -7.860445      28.821631     -18.341038 
        Cs      -7.860445      28.821631      -7.860445 
        Cs      -7.860445      28.821631       2.620148 
        Cs      -7.860445      28.821631      13.100741 
        Cs      -7.860445      28.821631      23.581334 
        Cs      -7.860445      28.821631      34.061927 
        Rb       2.620148     -23.581334     -28.821631 
        Cs       2.620148     -23.581334     -18.341038 
        Cs       2.620148     -23.581334      -7.860445 
        Cs       2.620148     -23.581334       2.620148 
        Cs       2.620148     -23.581334      13.100741 
        Cs       2.620148     -23.581334      23.581334 
        Rb       2.620148     -23.581334      34.061927 
        Cs       2.620148     -13.100741     -28.821631 
        Cs       2.620148     -13.100741     -18.341038 
        Cs       2.620148     -13.100741      -7.860445 
        Cs       2.620148     -13.100741       2.620148 
        Cs       2.620148     -13.100741      13.100741 
        Cs       2.620148     -13.100741      23.581334 
        Cs       2.620148     -13.100741      34.061927 
        Rb       2.620148      -2.620148     -28.821631 
        Cs       2.620148      -2.620148     -18.341038 
        Cs       2.620148      -2.620148      -7.860445 
        Cs       2.620148      -2.620148       2.620148 
        Cs       2.620148      -2.620148      13.100741 
        Cs       2.620148      -2.620148      23.581334 
        Rb       2.620148      -2.620148      34.061927 
        Cs       2.620148       7.860445     -28.821631 
        Cs       2.620148       7.860445     -18.341038 
        Cs       2.620148       7.860445      -7.860445 
        Cs       2.620148       7.860445       2.620148 
        Cs       2.620148       7.860445      13.100741 
        Cs       2.620148       7.860445      23.581334 
        Rb       2.620148       7.860445      34.061927 
        Rb       2.620148      18.341038     -28.821631 
        Cs       2.620148      18.341038     -18.341038 
        Cs       2.620148      18.341038      -7.860445 
        Cs       2.620148      18.341038       2.620148 
        Cs       2.620148      18.341038      13.100741 
        Cs       2.620148      18.341038      23.581334 
        Cs       2.620148      18.341038      34.061927 
        Rb       2.620148      28.821631     -28.821631 
        Cs       2.620148      28.821631     -18.341038 
        Cs       2.620148      28.821631      -7.860445 
        Cs       2.620148      28.821631       2.620148 
        Cs       2.620148      28.821631      13.100741 
        Cs       2.620148      28.821631      23.581334 
        Rb       2.620148      28.821631      34.061927 
        Cs      13.100741     -23.581334     -28.821631 
        Cs      13.100741     -23.581334     -18.341038 
        Cs      13.100741     -23.581334      -7.860445 
        Cs      13.100741     -23.581334       2.620148 
        Cs      13.100741     -23.581334      13.100741 
        Cs      13.100741     -23.581334      23.581334 
        Cs      13.100741     -23.581334      34.061927 
        Cs      13.100741     -13.100741     -28.821631 
        Cs      13.100741     -13.100741     -18.341038 
        Cs      13.100741     -13.100741      -7.860445 
        Cs      13.100741     -13.100741       2.620148 
        Cs      13.100741     -13.100741      13.100741 
        Cs      13.100741     -13.100741      23.581334 
        Rb      13.100741     -13.100741      34.061927 
        Rb      13.100741      -2.620148     -28.821631 
        Cs      13.100741      -2.620148     -18.341038 
        Cs      13.100741      -2.620148      -7.860445 
        Cs      13.100741      -2.620148       2.620148 
        Cs      13.100741      -2.620148      13.100741 
        Cs      13.100741      -2.620148      23.581334 
        Rb      13.100741      -2.620148      34.061927 
        Rb      13.100741       7.860445     -28.821631 
        Cs      13.100741       7.860445     -18.341038 
        Cs      13.100741       7.860445      -7.860445 
        Cs      13.100741       7.860445       2.620148 
        Cs      13.100741       7.860445      13.100741 
        Cs      13.100741       7.860445      23.581334 
        Rb      13.100741       7.860445      34.061927 
        Rb      13.100741      18.341038     -28.821631 
        Cs      13.100741      18.341038     -18.341038 
        Cs      13.100741      18.341038      -7.860445 
        Cs      13.100741      18.341038       2.620148 
        Cs      13.100741      18.341038      13.100741 
        Cs      13.100741      18.341038      23.581334 
        Cs      13.100741      18.341038      34.061927 
        Rb      13.100741      28.821631     -28.821631 
        Cs      13.100741      28.821631     -18.341038 
        Cs      13.100741      28.821631      -7.860445 
        Cs      13.100741      28.821631       2.620148 
        Cs      13.100741      28.821631      13.100741 
        Cs      13.100741      28.821631      23.581334 
        Cs      13.100741      28.821631      34.061927 
        Cs      23.581334     -23.581334     -28.821631 
        Cs      23.581334     -23.581334     -18.341038 
        Cs      23.581334     -23.581334      -7.860445 
        Cs      23.581334     -23.581334       2.620148 
        Cs      23.581334     -23.581334      13.100741 
        Cs      23.581334     -23.581334      23.581334 
        Cs      23.581334     -23.581334      34.061927 
        Rb      23.581334     -13.100741     -28.821631 
        Cs      23.581334     -13.100741     -18.341038 
        Cs      23.581334     -13.100741      -7.860445 
        Cs      23.581334     -13.100741       2.620148 
        Cs      23.581334     -13.100741      13.100741 
        Cs      23.581334     -13.100741      23.581334 
        Rb      23.581334     -13.100741      34.061927 
        Rb      23.581334      -2.620148     -28.821631 
        Cs      23.581334      -2.620148     -18.341038 
        Cs      23.581334      -2.620148      -7.860445 
        Cs      23.581334      -2.620148       2.620148 
        Cs      23.581334      -2.620148      13.100741 
        Cs      23.581334      -2.620148      23.581334 
        Rb      23.581334      -2.620148      34.061927 
        Rb      23.581334       7.860445     -28.821631 
        Cs      23.581334       7.860445     -18.341038 
        Cs      23.581334       7.860445      -7.860445 
        Cs      23.581334       7.860445       2.620148 
        Cs      23.581334       7.860445      13.100741 
        Cs      23.581334       7.860445      23.581334 
        Rb      23.581334       7.860445      34.061927 
        Rb      23.581334      18.341038     -28.821631 
        Cs      23.581334      18.341038     -18.341038 
        Cs      23.581334      18.341038      -7.860445 
        Cs      23.581334      18.341038       2.620148 
        Cs      23.581334      18.341038      13.100741 
        Cs      23.581334      18.341038      23.581334 
        Rb      23.581334      18.341038      34.061927 
        Cs      23.581334      28.821631     -28.821631 
        Cs      23.581334      28.821631     -18.341038 
        Cs      23.581334      28.821631      -7.860445 
        Cs      23.581334      28.821631       2.620148 
        Cs      23.581334      28.821631      13.100741 
        Cs      23.581334      28.821631      23.581334 
        Rb      23.581334      28.821631      34.061927 
        Rb      34.061927     -23.581334     -28.821631 
        Rb      34.061927     -23.581334     -18.341038 
        Cs      34.061927     -23.581334      -7.860445 
        Cs      34.061927     -23.581334       2.620148 
        Cs      34.061927     -23.581334      13.100741 
        Cs      34.061927     -23.581334      23.581334 
        Rb      34.061927     -23.581334      34.061927 
        Rb      34.061927     -13.100741     -28.821631 
        Cs      34.061927     -13.100741     -18.341038 
        Rb      34.061927     -13.100741      -7.860445 
        Rb      34.061927     -13.100741       2.620148 
        Rb      34.061927     -13.100741      13.100741 
        Rb      34.061927     -13.100741      23.581334 
        Cs      34.061927     -13.100741      34.061927 
        Rb      34.061927      -2.620148     -28.821631 
        Cs      34.061927      -2.620148     -18.341038 
        Rb      34.061927      -2.620148      -7.860445 
        Rb      34.061927      -2.620148       2.620148 
        Rb      34.061927      -2.620148      13.100741 
        Rb      34.061927      -2.620148      23.581334 
        Rb      34.061927      -2.620148      34.061927 
        Rb      34.061927       7.860445     -28.821631 
        Rb      34.061927       7.860445     -18.341038 
        Rb      34.061927       7.860445      -7.860445 
        Rb      34.061927       7.860445       2.620148 
        Cs      34.061927       7.860445      13.100741 
        Cs      34.061927       7.860445      23.581334 
        Rb      34.061927       7.860445      34.061927 
        Cs      34.061927      18.341038     -28.821631 
        Rb      34.061927      18.341038     -18.341038 
        Rb      34.061927      18.341038      -7.860445 
        Rb      34.061927      18.341038       2.620148 
        Rb      34.061927      18.341038      13.100741 
        Cs      34.061927      18.341038      23.581334 
        Cs      34.061927      18.341038      34.061927 
        Rb      34.061927      28.821631     -28.821631 
        Cs      34.061927      28.821631     -18.341038 
        Rb      34.061927      28.821631      -7.860445 
        Rb      34.061927      28.821631       2.620148 
        Cs      34.061927      28.821631      13.100741 
        Cs      34.061927      28.821631      23.581334 
        Rb      34.061927      28.821631      34.061927 
        Rb     -28.821631     -23.581334     -23.581334 
        Cs     -28.821631     -23.581334     -13.100741 
        Cs     -28.821631     -23.581334      -2.620148 
        Rb     -28.821631     -23.581334       7.860445 
        Rb     -28.821631     -23.581334      18.341038 
        Rb     -28.821631     -23.581334      28.821631 
        Rb     -28.821631     -13.100741     -23.581334 
        Rb     -28.821631     -13.100741      -2.620148 
        Cs     -28.821631     -13.100741       7.860445 
        Cs     -28.821631     -13.100741      18.341038 
        Rb     -28.821631     -13.100741      28.821631 
        Rb     -28.821631      -2.620148     -23.581334 
        Cs     -28.821631      -2.620148     -13.100741 
        Cs     -28.821631      -2.620148      -2.620148 
        Cs     -28.821631      -2.620148       7.860445 
        Rb     -28.821631      -2.620148      18.341038 
        Rb     -28.821631      -2.620148      28.821631 
        Rb     -28.821631       7.860445     -23.581334 
        Cs     -28.821631       7.860445     -13.100741 
        Cs     -28.821631       7.860445      -2.620148 
        Cs     -28.821631       7.860445       7.860445 
        Rb     -28.821631       7.860445      18.341038 
        Rb     -28.821631       7.860445      28.821631 
        Rb     -28.821631      18.341038     -23.581334 
        Cs     -28.821631      18.341038     -13.100741 
        Rb     -28.821631      18.341038      -2.620148 
        Cs     -28.821631      18.341038       7.860445 
        Rb     -28.821631      18.341038      28.821631 
        Cs     -28.821631      28.821631     -23.581334 
        Cs     -28.821631      28.821631     -13.100741 
        Cs     -28.821631      28.821631      -2.620148 
        Cs     -28.821631      28.821631       7.860445 
        Rb     -28.821631      28.821631      18.341038 
        Rb     -28.821631      28.821631      28.821631 
        Cs     -18.341038     -23.581334     -23.581334 
        Cs     -18.341038     -23.581334     -13.100741 
        Cs     -18.341038     -23.581334      -2.620148 
        Cs     -18.341038     -23.581334       7.860445 
        Cs     -18.341038     -23.581334      18.341038 
        Cs     -18.341038     -23.581334      28.821631 
        Cs     -18.341038     -13.100741     -23.581334 
        Cs     -18.341038     -13.100741     -13.100741 
        Cs     -18.341038     -13.100741      -2.620148 
        Cs     -18.341038     -13.100741       7.860445 
        Cs     -18.341038     -13.100741      18.341038 
        Cs     -18.341038     -13.100741      28.821631 
        Cs     -18.341038      -2.620148     -23.581334 
        Cs     -18.341038      -2.620148     -13.100741 
        Cs     -18.341038      -2.620148      -2.620148 
        Cs     -18.341038      -2.620148       7.860445 
        Cs     -18.341038      -2.620148      18.341038 
        Cs     -18.341038      -2.620148      28.821631 
        Cs     -18.341038       7.860445     -23.581334 
        Cs     -18.341038       7.860445     -13.100741 
        Cs     -18.341038       7.860445      -2.620148 
        Cs     -18.341038       7.860445       7.860445 
        Cs     -18.341038       7.860445      18.341038 
        Cs     -18.341038       7.860445      28.821631 
        Cs     -18.341038      18.341038     -23.581334 
        Cs     -18.341038      18.341038     -13.100741 
        Cs     -18.341038      18.341038      -2.620148 
        Cs     -18.341038      18.341038       7.860445 
        Cs     -18.341038      18.341038      18.341038 
        Cs     -18.341038      18.341038      28.821631 
        Cs     -18.341038      28.821631     -23.581334 
        Cs     -18.341038      28.821631     -13.100741 
        Cs     -18.341038      28.821631      -2.620148 
        Cs     -18.341038      28.821631       7.860445 
        Cs     -18.341038      28.821631      18.341038 
        Cs     -18.341038      28.821631      28.821631 
        Cs      -7.860445     -23.581334     -23.581334 
        Cs      -7.860445     -23.581334     -13.100741 
        Cs      -7.860445     -23.581334      -2.620148 
        Cs      -7.860445     -23.581334       7.860445 
        Cs      -7.860445     -23.581334      18.341038 
        Cs      -7.860445     -23.581334      28.821631 
        Cs      -7.860445     -13.100741     -23.581334 
        Cs      -7.860445     -13.100741     -13.100741 
        Cs      -7.860445     -13.100741      -2.620148 
        Cs      -7.860445     -13.100741       7.860445 
        Cs      -7.860445     -13.100741      18.341038 
        Cs      -7.860445     -13.100741      28.821631 
        Cs      -7.860445      -2.620148     -23.581334 
        Cs      -7.860445      -2.620148     -13.100741 
        Cs      -7.860445      -2.620148      -2.620148 
        Cs      -7.860445      -2.620148       7.860445 
        Cs      -7.860445      -2.620148      18.341038 
        Cs      -7.860445      -2.620148      28.821631 
        Cs      -7.860445       7.860445     -23.581334 
        Cs      -7.860445       7.860445     -13.100741 
        Cs      -7.860445       7.860445      -2.620148 
        Cs      -7.860445       7.860445       7.860445 
        Cs      -7.860445       7.860445      18.341038 
        Cs      -7.860445       7.860445      28.821631 
        Cs      -7.860445      18.341038     -23.581334 
        Cs      -7.860445      18.341038     -13.100741 
        Cs      -7.860445      18.341038      -2.620148 
        Cs      -7.860445      18.341038       7.860445 
        Cs      -7.860445      18.341038      18.341038 
        Cs      -7.860445      18.341038      28.821631 
        Cs      -7.860445      28.821631     -23.581334 
        Cs      -7.860445      28.821631     -13.100741 
        Cs      -7.860445      28.821631      -2.620148 
        Cs      -7.860445      28.821631       7.860445 
        Cs      -7.860445      28.821631      18.341038 
        Cs      -7.860445      28.821631      28.821631 
        Cs       2.620148     -23.581334     -23.581334 
        Cs       2.620148     -23.581334     -13.100741 
        Cs       2.620148     -23.581334      -2.620148 
        Cs       2.620148     -23.581334       7.860445 
        Cs       2.620148     -23.581334      18.341038 
        Cs       2.620148     -23.581334      28.821631 
        Cs       2.620148     -13.100741     -23.581334 
        Cs       2.620148     -13.100741     -13.100741 
        Cs       2.620148     -13.100741      -2.620148 
        Cs       2.620148     -13.100741       7.860445 
        Cs       2.620148     -13.100741      18.341038 
        Cs       2.620148     -13.100741      28.821631 
        Cs       2.620148      -2.620148     -23.581334 
        Cs       2.620148      -2.620148     -13.100741 
        Cs       2.620148      -2.620148      -2.620148 
        Cs       2.620148      -2.620148       7.860445 
        Cs       2.620148      -2.620148      18.341038 
        Cs       2.620148      -2.620148      28.821631 
        Cs       2.620148       7.860445     -23.581334 
        Cs       2.620148       7.860445     -13.100741 
        Cs       2.620148       7.860445      -2.620148 
        Cs       2.620148       7.860445       7.860445 
        Cs       2.620148       7.860445      18.341038 
        Cs       2.620148       7.860445      28.821631 
        Cs       2.620148      18.341038     -23.581334 
        Cs       2.620148      18.341038     -13.100741 
        Cs       2.620148      18.341038      -2.620148 
        Cs       2.620148      18.341038       7.860445 
        Cs       2.620148      18.341038      18.341038 
        Cs       2.620148      18.341038      28.821631 
        Cs       2.620148      28.821631     -23.581334 
        Cs       2.620148      28.821631     -13.100741 
        Cs       2.620148      28.821631      -2.620148 
        Cs       2.620148      28.821631       7.860445 
        Cs       2.620148      28.821631      18.341038 
        Cs       2.620148      28.821631      28.821631 
        Cs      13.100741     -23.581334     -23.581334 
        Cs      13.100741     -23.581334     -13.100741 
        Cs      13.100741     -23.581334      -2.620148 
        Cs      13.100741     -23.581334       7.860445 
        Cs      13.100741     -23.581334      18.341038 
        Cs      13.100741     -23.581334      28.821631 
        Cs      13.100741     -13.100741     -23.581334 
        Cs      13.100741     -13.100741     -13.100741 
        Cs      13.100741     -13.100741      -2.620148 
        Cs      13.100741     -13.100741       7.860445 
        Cs      13.100741     -13.100741      18.341038 
        Cs      13.100741     -13.100741      28.821631 
        Cs      13.100741      -2.620148     -23.581334 
        Cs      13.100741      -2.620148     -13.100741 
        Cs      13.100741      -2.620148      -2.620148 
        Cs      13.100741      -2.620148       7.860445 
        Cs      13.100741      -2.620148      18.341038 
        Cs      13.100741      -2.620148      28.821631 
        Cs      13.100741       7.860445     -23.581334 
        Cs      13.100741       7.860445     -13.100741 
        Cs      13.100741       7.860445      -2.620148 
        Cs      13.100741       7.860445       7.860445 
        Cs      13.100741       7.860445      18.341038 
        Cs      13.100741       7.860445      28.821631 
        Cs      13.100741      18.341038     -23.581334 
        Cs      13.100741      18.341038     -13.100741 
        Cs      13.100741      18.341038      -2.620148 
        Cs      13.100741      18.341038       7.860445 
        Cs      13.100741      18.341038      18.341038 
        Cs      13.100741      18.341038      28.821631 
        Cs      13.100741      28.821631     -23.581334 
        Cs      13.100741      28.821631     -13.100741 
        Cs      13.100741      28.821631      -2.620148 
        Cs      13.100741      28.821631       7.860445 
        Cs      13.100741      28.821631      18.341038 
        Cs      13.100741      28.821631      28.821631 
        Cs      23.581334     -23.581334     -23.581334 
        Cs      23.581334     -23.581334     -13.100741 
        Cs      23.581334     -23.581334      -2.620148 
        Cs      23.581334     -23.581334       7.860445 
        Cs      23.581334     -23.581334      18.341038 
        Cs      23.581334     -23.581334      28.821631 
        Cs      23.581334     -13.100741     -23.581334 
        Cs      23.581334     -13.100741     -13.100741 
        Cs      23.581334     -13.100741      -2.620148 
        Cs      23.581334     -13.100741       7.860445 
        Cs      23.581334     -13.100741      18.341038 
        Cs      23.581334     -13.100741      28.821631 
        Cs      23.581334      -2.620148     -23.581334 
        Cs      23.581334      -2.620148     -13.100741 
        Cs      23.581334      -2.620148      -2.620148 
        Cs      23.581334      -2.620148       7.860445 
        Cs      23.581334      -2.620148      18.341038 
        Cs      23.581334      -2.620148      28.821631 
        Cs      23.581334       7.860445     -23.581334 
        Cs      23.581334       7.860445     -13.100741 
        Cs      23.581334       7.860445      -2.620148 
        Cs      23.581334       7.860445       7.860445 
        Cs      23.581334       7.860445      18.341038 
        Cs      23.581334       7.860445      28.821631 
        Cs      23.581334      18.341038     -23.581334 
        Cs      23.581334      18.341038     -13.100741 
        Cs      23.581334      18.341038      -2.620148 
        Cs      23.581334      18.341038       7.860445 
        Cs      23.581334      18.341038      18.341038 
        Cs      23.581334      18.341038      28.821631 
        Cs      23.581334      28.821631     -23.581334 
        Cs      23.581334      28.821631     -13.100741 
        Cs      23.581334      28.821631      -2.620148 
        Cs      23.581334      28.821631       7.860445 
        Cs      23.581334      28.821631      18.341038 
        Cs      23.581334      28.821631      28.821631 
        Cs      34.061927     -23.581334     -23.581334 
        Cs      34.061927     -23.581334     -13.100741 
        Rb      34.061927     -23.581334      -2.620148 
        Rb      34.061927     -23.581334       7.860445 
        Rb      34.061927     -23.581334      18.341038 
        Cs      34.061927     -23.581334      28.821631 
        Rb      34.061927     -13.100741     -23.581334 
        Rb      34.061927     -13.100741     -13.100741 
        Cs      34.061927     -13.100741      -2.620148 
        Cs      34.061927     -13.100741       7.860445 
        Rb      34.061927     -13.100741      28.821631 
        Rb      34.061927      -2.620148     -23.581334 
        Rb      34.061927      -2.620148     -13.100741 
        Rb      34.061927      -2.620148      -2.620148 
        Cs      34.061927      -2.620148       7.860445 
        Cs      34.061927      -2.620148      18.341038 
        Rb      34.061927      -2.620148      28.821631 
        Rb      34.061927       7.860445     -23.581334 
        Cs      34.061927       7.860445     -13.100741 
        Rb      34.061927       7.860445      -2.620148 
        Cs      34.061927       7.860445       7.860445 
        Rb      34.061927       7.860445      18.341038 
        Rb      34.061927       7.860445      28.821631 
        Rb      34.061927      18.341038     -23.581334 
        Cs      34.061927      18.341038      -2.620148 
        Cs      34.061927      18.341038       7.860445 
        Cs      34.061927      18.341038      18.341038 
        Rb      34.061927      18.341038      28.821631 
        Rb      34.061927      28.821631     -23.581334 
        Cs      34.061927      28.821631     -13.100741 
        Cs      34.061927      28.821631      -2.620148 
        Cs      34.061927      28.821631       7.860445 
        Rb      34.061927      28.821631      18.341038 
        Rb      34.061927      28.821631      28.821631 
        Rb     -28.821631     -28.821631     -23.581334 
        Rb     -28.821631     -28.821631     -13.100741 
        Rb     -28.821631     -28.821631      -2.620148 
        Cs     -28.821631     -28.821631       7.860445 
        Cs     -28.821631     -28.821631      18.341038 
        Cs     -28.821631     -28.821631      28.821631 
        Cs     -28.821631     -18.341038     -23.581334 
        Rb     -28.821631     -18.341038     -13.100741 
        Rb     -28.821631     -18.341038      -2.620148 
        Rb     -28.821631     -18.341038       7.860445 
        Rb     -28.821631     -18.341038      18.341038 
        Cs     -28.821631     -18.341038      28.821631 
        Cs     -28.821631      -7.860445     -23.581334 
        Rb     -28.821631      -7.860445     -13.100741 
        Cs     -28.821631      -7.860445      -2.620148 
        Rb     -28.821631      -7.860445       7.860445 
        Rb     -28.821631      -7.860445      18.341038 
        Cs     -28.821631      -7.860445      28.821631 
        Cs     -28.821631       2.620148     -23.581334 
        Rb     -28.821631       2.620148     -13.100741 
        Rb     -28.821631       2.620148      -2.620148 
        Rb     -28.821631       2.620148       7.860445 
        Cs     -28.821631       2.620148      18.341038 
        Cs     -28.821631       2.620148      28.821631 
        Cs     -28.821631      13.100741     -23.581334 
        Rb     -28.821631      13.100741     -13.100741 
        Cs     -28.821631      13.100741      -2.620148 
        Rb     -28.821631      13.100741       7.860445 
        Rb     -28.821631      13.100741      18.341038 
        Cs     -28.821631      13.100741      28.821631 
        Cs     -28.821631      23.581334     -23.581334 
        Rb     -28.821631      23.581334     -13.100741 
        Cs     -28.821631      23.581334      -2.620148 
        Rb     -28.821631      23.581334       7.860445 
        Rb     -28.821631      23.581334      18.341038 
        Cs     -28.821631      23.581334      28.821631 
        Rb     -28.821631      34.061927     -23.581334 
        Rb     -28.821631      34.061927     -13.100741 
        Rb     -28.821631      34.061927      -2.620148 
        Rb     -28.821631      34.061927       7.860445 
        Rb     -28.821631      34.061927      18.341038 
        Rb     -28.821631      34.061927      28.821631 
        Rb     -18.341038     -28.821631     -23.581334 
        Rb     -18.341038     -28.821631     -13.100741 
        Rb     -18.341038     -28.821631      -2.620148 
        Cs     -18.341038     -28.821631       7.860445 
        Rb     -18.341038     -28.821631      18.341038 
        Cs     -18.341038     -28.821631      28.821631 
        Cs     -18.341038     -18.341038     -23.581334 
        Cs     -18.341038     -18.341038     -13.100741 
        Cs     -18.341038     -18.341038      -2.620148 
        Cs     -18.341038     -18.341038       7.860445 
        Cs     -18.341038     -18.341038      18.341038 
        Cs     -18.341038     -18.341038      28.821631 
        Cs     -18.341038      -7.860445     -23.581334 
        Cs     -18.341038      -7.860445     -13.100741 
        Cs     -18.341038      -7.860445      -2.620148 
        Cs     -18.341038      -7.860445       7.860445 
        Cs     -18.341038      -7.860445      18.341038 
        Cs     -18.341038      -7.860445      28.821631 
        Cs     -18.341038       2.620148     -23.581334 
        Cs     -18.341038       2.620148     -13.100741 
        Cs     -18.341038       2.620148      -2.620148 
        Cs     -18.341038       2.620148       7.860445 
        Cs     -18.341038       2.620148      18.341038 
        Cs     -18.341038       2.620148      28.821631 
        Cs     -18.341038      13.100741     -23.581334 
        Cs     -18.341038      13.100741     -13.100741 
        Cs     -18.341038      13.100741      -2.620148 
        Cs     -18.341038      13.100741       7.860445 
        Cs     -18.341038      13.100741      18.341038 
        Cs     -18.341038      13.100741      28.821631 
        Cs     -18.341038      23.581334     -23.581334 
        Cs     -18.341038      23.581334     -13.100741 
        Cs     -18.341038      23.581334      -2.620148 
        Cs     -18.341038      23.581334       7.860445 
        Cs     -18.341038      23.581334      18.341038 
        Cs     -18.341038      23.581334      28.821631 
        Rb     -18.341038      34.061927     -23.581334 
        Rb     -18.341038      34.061927     -13.100741 
        Rb     -18.341038      34.061927      -2.620148 
        Cs     -18.341038      34.061927       7.860445 
        Rb     -18.341038      34.061927      18.341038 
        Cs     -18.341038      34.061927      28.821631 
        Rb      -7.860445     -28.821631     -23.581334 
        Rb      -7.860445     -28.821631     -13.100741 
        Rb      -7.860445     -28.821631      -2.620148 
        Cs      -7.860445     -28.821631       7.860445 
        Rb      -7.860445     -28.821631      18.341038 
        Cs      -7.860445     -28.821631      28.821631 
        Cs      -7.860445     -18.341038     -23.581334 
        Cs      -7.860445     -18.341038     -13.100741 
        Cs      -7.860445     -18.341038      -2.620148 
        Cs      -7.860445     -18.341038       7.860445 
        Cs      -7.860445     -18.341038      18.341038 
        Cs      -7.860445     -18.341038      28.821631 
        Cs      -7.860445      -7.860445     -23.581334 
        Cs      -7.860445      -7.860445     -13.100741 
        Cs      -7.860445      -7.860445      -2.620148 
        Cs      -7.860445      -7.860445       7.860445 
        Cs      -7.860445      -7.860445      18.341038 
        Cs      -7.860445      -7.860445      28.821631 
        Cs      -7.860445       2.620148     -23.581334 
        Cs      -7.860445       2.620148     -13.100741 
        Cs      -7.860445       2.620148      -2.620148 
        Cs      -7.860445       2.620148       7.860445 
        Cs      -7.860445       2.620148      18.341038 
        Cs      -7.860445       2.620148      28.821631 
        Cs      -7.860445      13.100741     -23.581334 
        Cs      -7.860445      13.100741     -13.100741 
        Cs      -7.860445      13.100741      -2.620148 
        Cs      -7.860445      13.100741       7.860445 
        Cs      -7.860445      13.100741      18.341038 
        Cs      -7.860445      13.100741      28.821631 
        Cs      -7.860445      23.581334     -23.581334 
        Cs      -7.860445      23.581334     -13.100741 
        Cs      -7.860445      23.581334      -2.620148 
        Cs      -7.860445      23.581334       7.860445 
        Cs      -7.860445      23.581334      18.341038 
        Cs      -7.860445      23.581334      28.821631 
        Rb      -7.860445      34.061927     -23.581334 
        Rb      -7.860445      34.061927     -13.100741 
        Rb      -7.860445      34.061927      -2.620148 
        Cs      -7.860445      34.061927       7.860445 
        Cs      -7.860445      34.061927      18.341038 
        Cs      -7.860445      34.061927      28.821631 
        Cs       2.620148     -28.821631     -23.581334 
        Rb       2.620148     -28.821631     -13.100741 
        Rb       2.620148     -28.821631      -2.620148 
        Rb       2.620148     -28.821631       7.860445 
        Cs       2.620148     -28.821631      18.341038 
        Cs       2.620148     -28.821631      28.821631 
        Cs       2.620148     -18.341038     -23.581334 
        Cs       2.620148     -18.341038     -13.100741 
        Cs       2.620148     -18.341038      -2.620148 
        Cs       2.620148     -18.341038       7.860445 
        Cs       2.620148     -18.341038      18.341038 
        Cs       2.620148     -18.341038      28.821631 
        Cs       2.620148      -7.860445     -23.581334 
        Cs       2.620148      -7.860445     -13.100741 
        Cs       2.620148      -7.860445      -2.620148 
        Cs       2.620148      -7.860445       7.860445 
        Cs       2.620148      -7.860445      18.341038 
        Cs       2.620148      -7.860445      28.821631 
        Cs       2.620148       2.620148     -23.581334 
        Cs       2.620148       2.620148     -13.100741 
        Cs       2.620148       2.620148      -2.620148 
        Cs       2.620148       2.620148       7.860445 
        Cs       2.620148       2.620148      18.341038 
        Cs       2.620148       2.620148      28.821631 
        Cs       2.620148      13.100741     -23.581334 
        Cs       2.620148      13.100741     -13.100741 
        Cs       2.620148      13.100741      -2.620148 
        Cs       2.620148      13.100741       7.860445 
        Cs       2.620148      13.100741      18.341038 
        Cs       2.620148      13.100741      28.821631 
        Cs       2.620148      23.581334     -23.581334 
        Cs       2.620148      23.581334     -13.100741 
        Cs       2.620148      23.581334      -2.620148 
        Cs       2.620148      23.581334       7.860445 
        Cs       2.620148      23.581334      18.341038 
        Cs       2.620148      23.581334      28.821631 
        Rb       2.620148      34.061927     -23.581334 
        Cs       2.620148      34.061927     -13.100741 
        Cs       2.620148      34.061927      -2.620148 
        Rb       2.620148      34.061927       7.860445 
        Rb       2.620148      34.061927      18.341038 
        Rb       2.620148      34.061927      28.821631 
        Cs      13.100741     -28.821631     -23.581334 
        Rb      13.100741     -28.821631     -13.100741 
        Rb      13.100741     -28.821631      -2.620148 
        Rb      13.100741     -28.821631       7.860445 
        Cs      13.100741     -28.821631      18.341038 
        Cs      13.100741     -28.821631      28.821631 
        Cs      13.100741     -18.341038     -23.581334 
        Cs      13.100741     -18.341038     -13.100741 
        Cs      13.100741     -18.341038      -2.620148 
        Cs      13.100741     -18.341038       7.860445 
        Cs      13.100741     -18.341038      18.341038 
        Cs      13.100741     -18.341038      28.821631 
        Cs      13.100741      -7.860445     -23.581334 
        Cs      13.100741      -7.860445     -13.100741 
        Cs      13.100741      -7.860445      -2.620148 
        Cs      13.100741      -7.860445       7.860445 
        Cs      13.100741      -7.860445      18.341038 
        Cs      13.100741      -7.860445      28.821631 
        Cs      13.100741       2.620148     -23.581334 
        Cs      13.100741       2.620148     -13.100741 
        Cs      13.100741       2.620148      -2.620148 
        Cs      13.100741       2.620148       7.860445 
        Cs      13.100741       2.620148      18.341038 
        Cs      13.100741       2.620148      28.821631 
        Cs      13.100741      13.100741     -23.581334 
        Cs      13.100741      13.100741     -13.100741 
        Cs      13.100741      13.100741      -2.620148 
        Cs      13.100741      13.100741       7.860445 
        Cs      13.100741      13.100741      18.341038 
        Cs      13.100741      13.100741      28.821631 
        Cs      13.100741      23.581334     -23.581334 
        Cs      13.100741      23.581334     -13.100741 
        Cs      13.100741      23.581334      -2.620148 
        Cs      13.100741      23.581334       7.860445 
        Cs      13.100741      23.581334      18.341038 
        Cs      13.100741      23.581334      28.821631 
        Rb      13.100741      34.061927     -23.581334 
        Rb      13.100741      34.061927     -13.100741 
        Cs      13.100741      34.061927      -2.620148 
        Rb      13.100741      34.061927       7.860445 
        Rb      13.100741      34.061927      18.341038 
        Cs      13.100741      34.061927      28.821631 
        Cs      23.581334     -28.821631     -23.581334 
        Rb      23.581334     -28.821631     -13.100741 
        Cs      23.581334     -28.821631      -2.620148 
        Cs      23.581334     -28.821631       7.860445 
        Cs      23.581334     -28.821631      18.341038 
        Rb      23.581334     -28.821631      28.821631 
        Cs      23.581334     -18.341038     -23.581334 
        Cs      23.581334     -18.341038     -13.100741 
        Cs      23.581334     -18.341038      -2.620148 
        Cs      23.581334     -18.341038       7.860445 
        Cs      23.581334     -18.341038      18.341038 
        Cs      23.581334     -18.341038      28.821631 
        Cs      23.581334      -7.860445     -23.581334 
        Cs      23.581334      -7.860445     -13.100741 
        Cs      23.581334      -7.860445      -2.620148 
        Cs      23.581334      -7.860445       7.860445 
        Cs      23.581334      -7.860445      18.341038 
        Cs      23.581334      -7.860445      28.821631 
        Cs      23.581334       2.620148     -23.581334 
        Cs      23.581334       2.620148     -13.100741 
        Cs      23.581334       2.620148      -2.620148 
        Cs      23.581334       2.620148       7.860445 
        Cs      23.581334       2.620148      18.341038 
        Cs      23.581334       2.620148      28.821631 
        Cs      23.581334      13.100741     -23.581334 
        Cs      23.581334      13.100741     -13.100741 
        Cs      23.581334      13.100741      -2.620148 
        Cs      23.581334      13.100741       7.860445 
        Cs      23.581334      13.100741      18.341038 
        Cs      23.581334      13.100741      28.821631 
        Cs      23.581334      23.581334     -23.581334 
        Cs      23.581334      23.581334     -13.100741 
        Cs      23.581334      23.581334      -2.620148 
        Cs      23.581334      23.581334       7.860445 
        Cs      23.581334      23.581334      18.341038 
        Cs      23.581334      23.581334      28.821631 
        Cs      23.581334      34.061927     -23.581334 
        Rb      23.581334      34.061927     -13.100741 
        Cs      23.581334      34.061927      -2.620148 
        Cs      23.581334      34.061927       7.860445 
        Cs      23.581334      34.061927      18.341038 
        Cs      23.581334      34.061927      28.821631 
        Rb      34.061927     -28.821631     -23.581334 
        Rb      34.061927     -28.821631     -13.100741 
        Cs      34.061927     -28.821631      -2.620148 
        Cs      34.061927     -28.821631       7.860445 
        Cs      34.061927     -28.821631      18.341038 
        Rb      34.061927     -28.821631      28.821631 
        Cs      34.061927     -18.341038     -23.581334 
        Rb      34.061927     -18.341038     -13.100741 
        Rb      34.061927     -18.341038      -2.620148 
        Cs      34.061927     -18.341038       7.860445 
        Cs      34.061927     -18.341038      18.341038 
        Cs      34.061927     -18.341038      28.821631 
        Cs      34.061927      -7.860445     -23.581334 
        Cs      34.061927      -7.860445     -13.100741 
        Rb      34.061927      -7.860445      -2.620148 
        Rb      34.061927      -7.860445       7.860445 
        Rb      34.061927      -7.860445      18.341038 
        Cs      34.061927      -7.860445      28.821631 
        Cs      34.061927       2.620148     -23.581334 
        Rb      34.061927       2.620148     -13.100741 
        Cs      34.061927       2.620148      -2.620148 
        Rb      34.061927       2.620148       7.860445 
        Cs      34.061927       2.620148      18.341038 
        Cs      34.061927       2.620148      28.821631 
        Cs      34.061927      13.100741     -23.581334 
        Rb      34.061927      13.100741     -13.100741 
        Rb      34.061927      13.100741      -2.620148 
        Rb      34.061927      13.100741       7.860445 
        Rb      34.061927      13.100741      18.341038 
        Cs      34.061927      13.100741      28.821631 
        Cs      34.061927      23.581334     -23.581334 
        Rb      34.061927      23.581334     -13.100741 
        Rb      34.061927      23.581334      -2.620148 
        Rb      34.061927      23.581334       7.860445 
        Cs      34.061927      23.581334      18.341038 
        Cs      34.061927      23.581334      28.821631 
        Cs      34.061927      34.061927     -23.581334 
        Rb      34.061927      34.061927     -13.100741 
        Rb      34.061927      34.061927      -2.620148 
        Rb      34.061927      34.061927       7.860445 
        Cs      34.061927      34.061927      18.341038 
        Cs      34.061927      34.061927      28.821631 
        Cs     -23.581334     -28.821631     -23.581334 
        Rb     -23.581334     -28.821631     -13.100741 
        Cs     -23.581334     -28.821631      -2.620148 
        Rb     -23.581334     -28.821631       7.860445 
        Rb     -23.581334     -28.821631      18.341038 
        Rb     -23.581334     -28.821631      28.821631 
        Cs     -23.581334     -18.341038     -23.581334 
        Cs     -23.581334     -18.341038     -13.100741 
        Cs     -23.581334     -18.341038      -2.620148 
        Cs     -23.581334     -18.341038       7.860445 
        Cs     -23.581334     -18.341038      18.341038 
        Cs     -23.581334     -18.341038      28.821631 
        Cs     -23.581334      -7.860445     -23.581334 
        Cs     -23.581334      -7.860445     -13.100741 
        Cs     -23.581334      -7.860445      -2.620148 
        Cs     -23.581334      -7.860445       7.860445 
        Cs     -23.581334      -7.860445      18.341038 
        Cs     -23.581334      -7.860445      28.821631 
        Cs     -23.581334       2.620148     -23.581334 
        Cs     -23.581334       2.620148     -13.100741 
        Cs     -23.581334       2.620148      -2.620148 
        Cs     -23.581334       2.620148       7.860445 
        Cs     -23.581334       2.620148      18.341038 
        Cs     -23.581334       2.620148      28.821631 
        Cs     -23.581334      13.100741     -23.581334 
        Cs     -23.581334      13.100741     -13.100741 
        Cs     -23.581334      13.100741      -2.620148 
        Cs     -23.581334      13.100741       7.860445 
        Cs     -23.581334      13.100741      18.341038 
        Cs     -23.581334      13.100741      28.821631 
        Cs     -23.581334      23.581334     -23.581334 
        Cs     -23.581334      23.581334     -13.100741 
        Cs     -23.581334      23.581334      -2.620148 
        Cs     -23.581334      23.581334       7.860445 
        Cs     -23.581334      23.581334      18.341038 
        Cs     -23.581334      23.581334      28.821631 
        Cs     -23.581334      34.061927     -23.581334 
        Cs     -23.581334      34.061927     -13.100741 
        Cs     -23.581334      34.061927      -2.620148 
        Cs     -23.581334      34.061927       7.860445 
        Cs     -23.581334      34.061927      18.341038 
        Cs     -23.581334      34.061927      28.821631 
        Cs     -13.100741     -28.821631     -23.581334 
        Cs     -13.100741     -28.821631     -13.100741 
        Cs     -13.100741     -28.821631      -2.620148 
        Rb     -13.100741     -28.821631       7.860445 
        Rb     -13.100741     -28.821631      28.821631 
        Cs     -13.100741     -18.341038     -23.581334 
        Cs     -13.100741     -18.341038     -13.100741 
        Cs     -13.100741     -18.341038      -2.620148 
        Cs     -13.100741     -18.341038       7.860445 
        Cs     -13.100741     -18.341038      18.341038 
        Cs     -13.100741     -18.341038      28.821631 
        Cs     -13.100741      -7.860445     -23.581334 
        Cs     -13.100741      -7.860445     -13.100741 
        Cs     -13.100741      -7.860445      -2.620148 
        Cs     -13.100741      -7.860445       7.860445 
        Cs     -13.100741      -7.860445      18.341038 
        Cs     -13.100741      -7.860445      28.821631 
        Cs     -13.100741       2.620148     -23.581334 
        Cs     -13.100741       2.620148     -13.100741 
        Cs     -13.100741       2.620148      -2.620148 
        Cs     -13.100741       2.620148       7.860445 
        Cs     -13.100741       2.620148      18.341038 
        Cs     -13.100741       2.620148      28.821631 
        Cs     -13.100741      13.100741     -23.581334 
        Cs     -13.100741      13.100741     -13.100741 
        Cs     -13.100741      13.100741      -2.620148 
        Cs     -13.100741      13.100741       7.860445 
        Cs     -13.100741      13.100741      18.341038 
        Cs     -13.100741      13.100741      28.821631 
        Cs     -13.100741      23.581334     -23.581334 
        Cs     -13.100741      23.581334     -13.100741 
        Cs     -13.100741      23.581334      -2.620148 
        Cs     -13.100741      23.581334       7.860445 
        Cs     -13.100741      23.581334      18.341038 
        Cs     -13.100741      23.581334      28.821631 
        Cs     -13.100741      34.061927     -23.581334 
        Cs     -13.100741      34.061927      -2.620148 
        Rb     -13.100741      34.061927       7.860445 
        Cs     -13.100741      34.061927      18.341038 
        Rb     -13.100741      34.061927      28.821631 
        Cs      -2.620148     -28.821631     -23.581334 
        Cs      -2.620148     -28.821631     -13.100741 
        Cs      -2.620148     -28.821631      -2.620148 
        Rb      -2.620148     -28.821631       7.860445 
        Rb      -2.620148     -28.821631      18.341038 
        Rb      -2.620148     -28.821631      28.821631 
        Cs      -2.620148     -18.341038     -23.581334 
        Cs      -2.620148     -18.341038     -13.100741 
        Cs      -2.620148     -18.341038      -2.620148 
        Cs      -2.620148     -18.341038       7.860445 
        Cs      -2.620148     -18.341038      18.341038 
        Cs      -2.620148     -18.341038      28.821631 
        Cs      -2.620148      -7.860445     -23.581334 
        Cs      -2.620148      -7.860445     -13.100741 
        Cs      -2.620148      -7.860445      -2.620148 
        Cs      -2.620148      -7.860445       7.860445 
        Cs      -2.620148      -7.860445      18.341038 
        Cs      -2.620148      -7.860445      28.821631 
        Cs      -2.620148       2.620148     -23.581334 
        Cs      -2.620148       2.620148     -13.100741 
        Cs      -2.620148       2.620148      -2.620148 
        Cs      -2.620148       2.620148       7.860445 
        Cs      -2.620148       2.620148      18.341038 
        Cs      -2.620148       2.620148      28.821631 
        Cs      -2.620148      13.100741     -23.581334 
        Cs      -2.620148      13.100741     -13.100741 
        Cs      -2.620148      13.100741      -2.620148 
        Cs      -2.620148      13.100741       7.860445 
        Cs      -2.620148      13.100741      18.341038 
        Cs      -2.620148      13.100741      28.821631 
        Cs      -2.620148      23.581334     -23.581334 
        Cs      -2.620148      23.581334     -13.100741 
        Cs      -2.620148      23.581334      -2.620148 
        Cs      -2.620148      23.581334       7.860445 
        Cs      -2.620148      23.581334      18.341038 
        Cs      -2.620148      23.581334      28.821631 
        Cs      -2.620148      34.061927     -23.581334 
        Cs      -2.620148      34.061927     -13.100741 
        Rb      -2.620148      34.061927      -2.620148 
        Rb      -2.620148      34.061927       7.860445 
        Rb      -2.620148      34.061927      18.341038 
        Cs      -2.620148      34.061927      28.821631 
        Rb       7.860445     -28.821631     -23.581334 
        Cs       7.860445     -28.821631     -13.100741 
        Cs       7.860445     -28.821631      -2.620148 
        Cs       7.860445     -28.821631       7.860445 
        Rb       7.860445     -28.821631      18.341038 
        Rb       7.860445     -28.821631      28.821631 
        Cs       7.860445     -18.341038     -23.581334 
        Cs       7.860445     -18.341038     -13.100741 
        Cs       7.860445     -18.341038      -2.620148 
        Cs       7.860445     -18.341038       7.860445 
        Cs       7.860445     -18.341038      18.341038 
        Cs       7.860445     -18.341038      28.821631 
        Cs       7.860445      -7.860445     -23.581334 
        Cs       7.860445      -7.860445     -13.100741 
        Cs       7.860445      -7.860445      -2.620148 
        Cs       7.860445      -7.860445       7.860445 
        Cs       7.860445      -7.860445      18.341038 
        Cs       7.860445      -7.860445      28.821631 
        Cs       7.860445       2.620148     -23.581334 
        Cs       7.860445       2.620148     -13.100741 
        Cs       7.860445       2.620148      -2.620148 
        Cs       7.860445       2.620148       7.860445 
        Cs       7.860445       2.620148      18.341038 
        Cs       7.860445       2.620148      28.821631 
        Cs       7.860445      13.100741     -23.581334 
        Cs       7.860445      13.100741     -13.100741 
        Cs       7.860445      13.100741      -2.620148 
        Cs       7.860445      13.100741       7.860445 
        Cs       7.860445      13.100741      18.341038 
        Cs       7.860445      13.100741      28.821631 
        Cs       7.860445      23.581334     -23.581334 
        Cs       7.860445      23.581334     -13.100741 
        Cs       7.860445      23.581334      -2.620148 
        Cs       7.860445      23.581334       7.860445 
        Cs       7.860445      23.581334      18.341038 
        Cs       7.860445      23.581334      28.821631 
        Cs       7.860445      34.061927     -23.581334 
        Rb       7.860445      34.061927     -13.100741 
        Rb       7.860445      34.061927      -2.620148 
        Cs       7.860445      34.061927       7.860445 
        Cs       7.860445      34.061927      18.341038 
        Cs       7.860445      34.061927      28.821631 
        Rb      18.341038     -28.821631     -23.581334 
        Rb      18.341038     -28.821631      -2.620148 
        Rb      18.341038     -28.821631       7.860445 
        Rb      18.341038     -28.821631      18.341038 
        Cs      18.341038     -28.821631      28.821631 
        Cs      18.341038     -18.341038     -23.581334 
        Cs      18.341038     -18.341038     -13.100741 
        Cs      18.341038     -18.341038      -2.620148 
        Cs      18.341038     -18.341038       7.860445 
        Cs      18.341038     -18.341038      18.341038 
        Cs      18.341038     -18.341038      28.821631 
        Cs      18.341038      -7.860445     -23.581334 
        Cs      18.341038      -7.860445     -13.100741 
        Cs      18.341038      -7.860445      -2.620148 
        Cs      18.341038      -7.860445       7.860445 
        Cs      18.341038      -7.860445      18.341038 
        Cs      18.341038      -7.860445      28.821631 
        Cs      18.341038       2.620148     -23.581334 
        Cs      18.341038       2.620148     -13.100741 
        Cs      18.341038       2.620148      -2.620148 
        Cs      18.341038       2.620148       7.860445 
        Cs      18.341038       2.620148      18.341038 
        Cs      18.341038       2.620148      28.821631 
        Cs      18.341038      13.100741     -23.581334 
        Cs      18.341038      13.100741     -13.100741 
        Cs      18.341038      13.100741      -2.620148 
        Cs      18.341038      13.100741       7.860445 
        Cs      18.341038      13.100741      18.341038 
        Cs      18.341038      13.100741      28.821631 
        Cs      18.341038      23.581334     -23.581334 
        Cs      18.341038      23.581334     -13.100741 
        Cs      18.341038      23.581334      -2.620148 
        Cs      18.341038      23.581334       7.860445 
        Cs      18.341038      23.581334      18.341038 
        Cs      18.341038      23.581334      28.821631 
        Cs      18.341038      34.061927     -23.581334 
        Cs      18.341038      34.061927     -13.100741 
        Rb      18.341038      34.061927      -2.620148 
        Cs      18.341038      34.061927       7.860445 
        Rb      18.341038      34.061927      28.821631 
        Cs      28.821631     -28.821631     -23.581334 
        Cs      28.821631     -28.821631     -13.100741 
        Rb      28.821631     -28.821631      -2.620148 
        Rb      28.821631     -28.821631       7.860445 
        Rb      28.821631     -28.821631      18.341038 
        Cs      28.821631     -28.821631      28.821631 
        Cs      28.821631     -18.341038     -23.581334 
        Cs      28.821631     -18.341038     -13.100741 
        Cs      28.821631     -18.341038      -2.620148 
        Cs      28.821631     -18.341038       7.860445 
        Cs      28.821631     -18.341038      18.341038 
        Cs      28.821631     -18.341038      28.821631 
        Cs      28.821631      -7.860445     -23.581334 
        Cs      28.821631      -7.860445     -13.100741 
        Cs      28.821631      -7.860445      -2.620148 
        Cs      28.821631      -7.860445       7.860445 
        Cs      28.821631      -7.860445      18.341038 
        Cs      28.821631      -7.860445      28.821631 
        Cs      28.821631       2.620148     -23.581334 
        Cs      28.821631       2.620148     -13.100741 
        Cs      28.821631       2.620148      -2.620148 
        Cs      28.821631       2.620148       7.860445 
        Cs      28.821631       2.620148      18.341038 
        Cs      28.821631       2.620148      28.821631 
        Cs      28.821631      13.100741     -23.581334 
        Cs      28.821631      13.100741     -13.100741 
        Cs      28.821631      13.100741      -2.620148 
        Cs      28.821631      13.100741       7.860445 
        Cs      28.821631      13.100741      18.341038 
        Cs      28.821631      13.100741      28.821631 
        Cs      28.821631      23.581334     -23.581334 
        Cs      28.821631      23.581334     -13.100741 
        Cs      28.821631      23.581334      -2.620148 
        Cs      28.821631      23.581334       7.860445 
        Cs      28.821631      23.581334      18.341038 
        Cs      28.821631      23.581334      28.821631 
        Rb      28.821631      34.061927     -23.581334 
        Rb      28.821631      34.061927     -13.100741 
        Rb      28.821631      34.061927      -2.620148 
        Rb      28.821631      34.061927       7.860445 
        Rb      28.821631      34.061927      18.341038 
        Rb      28.821631      34.061927      28.821631 
        Cs     -23.581334     -23.581334     -23.581334 
        Cs     -23.581334     -23.581334     -13.100741 
        Cs     -23.581334     -23.581334      -2.620148 
        Cs     -23.581334     -23.581334       7.860445 
        Cs     -23.581334     -23.581334      18.341038 
        Cs     -23.581334     -23.581334      28.821631 
        Cs     -23.581334     -13.100741     -23.581334 
        Cs     -23.581334     -13.100741     -13.100741 
        Cs     -23.581334     -13.100741      -2.620148 
        Cs     -23.581334     -13.100741       7.860445 
        Cs     -23.581334     -13.100741      18.341038 
        Cs     -23.581334     -13.100741      28.821631 
        Cs     -23.581334      -2.620148     -23.581334 
        Cs     -23.581334      -2.620148     -13.100741 
        Cs     -23.581334      -2.620148      -2.620148 
        Cs     -23.581334      -2.620148       7.860445 
        Cs     -23.581334      -2.620148      18.341038 
        Cs     -23.581334      -2.620148      28.821631 
        Cs     -23.581334       7.860445     -23.581334 
        Cs     -23.581334       7.860445     -13.100741 
        Cs     -23.581334       7.860445      -2.620148 
        Cs     -23.581334       7.860445       7.860445 
        Cs     -23.581334       7.860445      18.341038 
        Cs     -23.581334       7.860445      28.821631 
        Cs     -23.581334      18.341038     -23.581334 
        Cs     -23.581334      18.341038     -13.100741 
        Cs     -23.581334      18.341038      -2.620148 
        Cs     -23.581334      18.341038       7.860445 
        Cs     -23.581334      18.341038      18.341038 
        Cs     -23.581334      18.341038      28.821631 
        Cs     -23.581334      28.821631     -23.581334 
        Cs     -23.581334      28.821631     -13.100741 
        Cs     -23.581334      28.821631      -2.620148 
        Cs     -23.581334      28.821631       7.860445 
        Cs     -23.581334      28.821631      18.341038 
        Cs     -23.581334      28.821631      28.821631 
        Cs     -13.100741     -23.581334     -23.581334 
        Cs     -13.100741     -23.581334     -13.100741 
        Cs     -13.100741     -23.581334      -2.620148 
        Cs     -13.100741     -23.581334       7.860445 
        Cs     -13.100741     -23.581334      18.341038 
        Cs     -13.100741     -23.581334      28.821631 
        Cs     -13.100741     -13.100741     -23.581334 
        Cs     -13.100741     -13.100741     -13.100741 
        Cs     -13.100741     -13.100741      -2.620148 
        Cs     -13.100741     -13.100741       7.860445 
        Cs     -13.100741     -13.100741      18.341038 
        Cs     -13.100741     -13.100741      28.821631 
        Cs     -13.100741      -2.620148     -23.581334 
        Cs     -13.100741      -2.620148     -13.100741 
        Cs     -13.100741      -2.620148      -2.620148 
        Cs     -13.100741      -2.620148       7.860445 
        Cs     -13.100741      -2.620148      18.341038 
        Cs     -13.100741      -2.620148      28.821631 
        Cs     -13.100741       7.860445     -23.581334 
        Cs     -13.100741       7.860445     -13.100741 
        Cs     -13.100741       7.860445      -2.620148 
        Cs     -13.100741       7.860445       7.860445 
        Cs     -13.100741       7.860445      18.341038 
        Cs     -13.100741       7.860445      28.821631 
        Cs     -13.100741      18.341038     -23.581334 
        Cs     -13.100741      18.341038     -13.100741 
        Cs     -13.100741      18.341038      -2.620148 
        Cs     -13.100741      18.341038       7.860445 
        Cs     -13.100741      18.341038      18.341038 
        Cs     -13.100741      18.341038      28.821631 
        Cs     -13.100741      28.821631     -23.581334 
        Cs     -13.100741      28.821631     -13.100741 
        Cs     -13.100741      28.821631      -2.620148 
        Cs     -13.100741      28.821631       7.860445 
        Cs     -13.100741      28.821631      18.341038 
        Cs     -13.100741      28.821631      28.821631 
        Cs      -2.620148     -23.581334     -23.581334 
        Cs      -2.620148     -23.581334     -13.100741 
        Cs      -2.620148     -23.581334      -2.620148 
        Cs      -2.620148     -23.581334       7.860445 
        Cs      -2.620148     -23.581334      18.341038 
        Cs      -2.620148     -23.581334      28.821631 
        Cs      -2.620148     -13.100741     -23.581334 
        Cs      -2.620148     -13.100741     -13.100741 
        Cs      -2.620148     -13.100741      -2.620148 
        Cs      -2.620148     -13.100741       7.860445 
        Cs      -2.620148     -13.100741      18.341038 
        Cs      -2.620148     -13.100741      28.821631 
        Cs      -2.620148      -2.620148     -23.581334 
        Cs      -2.620148      -2.620148     -13.100741 
        Cs      -2.620148      -2.620148      -2.620148 
        Cs      -2.620148      -2.620148       7.860445 
        Cs      -2.620148      -2.620148      18.341038 
        Cs      -2.620148      -2.620148      28.821631 
        Cs      -2.620148       7.860445     -23.581334 
        Cs      -2.620148       7.860445     -13.100741 
        Cs      -2.620148       7.860445      -2.620148 
        Cs      -2.620148       7.860445       7.860445 
        Cs      -2.620148       7.860445      18.341038 
        Cs      -2.620148       7.860445      28.821631 
        Cs      -2.620148      18.341038     -23.581334 
        Cs      -2.620148      18.341038     -13.100741 
        Cs      -2.620148      18.341038      -2.620148 
        Cs      -2.620148      18.341038       7.860445 
        Cs      -2.620148      18.341038      18.341038 
        Cs      -2.620148      18.341038      28.821631 
        Cs      -2.620148      28.821631     -23.581334 
        Cs      -2.620148      28.821631     -13.100741 
        Cs      -2.620148      28.821631      -2.620148 
        Cs      -2.620148      28.821631       7.860445 
        Cs      -2.620148      28.821631      18.341038 
        Cs      -2.620148      28.821631      28.821631 
        Cs       7.860445     -23.581334     -23.581334 
        Cs       7.860445     -23.581334     -13.100741 
        Cs       7.860445     -23.581334      -2.620148 
        Cs       7.860445     -23.581334       7.860445 
        Cs       7.860445     -23.581334      18.341038 
        Cs       7.860445     -23.581334      28.821631 
        Cs       7.860445     -13.100741     -23.581334 
        Cs       7.860445     -13.100741     -13.100741 
        Cs       7.860445     -13.100741      -2.620148 
        Cs       7.860445     -13.100741       7.860445 
        Cs       7.860445     -13.100741      18.341038 
        Cs       7.860445     -13.100741      28.821631 
        Cs       7.860445      -2.620148     -23.581334 
        Cs       7.860445      -2.620148     -13.100741 
        Cs       7.860445      -2.620148      -2.620148 
        Cs       7.860445      -2.620148       7.860445 
        Cs       7.860445      -2.620148      18.341038 
        Cs       7.860445      -2.620148      28.821631 
        Cs       7.860445       7.860445     -23.581334 
        Cs       7.860445       7.860445     -13.100741 
        Cs       7.860445       7.860445      -2.620148 
        Cs       7.860445       7.860445       7.860445 
        Cs       7.860445       7.860445      18.341038 
        Cs       7.860445       7.860445      28.821631 
        Cs       7.860445      18.341038     -23.581334 
        Cs       7.860445      18.341038     -13.100741 
        Cs       7.860445      18.341038      -2.620148 
        Cs       7.860445      18.341038       7.860445 
        Cs       7.860445      18.341038      18.341038 
        Cs       7.860445      18.341038      28.821631 
        Cs       7.860445      28.821631     -23.581334 
        Cs       7.860445      28.821631     -13.100741 
        Cs       7.860445      28.821631      -2.620148 
        Cs       7.860445      28.821631       7.860445 
        Cs       7.860445      28.821631      18.341038 
        Cs       7.860445      28.821631      28.821631 
        Cs      18.341038     -23.581334     -23.581334 
        Cs      18.341038     -23.581334     -13.100741 
        Cs      18.341038     -23.581334      -2.620148 
        Cs      18.341038     -23.581334       7.860445 
        Cs      18.341038     -23.581334      18.341038 
        Cs      18.341038     -23.581334      28.821631 
        Cs      18.341038     -13.100741     -23.581334 
        Cs      18.341038     -13.100741     -13.100741 
        Cs      18.341038     -13.100741      -2.620148 
        Cs      18.341038     -13.100741       7.860445 
        Cs      18.341038     -13.100741      18.341038 
        Cs      18.341038     -13.100741      28.821631 
        Cs      18.341038      -2.620148     -23.581334 
        Cs      18.341038      -2.620148     -13.100741 
        Cs      18.341038      -2.620148      -2.620148 
        Cs      18.341038      -2.620148       7.860445 
        Cs      18.341038      -2.620148      18.341038 
        Cs      18.341038      -2.620148      28.821631 
        Cs      18.341038       7.860445     -23.581334 
        Cs      18.341038       7.860445     -13.100741 
        Cs      18.341038       7.860445      -2.620148 
        Cs      18.341038       7.860445       7.860445 
        Cs      18.341038       7.860445      18.341038 
        Cs      18.341038       7.860445      28.821631 
        Cs      18.341038      18.341038     -23.581334 
        Cs      18.341038      18.341038     -13.100741 
        Cs      18.341038      18.341038      -2.620148 
        Cs      18.341038      18.341038       7.860445 
        Cs      18.341038      18.341038      18.341038 
        Cs      18.341038      18.341038      28.821631 
        Cs      18.341038      28.821631     -23.581334 
        Cs      18.341038      28.821631     -13.100741 
        Cs      18.341038      28.821631      -2.620148 
        Cs      18.341038      28.821631       7.860445 
        Cs      18.341038      28.821631      18.341038 
        Cs      18.341038      28.821631      28.821631 
        Cs      28.821631     -23.581334     -23.581334 
        Cs      28.821631     -23.581334     -13.100741 
        Cs      28.821631     -23.581334      -2.620148 
        Cs      28.821631     -23.581334       7.860445 
        Cs      28.821631     -23.581334      18.341038 
        Cs      28.821631     -23.581334      28.821631 
        Cs      28.821631     -13.100741     -23.581334 
        Cs      28.821631     -13.100741     -13.100741 
        Cs      28.821631     -13.100741      -2.620148 
        Cs      28.821631     -13.100741       7.860445 
        Cs      28.821631     -13.100741      18.341038 
        Cs      28.821631     -13.100741      28.821631 
        Cs      28.821631      -2.620148     -23.581334 
        Cs      28.821631      -2.620148     -13.100741 
        Cs      28.821631      -2.620148      -2.620148 
        Cs      28.821631      -2.620148       7.860445 
        Cs      28.821631      -2.620148      18.341038 
        Cs      28.821631      -2.620148      28.821631 
        Cs      28.821631       7.860445     -23.581334 
        Cs      28.821631       7.860445     -13.100741 
        Cs      28.821631       7.860445      -2.620148 
        Cs      28.821631       7.860445       7.860445 
        Cs      28.821631       7.860445      18.341038 
        Cs      28.821631       7.860445      28.821631 
        Cs      28.821631      18.341038     -23.581334 
        Cs      28.821631      18.341038     -13.100741 
        Cs      28.821631      18.341038      -2.620148 
        Cs      28.821631      18.341038       7.860445 
        Cs      28.821631      18.341038      18.341038 
        Cs      28.821631      18.341038      28.821631 
        Cs      28.821631      28.821631     -23.581334 
        Cs      28.821631      28.821631     -13.100741 
        Cs      28.821631      28.821631      -2.620148 
        Cs      28.821631      28.821631       7.860445 
        Cs      28.821631      28.821631      18.341038 
        Cs      28.821631      28.821631      28.821631 
        In     -20.961186     -20.961186     -20.961186 
        In     -20.961186     -20.961186     -10.480593 
        In     -20.961186     -20.961186       0.000000 
        In     -20.961186     -20.961186      10.480593 
        In     -20.961186     -20.961186      20.961186 
        In     -20.961186     -20.961186      31.441779 
        In     -20.961186     -10.480593     -20.961186 
        In     -20.961186     -10.480593     -10.480593 
        In     -20.961186     -10.480593       0.000000 
        In     -20.961186     -10.480593      10.480593 
        In     -20.961186     -10.480593      20.961186 
        In     -20.961186     -10.480593      31.441779 
        In     -20.961186       0.000000     -20.961186 
        In     -20.961186       0.000000     -10.480593 
        In     -20.961186       0.000000       0.000000 
        In     -20.961186       0.000000      10.480593 
        In     -20.961186       0.000000      20.961186 
        In     -20.961186       0.000000      31.441779 
        In     -20.961186      10.480593     -20.961186 
        In     -20.961186      10.480593     -10.480593 
        In     -20.961186      10.480593       0.000000 
        In     -20.961186      10.480593      10.480593 
        In     -20.961186      10.480593      20.961186 
        In     -20.961186      10.480593      31.441779 
        In     -20.961186      20.961186     -20.961186 
        In     -20.961186      20.961186     -10.480593 
        In     -20.961186      20.961186       0.000000 
        In     -20.961186      20.961186      10.480593 
        In     -20.961186      20.961186      20.961186 
        In     -20.961186      20.961186      31.441779 
        In     -20.961186      31.441779     -20.961186 
        In     -20.961186      31.441779     -10.480593 
        In     -20.961186      31.441779       0.000000 
        In     -20.961186      31.441779      10.480593 
        In     -20.961186      31.441779      20.961186 
        In     -20.961186      31.441779      31.441779 
        In     -10.480593     -20.961186     -20.961186 
        In     -10.480593     -20.961186     -10.480593 
        In     -10.480593     -20.961186       0.000000 
        In     -10.480593     -20.961186      10.480593 
        In     -10.480593     -20.961186      20.961186 
        In     -10.480593     -20.961186      31.441779 
        In     -10.480593     -10.480593     -20.961186 
        In     -10.480593     -10.480593     -10.480593 
        In     -10.480593     -10.480593       0.000000 
        In     -10.480593     -10.480593      10.480593 
        In     -10.480593     -10.480593      20.961186 
        In     -10.480593     -10.480593      31.441779 
        In     -10.480593       0.000000     -20.961186 
        In     -10.480593       0.000000     -10.480593 
        In     -10.480593       0.000000       0.000000 
        In     -10.480593       0.000000      10.480593 
        In     -10.480593       0.000000      20.961186 
        In     -10.480593       0.000000      31.441779 
        In     -10.480593      10.480593     -20.961186 
        In     -10.480593      10.480593     -10.480593 
        In     -10.480593      10.480593       0.000000 
        In     -10.480593      10.480593      10.480593 
        In     -10.480593      10.480593      20.961186 
        In     -10.480593      10.480593      31.441779 
        In     -10.480593      20.961186     -20.961186 
        In     -10.480593      20.961186     -10.480593 
        In     -10.480593      20.961186       0.000000 
        In     -10.480593      20.961186      10.480593 
        In     -10.480593      20.961186      20.961186 
        In     -10.480593      20.961186      31.441779 
        In     -10.480593      31.441779     -20.961186 
        In     -10.480593      31.441779     -10.480593 
        In     -10.480593      31.441779       0.000000 
        In     -10.480593      31.441779      10.480593 
        In     -10.480593      31.441779      20.961186 
        In     -10.480593      31.441779      31.441779 
        In       0.000000     -20.961186     -20.961186 
        In       0.000000     -20.961186     -10.480593 
        In       0.000000     -20.961186       0.000000 
        In       0.000000     -20.961186      10.480593 
        In       0.000000     -20.961186      20.961186 
        In       0.000000     -20.961186      31.441779 
        In       0.000000     -10.480593     -20.961186 
        In       0.000000     -10.480593     -10.480593 
        In       0.000000     -10.480593       0.000000 
        In       0.000000     -10.480593      10.480593 
        In       0.000000     -10.480593      20.961186 
        In       0.000000     -10.480593      31.441779 
        In       0.000000       0.000000     -20.961186 
        In       0.000000       0.000000     -10.480593 
        In       0.000000       0.000000       0.000000 
        In       0.000000       0.000000      10.480593 
        In       0.000000       0.000000      20.961186 
        In       0.000000       0.000000      31.441779 
        In       0.000000      10.480593     -20.961186 
        In       0.000000      10.480593     -10.480593 
        In       0.000000      10.480593       0.000000 
        In       0.000000      10.480593      10.480593 
        In       0.000000      10.480593      20.961186 
        In       0.000000      10.480593      31.441779 
        In       0.000000      20.961186     -20.961186 
        In       0.000000      20.961186     -10.480593 
        In       0.000000      20.961186       0.000000 
        In       0.000000      20.961186      10.480593 
        In       0.000000      20.961186      20.961186 
        In       0.000000      20.961186      31.441779 
        In       0.000000      31.441779     -20.961186 
        In       0.000000      31.441779     -10.480593 
        In       0.000000      31.441779       0.000000 
        In       0.000000      31.441779      10.480593 
        In       0.000000      31.441779      20.961186 
        In       0.000000      31.441779      31.441779 
        In      10.480593     -20.961186     -20.961186 
        In      10.480593     -20.961186     -10.480593 
        In      10.480593     -20.961186       0.000000 
        In      10.480593     -20.961186      10.480593 
        In      10.480593     -20.961186      20.961186 
        In      10.480593     -20.961186      31.441779 
        In      10.480593     -10.480593     -20.961186 
        In      10.480593     -10.480593     -10.480593 
        In      10.480593     -10.480593       0.000000 
        In      10.480593     -10.480593      10.480593 
        In      10.480593     -10.480593      20.961186 
        In      10.480593     -10.480593      31.441779 
        In      10.480593       0.000000     -20.961186 
        In      10.480593       0.000000     -10.480593 
        In      10.480593       0.000000       0.000000 
        In      10.480593       0.000000      10.480593 
        In      10.480593       0.000000      20.961186 
        In      10.480593       0.000000      31.441779 
        In      10.480593      10.480593     -20.961186 
        In      10.480593      10.480593     -10.480593 
        In      10.480593      10.480593       0.000000 
        In      10.480593      10.480593      10.480593 
        In      10.480593      10.480593      20.961186 
        In      10.480593      10.480593      31.441779 
        In      10.480593      20.961186     -20.961186 
        In      10.480593      20.961186     -10.480593 
        In      10.480593      20.961186       0.000000 
        In      10.480593      20.961186      10.480593 
        In      10.480593      20.961186      20.961186 
        In      10.480593      20.961186      31.441779 
        In      10.480593      31.441779     -20.961186 
        In      10.480593      31.441779     -10.480593 
        In      10.480593      31.441779       0.000000 
        In      10.480593      31.441779      10.480593 
        In      10.480593      31.441779      20.961186 
        In      10.480593      31.441779      31.441779 
        In      20.961186     -20.961186     -20.961186 
        In      20.961186     -20.961186     -10.480593 
        In      20.961186     -20.961186       0.000000 
        In      20.961186     -20.961186      10.480593 
        In      20.961186     -20.961186      20.961186 
        In      20.961186     -20.961186      31.441779 
        In      20.961186     -10.480593     -20.961186 
        In      20.961186     -10.480593     -10.480593 
        In      20.961186     -10.480593       0.000000 
        In      20.961186     -10.480593      10.480593 
        In      20.961186     -10.480593      20.961186 
        In      20.961186     -10.480593      31.441779 
        In      20.961186       0.000000     -20.961186 
        In      20.961186       0.000000     -10.480593 
        In      20.961186       0.000000       0.000000 
        In      20.961186       0.000000      10.480593 
        In      20.961186       0.000000      20.961186 
        In      20.961186       0.000000      31.441779 
        In      20.961186      10.480593     -20.961186 
        In      20.961186      10.480593     -10.480593 
        In      20.961186      10.480593       0.000000 
        In      20.961186      10.480593      10.480593 
        In      20.961186      10.480593      20.961186 
        In      20.961186      10.480593      31.441779 
        In      20.961186      20.961186     -20.961186 
        In      20.961186      20.961186     -10.480593 
        In      20.961186      20.961186       0.000000 
        In      20.961186      20.961186      10.480593 
        In      20.961186      20.961186      20.961186 
        In      20.961186      20.961186      31.441779 
        In      20.961186      31.441779     -20.961186 
        In      20.961186      31.441779     -10.480593 
        In      20.961186      31.441779       0.000000 
        In      20.961186      31.441779      10.480593 
        In      20.961186      31.441779      20.961186 
        In      20.961186      31.441779      31.441779 
        In      31.441779     -20.961186     -20.961186 
        In      31.441779     -20.961186     -10.480593 
        In      31.441779     -20.961186       0.000000 
        In      31.441779     -20.961186      10.480593 
        In      31.441779     -20.961186      20.961186 
        In      31.441779     -20.961186      31.441779 
        In      31.441779     -10.480593     -20.961186 
        In      31.441779     -10.480593     -10.480593 
        In      31.441779     -10.480593       0.000000 
        In      31.441779     -10.480593      10.480593 
        In      31.441779     -10.480593      20.961186 
        In      31.441779     -10.480593      31.441779 
        In      31.441779       0.000000     -20.961186 
        In      31.441779       0.000000     -10.480593 
        In      31.441779       0.000000       0.000000 
        In      31.441779       0.000000      10.480593 
        In      31.441779       0.000000      20.961186 
        In      31.441779       0.000000      31.441779 
        In      31.441779      10.480593     -20.961186 
        In      31.441779      10.480593     -10.480593 
        In      31.441779      10.480593       0.000000 
        In      31.441779      10.480593      10.480593 
        In      31.441779      10.480593      20.961186 
        In      31.441779      10.480593      31.441779 
        In      31.441779      20.961186     -20.961186 
        In      31.441779      20.961186     -10.480593 
        In      31.441779      20.961186       0.000000 
        In      31.441779      20.961186      10.480593 
        In      31.441779      20.961186      20.961186 
        In      31.441779      20.961186      31.441779 
        In      31.441779      31.441779     -20.961186 
        In      31.441779      31.441779     -10.480593 
        In      31.441779      31.441779       0.000000 
        In      31.441779      31.441779      10.480593 
        In      31.441779      31.441779      20.961186 
        In      31.441779      31.441779      31.441779 
        In     -20.961186     -26.201483     -26.201483 
        In     -20.961186     -26.201483     -15.720890 
        In     -20.961186     -26.201483      -5.240297 
        In     -20.961186     -26.201483       5.240297 
        In     -20.961186     -26.201483      15.720890 
        In     -20.961186     -26.201483      26.201483 
        In     -20.961186     -15.720890     -26.201483 
        In     -20.961186     -15.720890     -15.720890 
        In     -20.961186     -15.720890      -5.240297 
        In     -20.961186     -15.720890       5.240297 
        In     -20.961186     -15.720890      15.720890 
        In     -20.961186     -15.720890      26.201483 
        In     -20.961186      -5.240297     -26.201483 
        In     -20.961186      -5.240297     -15.720890 
        In     -20.961186      -5.240297      -5.240297 
        In     -20.961186      -5.240297       5.240297 
        In     -20.961186      -5.240297      15.720890 
        In     -20.961186      -5.240297      26.201483 
        In     -20.961186       5.240297     -26.201483 
        In     -20.961186       5.240297     -15.720890 
        In     -20.961186       5.240297      -5.240297 
        In     -20.961186       5.240297       5.240297 
        In     -20.961186       5.240297      15.720890 
        In     -20.961186       5.240297      26.201483 
        In     -20.961186      15.720890     -26.201483 
        In     -20.961186      15.720890     -15.720890 
        In     -20.961186      15.720890      -5.240297 
        In     -20.961186      15.720890       5.240297 
        In     -20.961186      15.720890      15.720890 
        In     -20.961186      15.720890      26.201483 
        In     -20.961186      26.201483     -26.201483 
        In     -20.961186      26.201483     -15.720890 
        In     -20.961186      26.201483      -5.240297 
        In     -20.961186      26.201483       5.240297 
        In     -20.961186      26.201483      15.720890 
        In     -20.961186      26.201483      26.201483 
        In     -10.480593     -26.201483     -26.201483 
        In     -10.480593     -26.201483     -15.720890 
        In     -10.480593     -26.201483      -5.240297 
        In     -10.480593     -26.201483       5.240297 
        In     -10.480593     -26.201483      15.720890 
        In     -10.480593     -26.201483      26.201483 
        In     -10.480593     -15.720890     -26.201483 
        In     -10.480593     -15.720890     -15.720890 
        In     -10.480593     -15.720890      -5.240297 
        In     -10.480593     -15.720890       5.240297 
        In     -10.480593     -15.720890      15.720890 
        In     -10.480593     -15.720890      26.201483 
        In     -10.480593      -5.240297     -26.201483 
        In     -10.480593      -5.240297     -15.720890 
        In     -10.480593      -5.240297      -5.240297 
        In     -10.480593      -5.240297       5.240297 
        In     -10.480593      -5.240297      15.720890 
        In     -10.480593      -5.240297      26.201483 
        In     -10.480593       5.240297     -26.201483 
        In     -10.480593       5.240297     -15.720890 
        In     -10.480593       5.240297      -5.240297 
        In     -10.480593       5.240297       5.240297 
        In     -10.480593       5.240297      15.720890 
        In     -10.480593       5.240297      26.201483 
        In     -10.480593      15.720890     -26.201483 
        In     -10.480593      15.720890     -15.720890 
        In     -10.480593      15.720890      -5.240297 
        In     -10.480593      15.720890       5.240297 
        In     -10.480593      15.720890      15.720890 
        In     -10.480593      15.720890      26.201483 
        In     -10.480593      26.201483     -26.201483 
        In     -10.480593      26.201483     -15.720890 
        In     -10.480593      26.201483      -5.240297 
        In     -10.480593      26.201483       5.240297 
        In     -10.480593      26.201483      15.720890 
        In     -10.480593      26.201483      26.201483 
        In       0.000000     -26.201483     -26.201483 
        In       0.000000     -26.201483     -15.720890 
        In       0.000000     -26.201483      -5.240297 
        In       0.000000     -26.201483       5.240297 
        In       0.000000     -26.201483      15.720890 
        In       0.000000     -26.201483      26.201483 
        In       0.000000     -15.720890     -26.201483 
        In       0.000000     -15.720890     -15.720890 
        In       0.000000     -15.720890      -5.240297 
        In       0.000000     -15.720890       5.240297 
        In       0.000000     -15.720890      15.720890 
        In       0.000000     -15.720890      26.201483 
        In       0.000000      -5.240297     -26.201483 
        In       0.000000      -5.240297     -15.720890 
        In       0.000000      -5.240297      -5.240297 
        In       0.000000      -5.240297       5.240297 
        In       0.000000      -5.240297      15.720890 
        In       0.000000      -5.240297      26.201483 
        In       0.000000       5.240297     -26.201483 
        In       0.000000       5.240297     -15.720890 
        In       0.000000       5.240297      -5.240297 
        In       0.000000       5.240297       5.240297 
        In       0.000000       5.240297      15.720890 
        In       0.000000       5.240297      26.201483 
        In       0.000000      15.720890     -26.201483 
        In       0.000000      15.720890     -15.720890 
        In       0.000000      15.720890      -5.240297 
        In       0.000000      15.720890       5.240297 
        In       0.000000      15.720890      15.720890 
        In       0.000000      15.720890      26.201483 
        In       0.000000      26.201483     -26.201483 
        In       0.000000      26.201483     -15.720890 
        In       0.000000      26.201483      -5.240297 
        In       0.000000      26.201483       5.240297 
        In       0.000000      26.201483      15.720890 
        In       0.000000      26.201483      26.201483 
        In      10.480593     -26.201483     -26.201483 
        In      10.480593     -26.201483     -15.720890 
        In      10.480593     -26.201483      -5.240297 
        In      10.480593     -26.201483       5.240297 
        In      10.480593     -26.201483      15.720890 
        In      10.480593     -26.201483      26.201483 
        In      10.480593     -15.720890     -26.201483 
        In      10.480593     -15.720890     -15.720890 
        In      10.480593     -15.720890      -5.240297 
        In      10.480593     -15.720890       5.240297 
        In      10.480593     -15.720890      15.720890 
        In      10.480593     -15.720890      26.201483 
        In      10.480593      -5.240297     -26.201483 
        In      10.480593      -5.240297     -15.720890 
        In      10.480593      -5.240297      -5.240297 
        In      10.480593      -5.240297       5.240297 
        In      10.480593      -5.240297      15.720890 
        In      10.480593      -5.240297      26.201483 
        In      10.480593       5.240297     -26.201483 
        In      10.480593       5.240297     -15.720890 
        In      10.480593       5.240297      -5.240297 
        In      10.480593       5.240297       5.240297 
        In      10.480593       5.240297      15.720890 
        In      10.480593       5.240297      26.201483 
        In      10.480593      15.720890     -26.201483 
        In      10.480593      15.720890     -15.720890 
        In      10.480593      15.720890      -5.240297 
        In      10.480593      15.720890       5.240297 
        In      10.480593      15.720890      15.720890 
        In      10.480593      15.720890      26.201483 
        In      10.480593      26.201483     -26.201483 
        In      10.480593      26.201483     -15.720890 
        In      10.480593      26.201483      -5.240297 
        In      10.480593      26.201483       5.240297 
        In      10.480593      26.201483      15.720890 
        In      10.480593      26.201483      26.201483 
        In      20.961186     -26.201483     -26.201483 
        In      20.961186     -26.201483     -15.720890 
        In      20.961186     -26.201483      -5.240297 
        In      20.961186     -26.201483       5.240297 
        In      20.961186     -26.201483      15.720890 
        In      20.961186     -26.201483      26.201483 
        In      20.961186     -15.720890     -26.201483 
        In      20.961186     -15.720890     -15.720890 
        In      20.961186     -15.720890      -5.240297 
        In      20.961186     -15.720890       5.240297 
        In      20.961186     -15.720890      15.720890 
        In      20.961186     -15.720890      26.201483 
        In      20.961186      -5.240297     -26.201483 
        In      20.961186      -5.240297     -15.720890 
        In      20.961186      -5.240297      -5.240297 
        In      20.961186      -5.240297       5.240297 
        In      20.961186      -5.240297      15.720890 
        In      20.961186      -5.240297      26.201483 
        In      20.961186       5.240297     -26.201483 
        In      20.961186       5.240297     -15.720890 
        In      20.961186       5.240297      -5.240297 
        In      20.961186       5.240297       5.240297 
        In      20.961186       5.240297      15.720890 
        In      20.961186       5.240297      26.201483 
        In      20.961186      15.720890     -26.201483 
        In      20.961186      15.720890     -15.720890 
        In      20.961186      15.720890      -5.240297 
        In      20.961186      15.720890       5.240297 
        In      20.961186      15.720890      15.720890 
        In      20.961186      15.720890      26.201483 
        In      20.961186      26.201483     -26.201483 
        In      20.961186      26.201483     -15.720890 
        In      20.961186      26.201483      -5.240297 
        In      20.961186      26.201483       5.240297 
        In      20.961186      26.201483      15.720890 
        In      20.961186      26.201483      26.201483 
        In      31.441779     -26.201483     -26.201483 
        In      31.441779     -26.201483     -15.720890 
        In      31.441779     -26.201483      -5.240297 
        In      31.441779     -26.201483       5.240297 
        In      31.441779     -26.201483      15.720890 
        In      31.441779     -26.201483      26.201483 
        In      31.441779     -15.720890     -26.201483 
        In      31.441779     -15.720890     -15.720890 
        In      31.441779     -15.720890      -5.240297 
        In      31.441779     -15.720890       5.240297 
        In      31.441779     -15.720890      15.720890 
        In      31.441779     -15.720890      26.201483 
        In      31.441779      -5.240297     -26.201483 
        In      31.441779      -5.240297     -15.720890 
        In      31.441779      -5.240297      -5.240297 
        In      31.441779      -5.240297       5.240297 
        In      31.441779      -5.240297      15.720890 
        In      31.441779      -5.240297      26.201483 
        In      31.441779       5.240297     -26.201483 
        In      31.441779       5.240297     -15.720890 
        In      31.441779       5.240297      -5.240297 
        In      31.441779       5.240297       5.240297 
        In      31.441779       5.240297      15.720890 
        In      31.441779       5.240297      26.201483 
        In      31.441779      15.720890     -26.201483 
        In      31.441779      15.720890     -15.720890 
        In      31.441779      15.720890      -5.240297 
        In      31.441779      15.720890       5.240297 
        In      31.441779      15.720890      15.720890 
        In      31.441779      15.720890      26.201483 
        In      31.441779      26.201483     -26.201483 
        In      31.441779      26.201483     -15.720890 
        In      31.441779      26.201483      -5.240297 
        In      31.441779      26.201483       5.240297 
        In      31.441779      26.201483      15.720890 
        In      31.441779      26.201483      26.201483 
        In     -26.201483     -20.961186     -26.201483 
        In     -26.201483     -20.961186     -15.720890 
        In     -26.201483     -20.961186      -5.240297 
        In     -26.201483     -20.961186       5.240297 
        In     -26.201483     -20.961186      15.720890 
        In     -26.201483     -20.961186      26.201483 
        In     -26.201483     -10.480593     -26.201483 
        In     -26.201483     -10.480593     -15.720890 
        In     -26.201483     -10.480593      -5.240297 
        In     -26.201483     -10.480593       5.240297 
        In     -26.201483     -10.480593      15.720890 
        In     -26.201483     -10.480593      26.201483 
        In     -26.201483       0.000000     -26.201483 
        In     -26.201483       0.000000     -15.720890 
        In     -26.201483       0.000000      -5.240297 
        In     -26.201483       0.000000       5.240297 
        In     -26.201483       0.000000      15.720890 
        In     -26.201483       0.000000      26.201483 
        In     -26.201483      10.480593     -26.201483 
        In     -26.201483      10.480593     -15.720890 
        In     -26.201483      10.480593      -5.240297 
        In     -26.201483      10.480593       5.240297 
        In     -26.201483      10.480593      15.720890 
        In     -26.201483      10.480593      26.201483 
        In     -26.201483      20.961186     -26.201483 
        In     -26.201483      20.961186     -15.720890 
        In     -26.201483      20.961186      -5.240297 
        In     -26.201483      20.961186       5.240297 
        In     -26.201483      20.961186      15.720890 
        In     -26.201483      20.961186      26.201483 
        In     -26.201483      31.441779     -26.201483 
        In     -26.201483      31.441779     -15.720890 
        In     -26.201483      31.441779      -5.240297 
        In     -26.201483      31.441779       5.240297 
        In     -26.201483      31.441779      15.720890 
        In     -26.201483      31.441779      26.201483 
        In     -15.720890     -20.961186     -26.201483 
        In     -15.720890     -20.961186     -15.720890 
        In     -15.720890     -20.961186      -5.240297 
        In     -15.720890     -20.961186       5.240297 
        In     -15.720890     -20.961186      15.720890 
        In     -15.720890     -20.961186      26.201483 
        In     -15.720890     -10.480593     -26.201483 
        In     -15.720890     -10.480593     -15.720890 
        In     -15.720890     -10.480593      -5.240297 
        In     -15.720890     -10.480593       5.240297 
        In     -15.720890     -10.480593      15.720890 
        In     -15.720890     -10.480593      26.201483 
        In     -15.720890       0.000000     -26.201483 
        In     -15.720890       0.000000     -15.720890 
        In     -15.720890       0.000000      -5.240297 
        In     -15.720890       0.000000       5.240297 
        In     -15.720890       0.000000      15.720890 
        In     -15.720890       0.000000      26.201483 
        In     -15.720890      10.480593     -26.201483 
        In     -15.720890      10.480593     -15.720890 
        In     -15.720890      10.480593      -5.240297 
        In     -15.720890      10.480593       5.240297 
        In     -15.720890      10.480593      15.720890 
        In     -15.720890      10.480593      26.201483 
        In     -15.720890      20.961186     -26.201483 
        In     -15.720890      20.961186     -15.720890 
        In     -15.720890      20.961186      -5.240297 
        In     -15.720890      20.961186       5.240297 
        In     -15.720890      20.961186      15.720890 
        In     -15.720890      20.961186      26.201483 
        In     -15.720890      31.441779     -26.201483 
        In     -15.720890      31.441779     -15.720890 
        In     -15.720890      31.441779      -5.240297 
        In     -15.720890      31.441779       5.240297 
        In     -15.720890      31.441779      15.720890 
        In     -15.720890      31.441779      26.201483 
        In      -5.240297     -20.961186     -26.201483 
        In      -5.240297     -20.961186     -15.720890 
        In      -5.240297     -20.961186      -5.240297 
        In      -5.240297     -20.961186       5.240297 
        In      -5.240297     -20.961186      15.720890 
        In      -5.240297     -20.961186      26.201483 
        In      -5.240297     -10.480593     -26.201483 
        In      -5.240297     -10.480593     -15.720890 
        In      -5.240297     -10.480593      -5.240297 
        In      -5.240297     -10.480593       5.240297 
        In      -5.240297     -10.480593      15.720890 
        In      -5.240297     -10.480593      26.201483 
        In      -5.240297       0.000000     -26.201483 
        In      -5.240297       0.000000     -15.720890 
        In      -5.240297       0.000000      -5.240297 
        In      -5.240297       0.000000       5.240297 
        In      -5.240297       0.000000      15.720890 
        In      -5.240297       0.000000      26.201483 
        In      -5.240297      10.480593     -26.201483 
        In      -5.240297      10.480593     -15.720890 
        In      -5.240297      10.480593      -5.240297 
        In      -5.240297      10.480593       5.240297 
        In      -5.240297      10.480593      15.720890 
        In      -5.240297      10.480593      26.201483 
        In      -5.240297      20.961186     -26.201483 
        In      -5.240297      20.961186     -15.720890 
        In      -5.240297      20.961186      -5.240297 
        In      -5.240297      20.961186       5.240297 
        In      -5.240297      20.961186      15.720890 
        In      -5.240297      20.961186      26.201483 
        In      -5.240297      31.441779     -26.201483 
        In      -5.240297      31.441779     -15.720890 
        In      -5.240297      31.441779      -5.240297 
        In      -5.240297      31.441779       5.240297 
        In      -5.240297      31.441779      15.720890 
        In      -5.240297      31.441779      26.201483 
        In       5.240297     -20.961186     -26.201483 
        In       5.240297     -20.961186     -15.720890 
        In       5.240297     -20.961186      -5.240297 
        In       5.240297     -20.961186       5.240297 
        In       5.240297     -20.961186      15.720890 
        In       5.240297     -20.961186      26.201483 
        In       5.240297     -10.480593     -26.201483 
        In       5.240297     -10.480593     -15.720890 
        In       5.240297     -10.480593      -5.240297 
        In       5.240297     -10.480593       5.240297 
        In       5.240297     -10.480593      15.720890 
        In       5.240297     -10.480593      26.201483 
        In       5.240297       0.000000     -26.201483 
        In       5.240297       0.000000     -15.720890 
        In       5.240297       0.000000      -5.240297 
        In       5.240297       0.000000       5.240297 
        In       5.240297       0.000000      15.720890 
        In       5.240297       0.000000      26.201483 
        In       5.240297      10.480593     -26.201483 
        In       5.240297      10.480593     -15.720890 
        In       5.240297      10.480593      -5.240297 
        In       5.240297      10.480593       5.240297 
        In       5.240297      10.480593      15.720890 
        In       5.240297      10.480593      26.201483 
        In       5.240297      20.961186     -26.201483 
        In       5.240297      20.961186     -15.720890 
        In       5.240297      20.961186      -5.240297 
        In       5.240297      20.961186       5.240297 
        In       5.240297      20.961186      15.720890 
        In       5.240297      20.961186      26.201483 
        In       5.240297      31.441779     -26.201483 
        In       5.240297      31.441779     -15.720890 
        In       5.240297      31.441779      -5.240297 
        In       5.240297      31.441779       5.240297 
        In       5.240297      31.441779      15.720890 
        In       5.240297      31.441779      26.201483 
        In      15.720890     -20.961186     -26.201483 
        In      15.720890     -20.961186     -15.720890 
        In      15.720890     -20.961186      -5.240297 
        In      15.720890     -20.961186       5.240297 
        In      15.720890     -20.961186      15.720890 
        In      15.720890     -20.961186      26.201483 
        In      15.720890     -10.480593     -26.201483 
        In      15.720890     -10.480593     -15.720890 
        In      15.720890     -10.480593      -5.240297 
        In      15.720890     -10.480593       5.240297 
        In      15.720890     -10.480593      15.720890 
        In      15.720890     -10.480593      26.201483 
        In      15.720890       0.000000     -26.201483 
        In      15.720890       0.000000     -15.720890 
        In      15.720890       0.000000      -5.240297 
        In      15.720890       0.000000       5.240297 
        In      15.720890       0.000000      15.720890 
        In      15.720890       0.000000      26.201483 
        In      15.720890      10.480593     -26.201483 
        In      15.720890      10.480593     -15.720890 
        In      15.720890      10.480593      -5.240297 
        In      15.720890      10.480593       5.240297 
        In      15.720890      10.480593      15.720890 
        In      15.720890      10.480593      26.201483 
        In      15.720890      20.961186     -26.201483 
        In      15.720890      20.961186     -15.720890 
        In      15.720890      20.961186      -5.240297 
        In      15.720890      20.961186       5.240297 
        In      15.720890      20.961186      15.720890 
        In      15.720890      20.961186      26.201483 
        In      15.720890      31.441779     -26.201483 
        In      15.720890      31.441779     -15.720890 
        In      15.720890      31.441779      -5.240297 
        In      15.720890      31.441779       5.240297 
        In      15.720890      31.441779      15.720890 
        In      15.720890      31.441779      26.201483 
        In      26.201483     -20.961186     -26.201483 
        In      26.201483     -20.961186     -15.720890 
        In      26.201483     -20.961186      -5.240297 
        In      26.201483     -20.961186       5.240297 
        In      26.201483     -20.961186      15.720890 
        In      26.201483     -20.961186      26.201483 
        In      26.201483     -10.480593     -26.201483 
        In      26.201483     -10.480593     -15.720890 
        In      26.201483     -10.480593      -5.240297 
        In      26.201483     -10.480593       5.240297 
        In      26.201483     -10.480593      15.720890 
        In      26.201483     -10.480593      26.201483 
        In      26.201483       0.000000     -26.201483 
        In      26.201483       0.000000     -15.720890 
        In      26.201483       0.000000      -5.240297 
        In      26.201483       0.000000       5.240297 
        In      26.201483       0.000000      15.720890 
        In      26.201483       0.000000      26.201483 
        In      26.201483      10.480593     -26.201483 
        In      26.201483      10.480593     -15.720890 
        In      26.201483      10.480593      -5.240297 
        In      26.201483      10.480593       5.240297 
        In      26.201483      10.480593      15.720890 
        In      26.201483      10.480593      26.201483 
        In      26.201483      20.961186     -26.201483 
        In      26.201483      20.961186     -15.720890 
        In      26.201483      20.961186      -5.240297 
        In      26.201483      20.961186       5.240297 
        In      26.201483      20.961186      15.720890 
        In      26.201483      20.961186      26.201483 
        In      26.201483      31.441779     -26.201483 
        In      26.201483      31.441779     -15.720890 
        In      26.201483      31.441779      -5.240297 
        In      26.201483      31.441779       5.240297 
        In      26.201483      31.441779      15.720890 
        In      26.201483      31.441779      26.201483 
        In     -26.201483     -26.201483     -20.961186 
        In     -26.201483     -26.201483     -10.480593 
        In     -26.201483     -26.201483       0.000000 
        In     -26.201483     -26.201483      10.480593 
        In     -26.201483     -26.201483      20.961186 
        In     -26.201483     -26.201483      31.441779 
        In     -26.201483     -15.720890     -20.961186 
        In     -26.201483     -15.720890     -10.480593 
        In     -26.201483     -15.720890       0.000000 
        In     -26.201483     -15.720890      10.480593 
        In     -26.201483     -15.720890      20.961186 
        In     -26.201483     -15.720890      31.441779 
        In     -26.201483      -5.240297     -20.961186 
        In     -26.201483      -5.240297     -10.480593 
        In     -26.201483      -5.240297       0.000000 
        In     -26.201483      -5.240297      10.480593 
        In     -26.201483      -5.240297      20.961186 
        In     -26.201483      -5.240297      31.441779 
        In     -26.201483       5.240297     -20.961186 
        In     -26.201483       5.240297     -10.480593 
        In     -26.201483       5.240297       0.000000 
        In     -26.201483       5.240297      10.480593 
        In     -26.201483       5.240297      20.961186 
        In     -26.201483       5.240297      31.441779 
        In     -26.201483      15.720890     -20.961186 
        In     -26.201483      15.720890     -10.480593 
        In     -26.201483      15.720890       0.000000 
        In     -26.201483      15.720890      10.480593 
        In     -26.201483      15.720890      20.961186 
        In     -26.201483      15.720890      31.441779 
        In     -26.201483      26.201483     -20.961186 
        In     -26.201483      26.201483     -10.480593 
        In     -26.201483      26.201483       0.000000 
        In     -26.201483      26.201483      10.480593 
        In     -26.201483      26.201483      20.961186 
        In     -26.201483      26.201483      31.441779 
        In     -15.720890     -26.201483     -20.961186 
        In     -15.720890     -26.201483     -10.480593 
        In     -15.720890     -26.201483       0.000000 
        In     -15.720890     -26.201483      10.480593 
        In     -15.720890     -26.201483      20.961186 
        In     -15.720890     -26.201483      31.441779 
        In     -15.720890     -15.720890     -20.961186 
        In     -15.720890     -15.720890     -10.480593 
        In     -15.720890     -15.720890       0.000000 
        In     -15.720890     -15.720890      10.480593 
        In     -15.720890     -15.720890      20.961186 
        In     -15.720890     -15.720890      31.441779 
        In     -15.720890      -5.240297     -20.961186 
        In     -15.720890      -5.240297     -10.480593 
        In     -15.720890      -5.240297       0.000000 
        In     -15.720890      -5.240297      10.480593 
        In     -15.720890      -5.240297      20.961186 
        In     -15.720890      -5.240297      31.441779 
        In     -15.720890       5.240297     -20.961186 
        In     -15.720890       5.240297     -10.480593 
        In     -15.720890       5.240297       0.000000 
        In     -15.720890       5.240297      10.480593 
        In     -15.720890       5.240297      20.961186 
        In     -15.720890       5.240297      31.441779 
        In     -15.720890      15.720890     -20.961186 
        In     -15.720890      15.720890     -10.480593 
        In     -15.720890      15.720890       0.000000 
        In     -15.720890      15.720890      10.480593 
        In     -15.720890      15.720890      20.961186 
        In     -15.720890      15.720890      31.441779 
        In     -15.720890      26.201483     -20.961186 
        In     -15.720890      26.201483     -10.480593 
        In     -15.720890      26.201483       0.000000 
        In     -15.720890      26.201483      10.480593 
        In     -15.720890      26.201483      20.961186 
        In     -15.720890      26.201483      31.441779 
        In      -5.240297     -26.201483     -20.961186 
        In      -5.240297     -26.201483     -10.480593 
        In      -5.240297     -26.201483       0.000000 
        In      -5.240297     -26.201483      10.480593 
        In      -5.240297     -26.201483      20.961186 
        In      -5.240297     -26.201483      31.441779 
        In      -5.240297     -15.720890     -20.961186 
        In      -5.240297     -15.720890     -10.480593 
        In      -5.240297     -15.720890       0.000000 
        In      -5.240297     -15.720890      10.480593 
        In      -5.240297     -15.720890      20.961186 
        In      -5.240297     -15.720890      31.441779 
        In      -5.240297      -5.240297     -20.961186 
        In      -5.240297      -5.240297     -10.480593 
        In      -5.240297      -5.240297       0.000000 
        In      -5.240297      -5.240297      10.480593 
        In      -5.240297      -5.240297      20.961186 
        In      -5.240297      -5.240297      31.441779 
        In      -5.240297       5.240297     -20.961186 
        In      -5.240297       5.240297     -10.480593 
        In      -5.240297       5.240297       0.000000 
        In      -5.240297       5.240297      10.480593 
        In      -5.240297       5.240297      20.961186 
        In      -5.240297       5.240297      31.441779 
        In      -5.240297      15.720890     -20.961186 
        In      -5.240297      15.720890     -10.480593 
        In      -5.240297      15.720890       0.000000 
        In      -5.240297      15.720890      10.480593 
        In      -5.240297      15.720890      20.961186 
        In      -5.240297      15.720890      31.441779 
        In      -5.240297      26.201483     -20.961186 
        In      -5.240297      26.201483     -10.480593 
        In      -5.240297      26.201483       0.000000 
        In      -5.240297      26.201483      10.480593 
        In      -5.240297      26.201483      20.961186 
        In      -5.240297      26.201483      31.441779 
        In       5.240297     -26.201483     -20.961186 
        In       5.240297     -26.201483     -10.480593 
        In       5.240297     -26.201483       0.000000 
        In       5.240297     -26.201483      10.480593 
        In       5.240297     -26.201483      20.961186 
        In       5.240297     -26.201483      31.441779 
        In       5.240297     -15.720890     -20.961186 
        In       5.240297     -15.720890     -10.480593 
        In       5.240297     -15.720890       0.000000 
        In       5.240297     -15.720890      10.480593 
        In       5.240297     -15.720890      20.961186 
        In       5.240297     -15.720890      31.441779 
        In       5.240297      -5.240297     -20.961186 
        In       5.240297      -5.240297     -10.480593 
        In       5.240297      -5.240297       0.000000 
        In       5.240297      -5.240297      10.480593 
        In       5.240297      -5.240297      20.961186 
        In       5.240297      -5.240297      31.441779 
        In       5.240297       5.240297     -20.961186 
        In       5.240297       5.240297     -10.480593 
        In       5.240297       5.240297       0.000000 
        In       5.240297       5.240297      10.480593 
        In       5.240297       5.240297      20.961186 
        In       5.240297       5.240297      31.441779 
        In       5.240297      15.720890     -20.961186 
        In       5.240297      15.720890     -10.480593 
        In       5.240297      15.720890       0.000000 
        In       5.240297      15.720890      10.480593 
        In       5.240297      15.720890      20.961186 
        In       5.240297      15.720890      31.441779 
        In       5.240297      26.201483     -20.961186 
        In       5.240297      26.201483     -10.480593 
        In       5.240297      26.201483       0.000000 
        In       5.240297      26.201483      10.480593 
        In       5.240297      26.201483      20.961186 
        In       5.240297      26.201483      31.441779 
        In      15.720890     -26.201483     -20.961186 
        In      15.720890     -26.201483     -10.480593 
        In      15.720890     -26.201483       0.000000 
        In      15.720890     -26.201483      10.480593 
        In      15.720890     -26.201483      20.961186 
        In      15.720890     -26.201483      31.441779 
        In      15.720890     -15.720890     -20.961186 
        In      15.720890     -15.720890     -10.480593 
        In      15.720890     -15.720890       0.000000 
        In      15.720890     -15.720890      10.480593 
        In      15.720890     -15.720890      20.961186 
        In      15.720890     -15.720890      31.441779 
        In      15.720890      -5.240297     -20.961186 
        In      15.720890      -5.240297     -10.480593 
        In      15.720890      -5.240297       0.000000 
        In      15.720890      -5.240297      10.480593 
        In      15.720890      -5.240297      20.961186 
        In      15.720890      -5.240297      31.441779 
        In      15.720890       5.240297     -20.961186 
        In      15.720890       5.240297     -10.480593 
        In      15.720890       5.240297       0.000000 
        In      15.720890       5.240297      10.480593 
        In      15.720890       5.240297      20.961186 
        In      15.720890       5.240297      31.441779 
        In      15.720890      15.720890     -20.961186 
        In      15.720890      15.720890     -10.480593 
        In      15.720890      15.720890       0.000000 
        In      15.720890      15.720890      10.480593 
        In      15.720890      15.720890      20.961186 
        In      15.720890      15.720890      31.441779 
        In      15.720890      26.201483     -20.961186 
        In      15.720890      26.201483     -10.480593 
        In      15.720890      26.201483       0.000000 
        In      15.720890      26.201483      10.480593 
        In      15.720890      26.201483      20.961186 
        In      15.720890      26.201483      31.441779 
        In      26.201483     -26.201483     -20.961186 
        In      26.201483     -26.201483     -10.480593 
        In      26.201483     -26.201483       0.000000 
        In      26.201483     -26.201483      10.480593 
        In      26.201483     -26.201483      20.961186 
        In      26.201483     -26.201483      31.441779 
        In      26.201483     -15.720890     -20.961186 
        In      26.201483     -15.720890     -10.480593 
        In      26.201483     -15.720890       0.000000 
        In      26.201483     -15.720890      10.480593 
        In      26.201483     -15.720890      20.961186 
        In      26.201483     -15.720890      31.441779 
        In      26.201483      -5.240297     -20.961186 
        In      26.201483      -5.240297     -10.480593 
        In      26.201483      -5.240297       0.000000 
        In      26.201483      -5.240297      10.480593 
        In      26.201483      -5.240297      20.961186 
        In      26.201483      -5.240297      31.441779 
        In      26.201483       5.240297     -20.961186 
        In      26.201483       5.240297     -10.480593 
        In      26.201483       5.240297       0.000000 
        In      26.201483       5.240297      10.480593 
        In      26.201483       5.240297      20.961186 
        In      26.201483       5.240297      31.441779 
        In      26.201483      15.720890     -20.961186 
        In      26.201483      15.720890     -10.480593 
        In      26.201483      15.720890       0.000000 
        In      26.201483      15.720890      10.480593 
        In      26.201483      15.720890      20.961186 
        In      26.201483      15.720890      31.441779 
        In      26.201483      26.201483     -20.961186 
        In      26.201483      26.201483     -10.480593 
        In      26.201483      26.201483       0.000000 
        In      26.201483      26.201483      10.480593 
        In      26.201483      26.201483      20.961186 
        In      26.201483      26.201483      31.441779 
        Ag     -26.201483     -26.201483     -26.201483 
        Ag     -26.201483     -26.201483     -15.720890 
        Ag     -26.201483     -26.201483      -5.240297 
        Ag     -26.201483     -26.201483       5.240297 
        Ag     -26.201483     -26.201483      15.720890 
        Ag     -26.201483     -26.201483      26.201483 
        Ag     -26.201483     -15.720890     -26.201483 
        Ag     -26.201483     -15.720890     -15.720890 
        Ag     -26.201483     -15.720890      -5.240297 
        Ag     -26.201483     -15.720890       5.240297 
        Ag     -26.201483     -15.720890      15.720890 
        Ag     -26.201483     -15.720890      26.201483 
        Ag     -26.201483      -5.240297     -26.201483 
        Ag     -26.201483      -5.240297     -15.720890 
        Ag     -26.201483      -5.240297      -5.240297 
        Ag     -26.201483      -5.240297       5.240297 
        Ag     -26.201483      -5.240297      15.720890 
        Ag     -26.201483      -5.240297      26.201483 
        Ag     -26.201483       5.240297     -26.201483 
        Ag     -26.201483       5.240297     -15.720890 
        Ag     -26.201483       5.240297      -5.240297 
        Ag     -26.201483       5.240297       5.240297 
        Ag     -26.201483       5.240297      15.720890 
        Ag     -26.201483       5.240297      26.201483 
        Ag     -26.201483      15.720890     -26.201483 
        Ag     -26.201483      15.720890     -15.720890 
        Ag     -26.201483      15.720890      -5.240297 
        Ag     -26.201483      15.720890       5.240297 
        Ag     -26.201483      15.720890      15.720890 
        Ag     -26.201483      15.720890      26.201483 
        Ag     -26.201483      26.201483     -26.201483 
        Ag     -26.201483      26.201483     -15.720890 
        Ag     -26.201483      26.201483      -5.240297 
        Ag     -26.201483      26.201483       5.240297 
        Ag     -26.201483      26.201483      15.720890 
        Ag     -26.201483      26.201483      26.201483 
        Ag     -15.720890     -26.201483     -26.201483 
        Ag     -15.720890     -26.201483     -15.720890 
        Ag     -15.720890     -26.201483      -5.240297 
        Ag     -15.720890     -26.201483       5.240297 
        Ag     -15.720890     -26.201483      15.720890 
        Ag     -15.720890     -26.201483      26.201483 
        Ag     -15.720890     -15.720890     -26.201483 
        Ag     -15.720890     -15.720890     -15.720890 
        Ag     -15.720890     -15.720890      -5.240297 
        Ag     -15.720890     -15.720890       5.240297 
        Ag     -15.720890     -15.720890      15.720890 
        Ag     -15.720890     -15.720890      26.201483 
        Ag     -15.720890      -5.240297     -26.201483 
        Ag     -15.720890      -5.240297     -15.720890 
        Ag     -15.720890      -5.240297      -5.240297 
        Ag     -15.720890      -5.240297       5.240297 
        Ag     -15.720890      -5.240297      15.720890 
        Ag     -15.720890      -5.240297      26.201483 
        Ag     -15.720890       5.240297     -26.201483 
        Ag     -15.720890       5.240297     -15.720890 
        Ag     -15.720890       5.240297      -5.240297 
        Ag     -15.720890       5.240297       5.240297 
        Ag     -15.720890       5.240297      15.720890 
        Ag     -15.720890       5.240297      26.201483 
        Ag     -15.720890      15.720890     -26.201483 
        Ag     -15.720890      15.720890     -15.720890 
        Ag     -15.720890      15.720890      -5.240297 
        Ag     -15.720890      15.720890       5.240297 
        Ag     -15.720890      15.720890      15.720890 
        Ag     -15.720890      15.720890      26.201483 
        Ag     -15.720890      26.201483     -26.201483 
        Ag     -15.720890      26.201483     -15.720890 
        Ag     -15.720890      26.201483      -5.240297 
        Ag     -15.720890      26.201483       5.240297 
        Ag     -15.720890      26.201483      15.720890 
        Ag     -15.720890      26.201483      26.201483 
        Ag      -5.240297     -26.201483     -26.201483 
        Ag      -5.240297     -26.201483     -15.720890 
        Ag      -5.240297     -26.201483      -5.240297 
        Ag      -5.240297     -26.201483       5.240297 
        Ag      -5.240297     -26.201483      15.720890 
        Ag      -5.240297     -26.201483      26.201483 
        Ag      -5.240297     -15.720890     -26.201483 
        Ag      -5.240297     -15.720890     -15.720890 
        Ag      -5.240297     -15.720890      -5.240297 
        Ag      -5.240297     -15.720890       5.240297 
        Ag      -5.240297     -15.720890      15.720890 
        Ag      -5.240297     -15.720890      26.201483 
        Ag      -5.240297      -5.240297     -26.201483 
        Ag      -5.240297      -5.240297     -15.720890 
        Ag      -5.240297      -5.240297      -5.240297 
        Ag      -5.240297      -5.240297       5.240297 
        Ag      -5.240297      -5.240297      15.720890 
        Ag      -5.240297      -5.240297      26.201483 
        Ag      -5.240297       5.240297     -26.201483 
        Ag      -5.240297       5.240297     -15.720890 
        Ag      -5.240297       5.240297      -5.240297 
        Ag      -5.240297       5.240297       5.240297 
        Ag      -5.240297       5.240297      15.720890 
        Ag      -5.240297       5.240297      26.201483 
        Ag      -5.240297      15.720890     -26.201483 
        Ag      -5.240297      15.720890     -15.720890 
        Ag      -5.240297      15.720890      -5.240297 
        Ag      -5.240297      15.720890       5.240297 
        Ag      -5.240297      15.720890      15.720890 
        Ag      -5.240297      15.720890      26.201483 
        Ag      -5.240297      26.201483     -26.201483 
        Ag      -5.240297      26.201483     -15.720890 
        Ag      -5.240297      26.201483      -5.240297 
        Ag      -5.240297      26.201483       5.240297 
        Ag      -5.240297      26.201483      15.720890 
        Ag      -5.240297      26.201483      26.201483 
        Ag       5.240297     -26.201483     -26.201483 
        Ag       5.240297     -26.201483     -15.720890 
        Ag       5.240297     -26.201483      -5.240297 
        Ag       5.240297     -26.201483       5.240297 
        Ag       5.240297     -26.201483      15.720890 
        Ag       5.240297     -26.201483      26.201483 
        Ag       5.240297     -15.720890     -26.201483 
        Ag       5.240297     -15.720890     -15.720890 
        Ag       5.240297     -15.720890      -5.240297 
        Ag       5.240297     -15.720890       5.240297 
        Ag       5.240297     -15.720890      15.720890 
        Ag       5.240297     -15.720890      26.201483 
        Ag       5.240297      -5.240297     -26.201483 
        Ag       5.240297      -5.240297     -15.720890 
        Ag       5.240297      -5.240297      -5.240297 
        Ag       5.240297      -5.240297       5.240297 
        Ag       5.240297      -5.240297      15.720890 
        Ag       5.240297      -5.240297      26.201483 
        Ag       5.240297       5.240297     -26.201483 
        Ag       5.240297       5.240297     -15.720890 
        Ag       5.240297       5.240297      -5.240297 
        Ag       5.240297       5.240297       5.240297 
        Ag       5.240297       5.240297      15.720890 
        Ag       5.240297       5.240297      26.201483 
        Ag       5.240297      15.720890     -26.201483 
        Ag       5.240297      15.720890     -15.720890 
        Ag       5.240297      15.720890      -5.240297 
        Ag       5.240297      15.720890       5.240297 
        Ag       5.240297      15.720890      15.720890 
        Ag       5.240297      15.720890      26.201483 
        Ag       5.240297      26.201483     -26.201483 
        Ag       5.240297      26.201483     -15.720890 
        Ag       5.240297      26.201483      -5.240297 
        Ag       5.240297      26.201483       5.240297 
        Ag       5.240297      26.201483      15.720890 
        Ag       5.240297      26.201483      26.201483 
        Ag      15.720890     -26.201483     -26.201483 
        Ag      15.720890     -26.201483     -15.720890 
        Ag      15.720890     -26.201483      -5.240297 
        Ag      15.720890     -26.201483       5.240297 
        Ag      15.720890     -26.201483      15.720890 
        Ag      15.720890     -26.201483      26.201483 
        Ag      15.720890     -15.720890     -26.201483 
        Ag      15.720890     -15.720890     -15.720890 
        Ag      15.720890     -15.720890      -5.240297 
        Ag      15.720890     -15.720890       5.240297 
        Ag      15.720890     -15.720890      15.720890 
        Ag      15.720890     -15.720890      26.201483 
        Ag      15.720890      -5.240297     -26.201483 
        Ag      15.720890      -5.240297     -15.720890 
        Ag      15.720890      -5.240297      -5.240297 
        Ag      15.720890      -5.240297       5.240297 
        Ag      15.720890      -5.240297      15.720890 
        Ag      15.720890      -5.240297      26.201483 
        Ag      15.720890       5.240297     -26.201483 
        Ag      15.720890       5.240297     -15.720890 
        Ag      15.720890       5.240297      -5.240297 
        Ag      15.720890       5.240297       5.240297 
        Ag      15.720890       5.240297      15.720890 
        Ag      15.720890       5.240297      26.201483 
        Ag      15.720890      15.720890     -26.201483 
        Ag      15.720890      15.720890     -15.720890 
        Ag      15.720890      15.720890      -5.240297 
        Ag      15.720890      15.720890       5.240297 
        Ag      15.720890      15.720890      15.720890 
        Ag      15.720890      15.720890      26.201483 
        Ag      15.720890      26.201483     -26.201483 
        Ag      15.720890      26.201483     -15.720890 
        Ag      15.720890      26.201483      -5.240297 
        Ag      15.720890      26.201483       5.240297 
        Ag      15.720890      26.201483      15.720890 
        Ag      15.720890      26.201483      26.201483 
        Ag      26.201483     -26.201483     -26.201483 
        Ag      26.201483     -26.201483     -15.720890 
        Ag      26.201483     -26.201483      -5.240297 
        Ag      26.201483     -26.201483       5.240297 
        Ag      26.201483     -26.201483      15.720890 
        Ag      26.201483     -26.201483      26.201483 
        Ag      26.201483     -15.720890     -26.201483 
        Ag      26.201483     -15.720890     -15.720890 
        Ag      26.201483     -15.720890      -5.240297 
        Ag      26.201483     -15.720890       5.240297 
        Ag      26.201483     -15.720890      15.720890 
        Ag      26.201483     -15.720890      26.201483 
        Ag      26.201483      -5.240297     -26.201483 
        Ag      26.201483      -5.240297     -15.720890 
        Ag      26.201483      -5.240297      -5.240297 
        Ag      26.201483      -5.240297       5.240297 
        Ag      26.201483      -5.240297      15.720890 
        Ag      26.201483      -5.240297      26.201483 
        Ag      26.201483       5.240297     -26.201483 
        Ag      26.201483       5.240297     -15.720890 
        Ag      26.201483       5.240297      -5.240297 
        Ag      26.201483       5.240297       5.240297 
        Ag      26.201483       5.240297      15.720890 
        Ag      26.201483       5.240297      26.201483 
        Ag      26.201483      15.720890     -26.201483 
        Ag      26.201483      15.720890     -15.720890 
        Ag      26.201483      15.720890      -5.240297 
        Ag      26.201483      15.720890       5.240297 
        Ag      26.201483      15.720890      15.720890 
        Ag      26.201483      15.720890      26.201483 
        Ag      26.201483      26.201483     -26.201483 
        Ag      26.201483      26.201483     -15.720890 
        Ag      26.201483      26.201483      -5.240297 
        Ag      26.201483      26.201483       5.240297 
        Ag      26.201483      26.201483      15.720890 
        Ag      26.201483      26.201483      26.201483 
        Ag     -26.201483     -20.961186     -20.961186 
        Ag     -26.201483     -20.961186     -10.480593 
        Ag     -26.201483     -20.961186       0.000000 
        Ag     -26.201483     -20.961186      10.480593 
        Ag     -26.201483     -20.961186      20.961186 
        Ag     -26.201483     -20.961186      31.441779 
        Ag     -26.201483     -10.480593     -20.961186 
        Ag     -26.201483     -10.480593     -10.480593 
        Ag     -26.201483     -10.480593       0.000000 
        Ag     -26.201483     -10.480593      10.480593 
        Ag     -26.201483     -10.480593      20.961186 
        Ag     -26.201483     -10.480593      31.441779 
        Ag     -26.201483       0.000000     -20.961186 
        Ag     -26.201483       0.000000     -10.480593 
        Ag     -26.201483       0.000000       0.000000 
        Ag     -26.201483       0.000000      10.480593 
        Ag     -26.201483       0.000000      20.961186 
        Ag     -26.201483       0.000000      31.441779 
        Ag     -26.201483      10.480593     -20.961186 
        Ag     -26.201483      10.480593     -10.480593 
        Ag     -26.201483      10.480593       0.000000 
        Ag     -26.201483      10.480593      10.480593 
        Ag     -26.201483      10.480593      20.961186 
        Ag     -26.201483      10.480593      31.441779 
        Ag     -26.201483      20.961186     -20.961186 
        Ag     -26.201483      20.961186     -10.480593 
        Ag     -26.201483      20.961186       0.000000 
        Ag     -26.201483      20.961186      10.480593 
        Ag     -26.201483      20.961186      20.961186 
        Ag     -26.201483      20.961186      31.441779 
        Ag     -26.201483      31.441779     -20.961186 
        Ag     -26.201483      31.441779     -10.480593 
        Ag     -26.201483      31.441779       0.000000 
        Ag     -26.201483      31.441779      10.480593 
        Ag     -26.201483      31.441779      20.961186 
        Ag     -26.201483      31.441779      31.441779 
        Ag     -15.720890     -20.961186     -20.961186 
        Ag     -15.720890     -20.961186     -10.480593 
        Ag     -15.720890     -20.961186       0.000000 
        Ag     -15.720890     -20.961186      10.480593 
        Ag     -15.720890     -20.961186      20.961186 
        Ag     -15.720890     -20.961186      31.441779 
        Ag     -15.720890     -10.480593     -20.961186 
        Ag     -15.720890     -10.480593     -10.480593 
        Ag     -15.720890     -10.480593       0.000000 
        Ag     -15.720890     -10.480593      10.480593 
        Ag     -15.720890     -10.480593      20.961186 
        Ag     -15.720890     -10.480593      31.441779 
        Ag     -15.720890       0.000000     -20.961186 
        Ag     -15.720890       0.000000     -10.480593 
        Ag     -15.720890       0.000000       0.000000 
        Ag     -15.720890       0.000000      10.480593 
        Ag     -15.720890       0.000000      20.961186 
        Ag     -15.720890       0.000000      31.441779 
        Ag     -15.720890      10.480593     -20.961186 
        Ag     -15.720890      10.480593     -10.480593 
        Ag     -15.720890      10.480593       0.000000 
        Ag     -15.720890      10.480593      10.480593 
        Ag     -15.720890      10.480593      20.961186 
        Ag     -15.720890      10.480593      31.441779 
        Ag     -15.720890      20.961186     -20.961186 
        Ag     -15.720890      20.961186     -10.480593 
        Ag     -15.720890      20.961186       0.000000 
        Ag     -15.720890      20.961186      10.480593 
        Ag     -15.720890      20.961186      20.961186 
        Ag     -15.720890      20.961186      31.441779 
        Ag     -15.720890      31.441779     -20.961186 
        Ag     -15.720890      31.441779     -10.480593 
        Ag     -15.720890      31.441779       0.000000 
        Ag     -15.720890      31.441779      10.480593 
        Ag     -15.720890      31.441779      20.961186 
        Ag     -15.720890      31.441779      31.441779 
        Ag      -5.240297     -20.961186     -20.961186 
        Ag      -5.240297     -20.961186     -10.480593 
        Ag      -5.240297     -20.961186       0.000000 
        Ag      -5.240297     -20.961186      10.480593 
        Ag      -5.240297     -20.961186      20.961186 
        Ag      -5.240297     -20.961186      31.441779 
        Ag      -5.240297     -10.480593     -20.961186 
        Ag      -5.240297     -10.480593     -10.480593 
        Ag      -5.240297     -10.480593       0.000000 
        Ag      -5.240297     -10.480593      10.480593 
        Ag      -5.240297     -10.480593      20.961186 
        Ag      -5.240297     -10.480593      31.441779 
        Ag      -5.240297       0.000000     -20.961186 
        Ag      -5.240297       0.000000     -10.480593 
        Ag      -5.240297       0.000000       0.000000 
        Ag      -5.240297       0.000000      10.480593 
        Ag      -5.240297       0.000000      20.961186 
        Ag      -5.240297       0.000000      31.441779 
        Ag      -5.240297      10.480593     -20.961186 
        Ag      -5.240297      10.480593     -10.480593 
        Ag      -5.240297      10.480593       0.000000 
        Ag      -5.240297      10.480593      10.480593 
        Ag      -5.240297      10.480593      20.961186 
        Ag      -5.240297      10.480593      31.441779 
        Ag      -5.240297      20.961186     -20.961186 
        Ag      -5.240297      20.961186     -10.480593 
        Ag      -5.240297      20.961186       0.000000 
        Ag      -5.240297      20.961186      10.480593 
        Ag      -5.240297      20.961186      20.961186 
        Ag      -5.240297      20.961186      31.441779 
        Ag      -5.240297      31.441779     -20.961186 
        Ag      -5.240297      31.441779     -10.480593 
        Ag      -5.240297      31.441779       0.000000 
        Ag      -5.240297      31.441779      10.480593 
        Ag      -5.240297      31.441779      20.961186 
        Ag      -5.240297      31.441779      31.441779 
        Ag       5.240297     -20.961186     -20.961186 
        Ag       5.240297     -20.961186     -10.480593 
        Ag       5.240297     -20.961186       0.000000 
        Ag       5.240297     -20.961186      10.480593 
        Ag       5.240297     -20.961186      20.961186 
        Ag       5.240297     -20.961186      31.441779 
        Ag       5.240297     -10.480593     -20.961186 
        Ag       5.240297     -10.480593     -10.480593 
        Ag       5.240297     -10.480593       0.000000 
        Ag       5.240297     -10.480593      10.480593 
        Ag       5.240297     -10.480593      20.961186 
        Ag       5.240297     -10.480593      31.441779 
        Ag       5.240297       0.000000     -20.961186 
        Ag       5.240297       0.000000     -10.480593 
        Ag       5.240297       0.000000       0.000000 
        Ag       5.240297       0.000000      10.480593 
        Ag       5.240297       0.000000      20.961186 
        Ag       5.240297       0.000000      31.441779 
        Ag       5.240297      10.480593     -20.961186 
        Ag       5.240297      10.480593     -10.480593 
        Ag       5.240297      10.480593       0.000000 
        Ag       5.240297      10.480593      10.480593 
        Ag       5.240297      10.480593      20.961186 
        Ag       5.240297      10.480593      31.441779 
        Ag       5.240297      20.961186     -20.961186 
        Ag       5.240297      20.961186     -10.480593 
        Ag       5.240297      20.961186       0.000000 
        Ag       5.240297      20.961186      10.480593 
        Ag       5.240297      20.961186      20.961186 
        Ag       5.240297      20.961186      31.441779 
        Ag       5.240297      31.441779     -20.961186 
        Ag       5.240297      31.441779     -10.480593 
        Ag       5.240297      31.441779       0.000000 
        Ag       5.240297      31.441779      10.480593 
        Ag       5.240297      31.441779      20.961186 
        Ag       5.240297      31.441779      31.441779 
        Ag      15.720890     -20.961186     -20.961186 
        Ag      15.720890     -20.961186     -10.480593 
        Ag      15.720890     -20.961186       0.000000 
        Ag      15.720890     -20.961186      10.480593 
        Ag      15.720890     -20.961186      20.961186 
        Ag      15.720890     -20.961186      31.441779 
        Ag      15.720890     -10.480593     -20.961186 
        Ag      15.720890     -10.480593     -10.480593 
        Ag      15.720890     -10.480593       0.000000 
        Ag      15.720890     -10.480593      10.480593 
        Ag      15.720890     -10.480593      20.961186 
        Ag      15.720890     -10.480593      31.441779 
        Ag      15.720890       0.000000     -20.961186 
        Ag      15.720890       0.000000     -10.480593 
        Ag      15.720890       0.000000       0.000000 
        Ag      15.720890       0.000000      10.480593 
        Ag      15.720890       0.000000      20.961186 
        Ag      15.720890       0.000000      31.441779 
        Ag      15.720890      10.480593     -20.961186 
        Ag      15.720890      10.480593     -10.480593 
        Ag      15.720890      10.480593       0.000000 
        Ag      15.720890      10.480593      10.480593 
        Ag      15.720890      10.480593      20.961186 
        Ag      15.720890      10.480593      31.441779 
        Ag      15.720890      20.961186     -20.961186 
        Ag      15.720890      20.961186     -10.480593 
        Ag      15.720890      20.961186       0.000000 
        Ag      15.720890      20.961186      10.480593 
        Ag      15.720890      20.961186      20.961186 
        Ag      15.720890      20.961186      31.441779 
        Ag      15.720890      31.441779     -20.961186 
        Ag      15.720890      31.441779     -10.480593 
        Ag      15.720890      31.441779       0.000000 
        Ag      15.720890      31.441779      10.480593 
        Ag      15.720890      31.441779      20.961186 
        Ag      15.720890      31.441779      31.441779 
        Ag      26.201483     -20.961186     -20.961186 
        Ag      26.201483     -20.961186     -10.480593 
        Ag      26.201483     -20.961186       0.000000 
        Ag      26.201483     -20.961186      10.480593 
        Ag      26.201483     -20.961186      20.961186 
        Ag      26.201483     -20.961186      31.441779 
        Ag      26.201483     -10.480593     -20.961186 
        Ag      26.201483     -10.480593     -10.480593 
        Ag      26.201483     -10.480593       0.000000 
        Ag      26.201483     -10.480593      10.480593 
        Ag      26.201483     -10.480593      20.961186 
        Ag      26.201483     -10.480593      31.441779 
        Ag      26.201483       0.000000     -20.961186 
        Ag      26.201483       0.000000     -10.480593 
        Ag      26.201483       0.000000       0.000000 
        Ag      26.201483       0.000000      10.480593 
        Ag      26.201483       0.000000      20.961186 
        Ag      26.201483       0.000000      31.441779 
        Ag      26.201483      10.480593     -20.961186 
        Ag      26.201483      10.480593     -10.480593 
        Ag      26.201483      10.480593       0.000000 
        Ag      26.201483      10.480593      10.480593 
        Ag      26.201483      10.480593      20.961186 
        Ag      26.201483      10.480593      31.441779 
        Ag      26.201483      20.961186     -20.961186 
        Ag      26.201483      20.961186     -10.480593 
        Ag      26.201483      20.961186       0.000000 
        Ag      26.201483      20.961186      10.480593 
        Ag      26.201483      20.961186      20.961186 
        Ag      26.201483      20.961186      31.441779 
        Ag      26.201483      31.441779     -20.961186 
        Ag      26.201483      31.441779     -10.480593 
        Ag      26.201483      31.441779       0.000000 
        Ag      26.201483      31.441779      10.480593 
        Ag      26.201483      31.441779      20.961186 
        Ag      26.201483      31.441779      31.441779 
        Ag     -20.961186     -26.201483     -20.961186 
        Ag     -20.961186     -26.201483     -10.480593 
        Ag     -20.961186     -26.201483       0.000000 
        Ag     -20.961186     -26.201483      10.480593 
        Ag     -20.961186     -26.201483      20.961186 
        Ag     -20.961186     -26.201483      31.441779 
        Ag     -20.961186     -15.720890     -20.961186 
        Ag     -20.961186     -15.720890     -10.480593 
        Ag     -20.961186     -15.720890       0.000000 
        Ag     -20.961186     -15.720890      10.480593 
        Ag     -20.961186     -15.720890      20.961186 
        Ag     -20.961186     -15.720890      31.441779 
        Ag     -20.961186      -5.240297     -20.961186 
        Ag     -20.961186      -5.240297     -10.480593 
        Ag     -20.961186      -5.240297       0.000000 
        Ag     -20.961186      -5.240297      10.480593 
        Ag     -20.961186      -5.240297      20.961186 
        Ag     -20.961186      -5.240297      31.441779 
        Ag     -20.961186       5.240297     -20.961186 
        Ag     -20.961186       5.240297     -10.480593 
        Ag     -20.961186       5.240297       0.000000 
        Ag     -20.961186       5.240297      10.480593 
        Ag     -20.961186       5.240297      20.961186 
        Ag     -20.961186       5.240297      31.441779 
        Ag     -20.961186      15.720890     -20.961186 
        Ag     -20.961186      15.720890     -10.480593 
        Ag     -20.961186      15.720890       0.000000 
        Ag     -20.961186      15.720890      10.480593 
        Ag     -20.961186      15.720890      20.961186 
        Ag     -20.961186      15.720890      31.441779 
        Ag     -20.961186      26.201483     -20.961186 
        Ag     -20.961186      26.201483     -10.480593 
        Ag     -20.961186      26.201483       0.000000 
        Ag     -20.961186      26.201483      10.480593 
        Ag     -20.961186      26.201483      20.961186 
        Ag     -20.961186      26.201483      31.441779 
        Ag     -10.480593     -26.201483     -20.961186 
        Ag     -10.480593     -26.201483     -10.480593 
        Ag     -10.480593     -26.201483       0.000000 
        Ag     -10.480593     -26.201483      10.480593 
        Ag     -10.480593     -26.201483      20.961186 
        Ag     -10.480593     -26.201483      31.441779 
        Ag     -10.480593     -15.720890     -20.961186 
        Ag     -10.480593     -15.720890     -10.480593 
        Ag     -10.480593     -15.720890       0.000000 
        Ag     -10.480593     -15.720890      10.480593 
        Ag     -10.480593     -15.720890      20.961186 
        Ag     -10.480593     -15.720890      31.441779 
        Ag     -10.480593      -5.240297     -20.961186 
        Ag     -10.480593      -5.240297     -10.480593 
        Ag     -10.480593      -5.240297       0.000000 
        Ag     -10.480593      -5.240297      10.480593 
        Ag     -10.480593      -5.240297      20.961186 
        Ag     -10.480593      -5.240297      31.441779 
        Ag     -10.480593       5.240297     -20.961186 
        Ag     -10.480593       5.240297     -10.480593 
        Ag     -10.480593       5.240297       0.000000 
        Ag     -10.480593       5.240297      10.480593 
        Ag     -10.480593       5.240297      20.961186 
        Ag     -10.480593       5.240297      31.441779 
        Ag     -10.480593      15.720890     -20.961186 
        Ag     -10.480593      15.720890     -10.480593 
        Ag     -10.480593      15.720890       0.000000 
        Ag     -10.480593      15.720890      10.480593 
        Ag     -10.480593      15.720890      20.961186 
        Ag     -10.480593      15.720890      31.441779 
        Ag     -10.480593      26.201483     -20.961186 
        Ag     -10.480593      26.201483     -10.480593 
        Ag     -10.480593      26.201483       0.000000 
        Ag     -10.480593      26.201483      10.480593 
        Ag     -10.480593      26.201483      20.961186 
        Ag     -10.480593      26.201483      31.441779 
        Ag       0.000000     -26.201483     -20.961186 
        Ag       0.000000     -26.201483     -10.480593 
        Ag       0.000000     -26.201483       0.000000 
        Ag       0.000000     -26.201483      10.480593 
        Ag       0.000000     -26.201483      20.961186 
        Ag       0.000000     -26.201483      31.441779 
        Ag       0.000000     -15.720890     -20.961186 
        Ag       0.000000     -15.720890     -10.480593 
        Ag       0.000000     -15.720890       0.000000 
        Ag       0.000000     -15.720890      10.480593 
        Ag       0.000000     -15.720890      20.961186 
        Ag       0.000000     -15.720890      31.441779 
        Ag       0.000000      -5.240297     -20.961186 
        Ag       0.000000      -5.240297     -10.480593 
        Ag       0.000000      -5.240297       0.000000 
        Ag       0.000000      -5.240297      10.480593 
        Ag       0.000000      -5.240297      20.961186 
        Ag       0.000000      -5.240297      31.441779 
        Ag       0.000000       5.240297     -20.961186 
        Ag       0.000000       5.240297     -10.480593 
        Ag       0.000000       5.240297       0.000000 
        Ag       0.000000       5.240297      10.480593 
        Ag       0.000000       5.240297      20.961186 
        Ag       0.000000       5.240297      31.441779 
        Ag       0.000000      15.720890     -20.961186 
        Ag       0.000000      15.720890     -10.480593 
        Ag       0.000000      15.720890       0.000000 
        Ag       0.000000      15.720890      10.480593 
        Ag       0.000000      15.720890      20.961186 
        Ag       0.000000      15.720890      31.441779 
        Ag       0.000000      26.201483     -20.961186 
        Ag       0.000000      26.201483     -10.480593 
        Ag       0.000000      26.201483       0.000000 
        Ag       0.000000      26.201483      10.480593 
        Ag       0.000000      26.201483      20.961186 
        Ag       0.000000      26.201483      31.441779 
        Ag      10.480593     -26.201483     -20.961186 
        Ag      10.480593     -26.201483     -10.480593 
        Ag      10.480593     -26.201483       0.000000 
        Ag      10.480593     -26.201483      10.480593 
        Ag      10.480593     -26.201483      20.961186 
        Ag      10.480593     -26.201483      31.441779 
        Ag      10.480593     -15.720890     -20.961186 
        Ag      10.480593     -15.720890     -10.480593 
        Ag      10.480593     -15.720890       0.000000 
        Ag      10.480593     -15.720890      10.480593 
        Ag      10.480593     -15.720890      20.961186 
        Ag      10.480593     -15.720890      31.441779 
        Ag      10.480593      -5.240297     -20.961186 
        Ag      10.480593      -5.240297     -10.480593 
        Ag      10.480593      -5.240297       0.000000 
        Ag      10.480593      -5.240297      10.480593 
        Ag      10.480593      -5.240297      20.961186 
        Ag      10.480593      -5.240297      31.441779 
        Ag      10.480593       5.240297     -20.961186 
        Ag      10.480593       5.240297     -10.480593 
        Ag      10.480593       5.240297       0.000000 
        Ag      10.480593       5.240297      10.480593 
        Ag      10.480593       5.240297      20.961186 
        Ag      10.480593       5.240297      31.441779 
        Ag      10.480593      15.720890     -20.961186 
        Ag      10.480593      15.720890     -10.480593 
        Ag      10.480593      15.720890       0.000000 
        Ag      10.480593      15.720890      10.480593 
        Ag      10.480593      15.720890      20.961186 
        Ag      10.480593      15.720890      31.441779 
        Ag      10.480593      26.201483     -20.961186 
        Ag      10.480593      26.201483     -10.480593 
        Ag      10.480593      26.201483       0.000000 
        Ag      10.480593      26.201483      10.480593 
        Ag      10.480593      26.201483      20.961186 
        Ag      10.480593      26.201483      31.441779 
        Ag      20.961186     -26.201483     -20.961186 
        Ag      20.961186     -26.201483     -10.480593 
        Ag      20.961186     -26.201483       0.000000 
        Ag      20.961186     -26.201483      10.480593 
        Ag      20.961186     -26.201483      20.961186 
        Ag      20.961186     -26.201483      31.441779 
        Ag      20.961186     -15.720890     -20.961186 
        Ag      20.961186     -15.720890     -10.480593 
        Ag      20.961186     -15.720890       0.000000 
        Ag      20.961186     -15.720890      10.480593 
        Ag      20.961186     -15.720890      20.961186 
        Ag      20.961186     -15.720890      31.441779 
        Ag      20.961186      -5.240297     -20.961186 
        Ag      20.961186      -5.240297     -10.480593 
        Ag      20.961186      -5.240297       0.000000 
        Ag      20.961186      -5.240297      10.480593 
        Ag      20.961186      -5.240297      20.961186 
        Ag      20.961186      -5.240297      31.441779 
        Ag      20.961186       5.240297     -20.961186 
        Ag      20.961186       5.240297     -10.480593 
        Ag      20.961186       5.240297       0.000000 
        Ag      20.961186       5.240297      10.480593 
        Ag      20.961186       5.240297      20.961186 
        Ag      20.961186       5.240297      31.441779 
        Ag      20.961186      15.720890     -20.961186 
        Ag      20.961186      15.720890     -10.480593 
        Ag      20.961186      15.720890       0.000000 
        Ag      20.961186      15.720890      10.480593 
        Ag      20.961186      15.720890      20.961186 
        Ag      20.961186      15.720890      31.441779 
        Ag      20.961186      26.201483     -20.961186 
        Ag      20.961186      26.201483     -10.480593 
        Ag      20.961186      26.201483       0.000000 
        Ag      20.961186      26.201483      10.480593 
        Ag      20.961186      26.201483      20.961186 
        Ag      20.961186      26.201483      31.441779 
        Ag      31.441779     -26.201483     -20.961186 
        Ag      31.441779     -26.201483     -10.480593 
        Ag      31.441779     -26.201483       0.000000 
        Ag      31.441779     -26.201483      10.480593 
        Ag      31.441779     -26.201483      20.961186 
        Ag      31.441779     -26.201483      31.441779 
        Ag      31.441779     -15.720890     -20.961186 
        Ag      31.441779     -15.720890     -10.480593 
        Ag      31.441779     -15.720890       0.000000 
        Ag      31.441779     -15.720890      10.480593 
        Ag      31.441779     -15.720890      20.961186 
        Ag      31.441779     -15.720890      31.441779 
        Ag      31.441779      -5.240297     -20.961186 
        Ag      31.441779      -5.240297     -10.480593 
        Ag      31.441779      -5.240297       0.000000 
        Ag      31.441779      -5.240297      10.480593 
        Ag      31.441779      -5.240297      20.961186 
        Ag      31.441779      -5.240297      31.441779 
        Ag      31.441779       5.240297     -20.961186 
        Ag      31.441779       5.240297     -10.480593 
        Ag      31.441779       5.240297       0.000000 
        Ag      31.441779       5.240297      10.480593 
        Ag      31.441779       5.240297      20.961186 
        Ag      31.441779       5.240297      31.441779 
        Ag      31.441779      15.720890     -20.961186 
        Ag      31.441779      15.720890     -10.480593 
        Ag      31.441779      15.720890       0.000000 
        Ag      31.441779      15.720890      10.480593 
        Ag      31.441779      15.720890      20.961186 
        Ag      31.441779      15.720890      31.441779 
        Ag      31.441779      26.201483     -20.961186 
        Ag      31.441779      26.201483     -10.480593 
        Ag      31.441779      26.201483       0.000000 
        Ag      31.441779      26.201483      10.480593 
        Ag      31.441779      26.201483      20.961186 
        Ag      31.441779      26.201483      31.441779 
        Ag     -20.961186     -20.961186     -26.201483 
        Ag     -20.961186     -20.961186     -15.720890 
        Ag     -20.961186     -20.961186      -5.240297 
        Ag     -20.961186     -20.961186       5.240297 
        Ag     -20.961186     -20.961186      15.720890 
        Ag     -20.961186     -20.961186      26.201483 
        Ag     -20.961186     -10.480593     -26.201483 
        Ag     -20.961186     -10.480593     -15.720890 
        Ag     -20.961186     -10.480593      -5.240297 
        Ag     -20.961186     -10.480593       5.240297 
        Ag     -20.961186     -10.480593      15.720890 
        Ag     -20.961186     -10.480593      26.201483 
        Ag     -20.961186       0.000000     -26.201483 
        Ag     -20.961186       0.000000     -15.720890 
        Ag     -20.961186       0.000000      -5.240297 
        Ag     -20.961186       0.000000       5.240297 
        Ag     -20.961186       0.000000      15.720890 
        Ag     -20.961186       0.000000      26.201483 
        Ag     -20.961186      10.480593     -26.201483 
        Ag     -20.961186      10.480593     -15.720890 
        Ag     -20.961186      10.480593      -5.240297 
        Ag     -20.961186      10.480593       5.240297 
        Ag     -20.961186      10.480593      15.720890 
        Ag     -20.961186      10.480593      26.201483 
        Ag     -20.961186      20.961186     -26.201483 
        Ag     -20.961186      20.961186     -15.720890 
        Ag     -20.961186      20.961186      -5.240297 
        Ag     -20.961186      20.961186       5.240297 
        Ag     -20.961186      20.961186      15.720890 
        Ag     -20.961186      20.961186      26.201483 
        Ag     -20.961186      31.441779     -26.201483 
        Ag     -20.961186      31.441779     -15.720890 
        Ag     -20.961186      31.441779      -5.240297 
        Ag     -20.961186      31.441779       5.240297 
        Ag     -20.961186      31.441779      15.720890 
        Ag     -20.961186      31.441779      26.201483 
        Ag     -10.480593     -20.961186     -26.201483 
        Ag     -10.480593     -20.961186     -15.720890 
        Ag     -10.480593     -20.961186      -5.240297 
        Ag     -10.480593     -20.961186       5.240297 
        Ag     -10.480593     -20.961186      15.720890 
        Ag     -10.480593     -20.961186      26.201483 
        Ag     -10.480593     -10.480593     -26.201483 
        Ag     -10.480593     -10.480593     -15.720890 
        Ag     -10.480593     -10.480593      -5.240297 
        Ag     -10.480593     -10.480593       5.240297 
        Ag     -10.480593     -10.480593      15.720890 
        Ag     -10.480593     -10.480593      26.201483 
        Ag     -10.480593       0.000000     -26.201483 
        Ag     -10.480593       0.000000     -15.720890 
        Ag     -10.480593       0.000000      -5.240297 
        Ag     -10.480593       0.000000       5.240297 
        Ag     -10.480593       0.000000      15.720890 
        Ag     -10.480593       0.000000      26.201483 
        Ag     -10.480593      10.480593     -26.201483 
        Ag     -10.480593      10.480593     -15.720890 
        Ag     -10.480593      10.480593      -5.240297 
        Ag     -10.480593      10.480593       5.240297 
        Ag     -10.480593      10.480593      15.720890 
        Ag     -10.480593      10.480593      26.201483 
        Ag     -10.480593      20.961186     -26.201483 
        Ag     -10.480593      20.961186     -15.720890 
        Ag     -10.480593      20.961186      -5.240297 
        Ag     -10.480593      20.961186       5.240297 
        Ag     -10.480593      20.961186      15.720890 
        Ag     -10.480593      20.961186      26.201483 
        Ag     -10.480593      31.441779     -26.201483 
        Ag     -10.480593      31.441779     -15.720890 
        Ag     -10.480593      31.441779      -5.240297 
        Ag     -10.480593      31.441779       5.240297 
        Ag     -10.480593      31.441779      15.720890 
        Ag     -10.480593      31.441779      26.201483 
        Ag       0.000000     -20.961186     -26.201483 
        Ag       0.000000     -20.961186     -15.720890 
        Ag       0.000000     -20.961186      -5.240297 
        Ag       0.000000     -20.961186       5.240297 
        Ag       0.000000     -20.961186      15.720890 
        Ag       0.000000     -20.961186      26.201483 
        Ag       0.000000     -10.480593     -26.201483 
        Ag       0.000000     -10.480593     -15.720890 
        Ag       0.000000     -10.480593      -5.240297 
        Ag       0.000000     -10.480593       5.240297 
        Ag       0.000000     -10.480593      15.720890 
        Ag       0.000000     -10.480593      26.201483 
        Ag       0.000000       0.000000     -26.201483 
        Ag       0.000000       0.000000     -15.720890 
        Ag       0.000000       0.000000      -5.240297 
        Ag       0.000000       0.000000       5.240297 
        Ag       0.000000       0.000000      15.720890 
        Ag       0.000000       0.000000      26.201483 
        Ag       0.000000      10.480593     -26.201483 
        Ag       0.000000      10.480593     -15.720890 
        Ag       0.000000      10.480593      -5.240297 
        Ag       0.000000      10.480593       5.240297 
        Ag       0.000000      10.480593      15.720890 
        Ag       0.000000      10.480593      26.201483 
        Ag       0.000000      20.961186     -26.201483 
        Ag       0.000000      20.961186     -15.720890 
        Ag       0.000000      20.961186      -5.240297 
        Ag       0.000000      20.961186       5.240297 
        Ag       0.000000      20.961186      15.720890 
        Ag       0.000000      20.961186      26.201483 
        Ag       0.000000      31.441779     -26.201483 
        Ag       0.000000      31.441779     -15.720890 
        Ag       0.000000      31.441779      -5.240297 
        Ag       0.000000      31.441779       5.240297 
        Ag       0.000000      31.441779      15.720890 
        Ag       0.000000      31.441779      26.201483 
        Ag      10.480593     -20.961186     -26.201483 
        Ag      10.480593     -20.961186     -15.720890 
        Ag      10.480593     -20.961186      -5.240297 
        Ag      10.480593     -20.961186       5.240297 
        Ag      10.480593     -20.961186      15.720890 
        Ag      10.480593     -20.961186      26.201483 
        Ag      10.480593     -10.480593     -26.201483 
        Ag      10.480593     -10.480593     -15.720890 
        Ag      10.480593     -10.480593      -5.240297 
        Ag      10.480593     -10.480593       5.240297 
        Ag      10.480593     -10.480593      15.720890 
        Ag      10.480593     -10.480593      26.201483 
        Ag      10.480593       0.000000     -26.201483 
        Ag      10.480593       0.000000     -15.720890 
        Ag      10.480593       0.000000      -5.240297 
        Ag      10.480593       0.000000       5.240297 
        Ag      10.480593       0.000000      15.720890 
        Ag      10.480593       0.000000      26.201483 
        Ag      10.480593      10.480593     -26.201483 
        Ag      10.480593      10.480593     -15.720890 
        Ag      10.480593      10.480593      -5.240297 
        Ag      10.480593      10.480593       5.240297 
        Ag      10.480593      10.480593      15.720890 
        Ag      10.480593      10.480593      26.201483 
        Ag      10.480593      20.961186     -26.201483 
        Ag      10.480593      20.961186     -15.720890 
        Ag      10.480593      20.961186      -5.240297 
        Ag      10.480593      20.961186       5.240297 
        Ag      10.480593      20.961186      15.720890 
        Ag      10.480593      20.961186      26.201483 
        Ag      10.480593      31.441779     -26.201483 
        Ag      10.480593      31.441779     -15.720890 
        Ag      10.480593      31.441779      -5.240297 
        Ag      10.480593      31.441779       5.240297 
        Ag      10.480593      31.441779      15.720890 
        Ag      10.480593      31.441779      26.201483 
        Ag      20.961186     -20.961186     -26.201483 
        Ag      20.961186     -20.961186     -15.720890 
        Ag      20.961186     -20.961186      -5.240297 
        Ag      20.961186     -20.961186       5.240297 
        Ag      20.961186     -20.961186      15.720890 
        Ag      20.961186     -20.961186      26.201483 
        Ag      20.961186     -10.480593     -26.201483 
        Ag      20.961186     -10.480593     -15.720890 
        Ag      20.961186     -10.480593      -5.240297 
        Ag      20.961186     -10.480593       5.240297 
        Ag      20.961186     -10.480593      15.720890 
        Ag      20.961186     -10.480593      26.201483 
        Ag      20.961186       0.000000     -26.201483 
        Ag      20.961186       0.000000     -15.720890 
        Ag      20.961186       0.000000      -5.240297 
        Ag      20.961186       0.000000       5.240297 
        Ag      20.961186       0.000000      15.720890 
        Ag      20.961186       0.000000      26.201483 
        Ag      20.961186      10.480593     -26.201483 
        Ag      20.961186      10.480593     -15.720890 
        Ag      20.961186      10.480593      -5.240297 
        Ag      20.961186      10.480593       5.240297 
        Ag      20.961186      10.480593      15.720890 
        Ag      20.961186      10.480593      26.201483 
        Ag      20.961186      20.961186     -26.201483 
        Ag      20.961186      20.961186     -15.720890 
        Ag      20.961186      20.961186      -5.240297 
        Ag      20.961186      20.961186       5.240297 
        Ag      20.961186      20.961186      15.720890 
        Ag      20.961186      20.961186      26.201483 
        Ag      20.961186      31.441779     -26.201483 
        Ag      20.961186      31.441779     -15.720890 
        Ag      20.961186      31.441779      -5.240297 
        Ag      20.961186      31.441779       5.240297 
        Ag      20.961186      31.441779      15.720890 
        Ag      20.961186      31.441779      26.201483 
        Ag      31.441779     -20.961186     -26.201483 
        Ag      31.441779     -20.961186     -15.720890 
        Ag      31.441779     -20.961186      -5.240297 
        Ag      31.441779     -20.961186       5.240297 
        Ag      31.441779     -20.961186      15.720890 
        Ag      31.441779     -20.961186      26.201483 
        Ag      31.441779     -10.480593     -26.201483 
        Ag      31.441779     -10.480593     -15.720890 
        Ag      31.441779     -10.480593      -5.240297 
        Ag      31.441779     -10.480593       5.240297 
        Ag      31.441779     -10.480593      15.720890 
        Ag      31.441779     -10.480593      26.201483 
        Ag      31.441779       0.000000     -26.201483 
        Ag      31.441779       0.000000     -15.720890 
        Ag      31.441779       0.000000      -5.240297 
        Ag      31.441779       0.000000       5.240297 
        Ag      31.441779       0.000000      15.720890 
        Ag      31.441779       0.000000      26.201483 
        Ag      31.441779      10.480593     -26.201483 
        Ag      31.441779      10.480593     -15.720890 
        Ag      31.441779      10.480593      -5.240297 
        Ag      31.441779      10.480593       5.240297 
        Ag      31.441779      10.480593      15.720890 
        Ag      31.441779      10.480593      26.201483 
        Ag      31.441779      20.961186     -26.201483 
        Ag      31.441779      20.961186     -15.720890 
        Ag      31.441779      20.961186      -5.240297 
        Ag      31.441779      20.961186       5.240297 
        Ag      31.441779      20.961186      15.720890 
        Ag      31.441779      20.961186      26.201483 
        Ag      31.441779      31.441779     -26.201483 
        Ag      31.441779      31.441779     -15.720890 
        Ag      31.441779      31.441779      -5.240297 
        Ag      31.441779      31.441779       5.240297 
        Ag      31.441779      31.441779      15.720890 
        Ag      31.441779      31.441779      26.201483 
        Cl     -26.201483     -18.228057     -10.480593 
        Cl     -26.201483     -18.228057       0.000000 
        Cl     -26.201483     -18.228057      10.480593 
        Cl     -26.201483     -18.228057      20.961186 
        Cl     -26.201483     -18.228057      31.441779 
        Cl      26.201483      15.720890     -12.987760 
        Cl     -26.201483      -7.747464     -20.961186 
        Cl     -26.201483      -7.747464     -10.480593 
        Cl     -26.201483      -7.747464       0.000000 
        Cl     -26.201483      -7.747464      10.480593 
        Cl     -26.201483      -7.747464      20.961186 
        Cl     -26.201483      -7.747464      31.441779 
        Cl      26.201483      15.720890      -2.507167 
        Cl     -26.201483       2.733129     -20.961186 
        Cl     -26.201483       2.733129     -10.480593 
        Cl     -26.201483       2.733129       0.000000 
        Cl     -26.201483       2.733129      10.480593 
        Cl     -26.201483       2.733129      20.961186 
        Cl     -26.201483       2.733129      31.441779 
        Cl      26.201483      15.720890       7.973426 
        Cl     -26.201483      13.213722     -20.961186 
        Cl     -26.201483      13.213722     -10.480593 
        Cl     -26.201483      13.213722       0.000000 
        Cl     -26.201483      13.213722      10.480593 
        Cl     -26.201483      13.213722      20.961186 
        Cl     -26.201483      13.213722      31.441779 
        Cl      26.201483      15.720890      18.454019 
        Cl     -26.201483      23.694315     -20.961186 
        Cl     -26.201483      23.694315     -10.480593 
        Cl     -26.201483      23.694315       0.000000 
        Cl     -26.201483      23.694315      10.480593 
        Cl     -26.201483      23.694315      20.961186 
        Cl     -26.201483      23.694315      31.441779 
        Cl      26.201483      15.720890      28.934612 
        Cl     -26.201483      34.174908     -20.961186 
        Br     -26.201483      34.174908     -10.480593 
        Cl     -26.201483      34.174908       0.000000 
        Br     -26.201483      34.174908      10.480593 
        Br     -26.201483      34.174908      20.961186 
        Cl     -26.201483      34.174908      31.441779 
        Cl      10.480593      26.201483     -13.213722 
        Cl      10.480593      15.720890       7.747464 
        Cl      26.201483       0.000000      28.708650 
        Cl      15.720890      -7.973426      26.201483 
        Cl      10.480593       5.240297      -2.733129 
        Cl      10.480593      26.201483     -23.694315 
        Cl      10.480593      26.201483       7.747464 
        Cl      10.480593       5.240297      28.708650 
        Cl     -15.720890      18.454019      15.720890 
        Cl      10.480593      15.720890      18.228057 
        Cl      15.720890      -7.973426       5.240297 
        Cl      10.480593      15.720890      28.708650 
        Cl      10.480593     -15.720890      -2.733129 
        Cl      10.480593       5.240297       7.747464 
        Cl      10.480593      -5.240297     -23.694315 
        Cl      10.480593       5.240297      18.228057 
        Cl      10.480593      26.201483      -2.733129 
        Cl      10.480593      15.720890      -2.733129 
        Cl      26.201483       5.240297      28.934612 
        Cl      15.720890      -7.973426      15.720890 
        Cl      10.480593      -5.240297       7.747464 
        Cl      10.480593      15.720890     -23.694315 
        Cl      10.480593      26.201483      18.228057 
        Cl      10.480593      15.720890     -13.213722 
        Cl      10.480593      26.201483      28.708650 
        Cl       5.240297     -20.961186     -23.694315 
        Br     -15.720890     -28.708650     -20.961186 
        Br     -15.720890     -28.708650     -10.480593 
        Br     -15.720890     -28.708650       0.000000 
        Br     -15.720890     -28.708650      10.480593 
        Br     -15.720890     -28.708650      20.961186 
        Cl     -15.720890     -28.708650      31.441779 
        Cl      26.201483      26.201483     -23.468353 
        Cl     -15.720890     -18.228057     -20.961186 
        Cl     -15.720890     -18.228057     -10.480593 
        Cl     -15.720890     -18.228057       0.000000 
        Cl     -15.720890     -18.228057      10.480593 
        Cl     -15.720890     -18.228057      20.961186 
        Cl     -15.720890     -18.228057      31.441779 
        Cl      26.201483      26.201483     -12.987760 
        Cl     -15.720890      -7.747464     -20.961186 
        Cl     -15.720890      -7.747464     -10.480593 
        Cl     -15.720890      -7.747464       0.000000 
        Cl     -15.720890      -7.747464      10.480593 
        Cl     -15.720890      -7.747464      20.961186 
        Cl     -15.720890      -7.747464      31.441779 
        Cl      26.201483      26.201483      -2.507167 
        Cl     -15.720890       2.733129     -20.961186 
        Cl     -15.720890       2.733129     -10.480593 
        Cl     -15.720890       2.733129       0.000000 
        Cl     -15.720890       2.733129      10.480593 
        Cl     -15.720890       2.733129      20.961186 
        Cl     -15.720890       2.733129      31.441779 
        Cl      26.201483      26.201483       7.973426 
        Cl     -15.720890      13.213722     -20.961186 
        Cl     -15.720890      13.213722     -10.480593 
        Cl     -15.720890      13.213722       0.000000 
        Cl     -15.720890      13.213722      10.480593 
        Cl     -15.720890      13.213722      20.961186 
        Cl     -15.720890      13.213722      31.441779 
        Cl      26.201483      26.201483      18.454019 
        Cl     -15.720890      23.694315     -20.961186 
        Cl     -15.720890      23.694315     -10.480593 
        Cl     -15.720890      23.694315       0.000000 
        Cl     -15.720890      23.694315      10.480593 
        Cl     -15.720890      23.694315      20.961186 
        Cl     -15.720890      23.694315      31.441779 
        Cl      26.201483      26.201483      28.934612 
        Br     -15.720890      34.174908     -20.961186 
        Br     -15.720890      34.174908     -10.480593 
        Br     -15.720890      34.174908       0.000000 
        Br     -15.720890      34.174908      10.480593 
        Br     -15.720890      34.174908      20.961186 
        Cl     -15.720890      34.174908      31.441779 
        Cl      15.720890     -10.480593      18.228057 
        Cl      15.720890     -10.480593      28.708650 
        Cl       5.240297     -20.961186     -13.213722 
        Cl      15.720890       0.000000     -23.694315 
        Cl      15.720890       0.000000     -13.213722 
        Cl      -5.240297     -23.468353     -26.201483 
        Cl      -5.240297     -23.468353     -15.720890 
        Cl      10.480593     -15.720890     -23.694315 
        Cl      10.480593     -15.720890       7.747464 
        Cl      -5.240297     -23.468353      -5.240297 
        Cl      -5.240297     -23.468353       5.240297 
        Cl      -5.240297     -23.468353      15.720890 
        Cl      -5.240297     -23.468353      26.201483 
        Cl       5.240297     -20.961186      -2.733129 
        Cl      -5.240297     -12.987760     -26.201483 
        Cl      -5.240297     -12.987760     -15.720890 
        Cl      -5.240297     -12.987760      -5.240297 
        Cl      -5.240297     -12.987760       5.240297 
        Cl      -5.240297     -12.987760      15.720890 
        Cl      -5.240297     -12.987760      26.201483 
        Cl       5.240297     -20.961186       7.747464 
        Cl      -5.240297      -2.507167     -26.201483 
        Cl      -5.240297      -2.507167     -15.720890 
        Cl      -5.240297      -2.507167      -5.240297 
        Cl      -5.240297      -2.507167       5.240297 
        Cl      -5.240297      -2.507167      15.720890 
        Cl      -5.240297      -2.507167      26.201483 
        Cl       5.240297     -20.961186      18.228057 
        Cl      -5.240297       7.973426     -26.201483 
        Cl      -5.240297       7.973426     -15.720890 
        Cl      10.480593     -15.720890      18.228057 
        Cl      10.480593     -15.720890     -13.213722 
        Cl      -5.240297       7.973426      -5.240297 
        Cl      -5.240297       7.973426       5.240297 
        Cl      -5.240297       7.973426      15.720890 
        Cl      -5.240297       7.973426      26.201483 
        Cl      20.961186     -26.201483     -23.694315 
        Cl      -5.240297      18.454019     -26.201483 
        Cl      -5.240297      18.454019     -15.720890 
        Cl      -5.240297      18.454019      -5.240297 
        Cl      -5.240297      18.454019       5.240297 
        Cl      -5.240297      18.454019      15.720890 
        Cl      -5.240297      18.454019      26.201483 
        Cl      20.961186     -26.201483     -13.213722 
        Cl      -5.240297      28.934612     -26.201483 
        Cl      -5.240297      28.934612     -15.720890 
        Cl      20.961186     -26.201483      -2.733129 
        Br      -5.240297     -28.708650     -20.961186 
        Br      -5.240297     -28.708650     -10.480593 
        Br      -5.240297     -28.708650       0.000000 
        Br      -5.240297     -28.708650      10.480593 
        Br      -5.240297     -28.708650      20.961186 
        Br      -5.240297     -28.708650      31.441779 
        Cl       5.240297      31.441779      -2.733129 
        Cl      -5.240297     -18.228057     -20.961186 
        Cl      -5.240297     -18.228057     -10.480593 
        Cl      -5.240297     -18.228057       0.000000 
        Cl      -5.240297     -18.228057      10.480593 
        Cl      -5.240297     -18.228057      20.961186 
        Cl      -5.240297     -18.228057      31.441779 
        Cl       5.240297      31.441779       7.747464 
        Cl      -5.240297      -7.747464     -20.961186 
        Cl      -5.240297      -7.747464     -10.480593 
        Cl      -5.240297      -7.747464       0.000000 
        Cl      -5.240297      -7.747464      10.480593 
        Cl      -5.240297      -7.747464      20.961186 
        Cl      -5.240297      -7.747464      31.441779 
        Cl       5.240297      31.441779      18.228057 
        Cl      -5.240297       2.733129     -20.961186 
        Cl      -5.240297       2.733129     -10.480593 
        Cl      -5.240297       2.733129       0.000000 
        Cl      -5.240297       2.733129      10.480593 
        Cl      -5.240297       2.733129      20.961186 
        Cl      -5.240297       2.733129      31.441779 
        Cl       5.240297      31.441779      28.708650 
        Cl      -5.240297      13.213722     -20.961186 
        Cl      -5.240297      13.213722     -10.480593 
        Cl      -5.240297      13.213722       0.000000 
        Cl      -5.240297      13.213722      10.480593 
        Cl      -5.240297      13.213722      20.961186 
        Cl      -5.240297      13.213722      31.441779 
        Cl      20.961186     -26.201483       7.747464 
        Cl      -5.240297      23.694315     -20.961186 
        Cl      -5.240297      23.694315     -10.480593 
        Cl      -5.240297      23.694315       0.000000 
        Cl      -5.240297      23.694315      10.480593 
        Cl      -5.240297      23.694315      20.961186 
        Cl      -5.240297      23.694315      31.441779 
        Cl      20.961186     -26.201483      18.228057 
        Br      -5.240297      34.174908     -20.961186 
        Br      -5.240297      34.174908     -10.480593 
        Br      -5.240297      34.174908       0.000000 
        Br      -5.240297      34.174908      10.480593 
        Br      -5.240297      34.174908      20.961186 
        Cl      -5.240297      34.174908      31.441779 
        Cl      -5.240297      28.934612      -5.240297 
        Cl      -5.240297      28.934612       5.240297 
        Cl      -5.240297      28.934612      15.720890 
        Cl      -5.240297      28.934612      26.201483 
        Cl      20.961186     -26.201483      28.708650 
        Cl      15.720890       0.000000      -2.733129 
        Cl      15.720890       0.000000       7.747464 
        Cl      15.720890       0.000000      18.228057 
        Cl      15.720890       0.000000      28.708650 
        Cl      15.720890       2.507167     -26.201483 
        Cl      15.720890      10.480593     -23.694315 
        Cl      15.720890      10.480593     -13.213722 
        Cl       5.240297     -23.468353     -26.201483 
        Cl       5.240297     -23.468353     -15.720890 
        Cl       5.240297     -23.468353      -5.240297 
        Cl       5.240297     -23.468353       5.240297 
        Cl       5.240297     -23.468353      15.720890 
        Cl       5.240297     -23.468353      26.201483 
        Cl      20.961186     -15.720890     -23.694315 
        Cl       5.240297     -12.987760     -26.201483 
        Cl       5.240297     -12.987760     -15.720890 
        Cl       5.240297     -12.987760      -5.240297 
        Cl       5.240297     -12.987760       5.240297 
        Cl       5.240297     -12.987760      15.720890 
        Cl       5.240297     -12.987760      26.201483 
        Cl      20.961186     -15.720890     -13.213722 
        Cl       5.240297      -2.507167     -26.201483 
        Cl       5.240297      -2.507167     -15.720890 
        Cl       5.240297      -2.507167      -5.240297 
        Cl       5.240297      -2.507167       5.240297 
        Cl       5.240297      -2.507167      15.720890 
        Cl       5.240297      -2.507167      26.201483 
        Cl      20.961186     -15.720890      -2.733129 
        Cl       5.240297       7.973426     -26.201483 
        Cl       5.240297       7.973426     -15.720890 
        Cl       5.240297       7.973426      -5.240297 
        Cl       5.240297       7.973426       5.240297 
        Cl       5.240297       7.973426      15.720890 
        Cl       5.240297       7.973426      26.201483 
        Cl      20.961186     -15.720890       7.747464 
        Cl       5.240297      18.454019     -26.201483 
        Cl       5.240297      18.454019     -15.720890 
        Cl       5.240297      18.454019      -5.240297 
        Cl       5.240297      18.454019       5.240297 
        Cl       5.240297      18.454019      15.720890 
        Cl       5.240297      18.454019      26.201483 
        Cl      20.961186     -15.720890      18.228057 
        Cl       5.240297      28.934612     -26.201483 
        Cl       5.240297      28.934612     -15.720890 
        Cl      20.961186     -15.720890      28.708650 
        Cl      10.480593       5.240297     -23.694315 
        Cl      15.720890       2.507167     -15.720890 
        Cl      20.961186      -5.240297     -23.694315 
        Cl      20.961186      -5.240297     -13.213722 
        Cl      10.480593       5.240297     -13.213722 
        Cl      20.961186      -5.240297      -2.733129 
        Cl      20.961186      -5.240297       7.747464 
        Cl       5.240297      28.934612      -5.240297 
        Cl       5.240297      28.934612       5.240297 
        Cl       5.240297      28.934612      15.720890 
        Cl       5.240297      28.934612      26.201483 
        Cl      20.961186      -5.240297      18.228057 
        Cl      15.720890      10.480593      -2.733129 
        Cl      15.720890      10.480593       7.747464 
        Cl      20.961186      -5.240297      28.708650 
        Cl      15.720890       2.507167      -5.240297 
        Cl      20.961186       5.240297     -23.694315 
        Cl      20.961186       5.240297     -13.213722 
        Cl      20.961186       5.240297      -2.733129 
        Cl      20.961186       5.240297       7.747464 
        Cl      15.720890      10.480593      18.228057 
        Cl      15.720890      10.480593      28.708650 
        Cl      20.961186       5.240297      18.228057 
        Cl      15.720890      20.961186     -23.694315 
        Cl      15.720890      20.961186     -13.213722 
        Cl      15.720890     -23.468353     -26.201483 
        Cl      15.720890     -23.468353     -15.720890 
        Cl      20.961186       5.240297      28.708650 
        Cl      15.720890       2.507167       5.240297 
        Cl      20.961186      15.720890     -23.694315 
        Cl      20.961186      15.720890     -13.213722 
        Cl      20.961186      15.720890      -2.733129 
        Cl      20.961186      15.720890       7.747464 
        Cl      15.720890     -23.468353      -5.240297 
        Cl      15.720890     -23.468353       5.240297 
        Cl      15.720890     -23.468353      15.720890 
        Cl      15.720890     -23.468353      26.201483 
        Cl      20.961186      15.720890      18.228057 
        Cl      15.720890     -12.987760     -26.201483 
        Cl      15.720890     -12.987760     -15.720890 
        Cl      20.961186      15.720890      28.708650 
        Cl      15.720890       2.507167      15.720890 
        Cl      20.961186      26.201483     -23.694315 
        Cl      20.961186      26.201483     -13.213722 
        Cl      20.961186      26.201483      -2.733129 
        Cl      20.961186      26.201483       7.747464 
        Cl      15.720890     -12.987760      -5.240297 
        Cl      15.720890     -12.987760       5.240297 
        Cl      15.720890     -12.987760      15.720890 
        Cl      15.720890     -12.987760      26.201483 
        Cl      20.961186      26.201483      18.228057 
        Cl      15.720890      -2.507167     -26.201483 
        Cl      15.720890      -2.507167     -15.720890 
        Cl      20.961186      26.201483      28.708650 
        Cl      15.720890       2.507167      26.201483 
        Cl       5.240297     -20.961186      28.708650 
        Cl      26.201483      -5.240297     -23.468353 
        Cl       5.240297     -10.480593     -23.694315 
        Cl       5.240297     -10.480593     -13.213722 
        Cl      15.720890      -2.507167      -5.240297 
        Cl      15.720890      -2.507167       5.240297 
        Cl      15.720890      -2.507167      15.720890 
        Cl      15.720890      -2.507167      26.201483 
        Cl       5.240297     -10.480593      -2.733129 
        Cl      15.720890       7.973426     -26.201483 
        Cl      15.720890       7.973426     -15.720890 
        Cl       5.240297     -10.480593       7.747464 
        Cl       5.240297     -10.480593      18.228057 
        Cl      31.441779     -26.201483     -23.694315 
        Cl      31.441779     -26.201483     -13.213722 
        Cl      31.441779     -26.201483      -2.733129 
        Cl      31.441779     -26.201483       7.747464 
        Cl      15.720890       7.973426      -5.240297 
        Cl      15.720890       7.973426       5.240297 
        Cl      15.720890       7.973426      15.720890 
        Cl      15.720890       7.973426      26.201483 
        Cl      31.441779     -26.201483      18.228057 
        Cl      15.720890      18.454019     -26.201483 
        Cl      15.720890      18.454019     -15.720890 
        Cl      31.441779     -26.201483      28.708650 
        Cl      10.480593      -5.240297      -2.733129 
        Cl      15.720890      12.987760     -26.201483 
        Cl      31.441779     -15.720890     -23.694315 
        Cl      31.441779     -15.720890     -13.213722 
        Cl      10.480593      -5.240297     -13.213722 
        Cl      31.441779     -15.720890      -2.733129 
        Cl      31.441779     -15.720890       7.747464 
        Cl      15.720890      18.454019      -5.240297 
        Cl      15.720890      18.454019       5.240297 
        Cl      15.720890      18.454019      15.720890 
        Cl      15.720890      18.454019      26.201483 
        Cl      31.441779     -15.720890      18.228057 
        Cl      15.720890      28.934612     -26.201483 
        Cl      15.720890      28.934612     -15.720890 
        Cl      31.441779     -15.720890      28.708650 
        Cl      15.720890      12.987760     -15.720890 
        Cl      31.441779      -5.240297     -23.694315 
        Cl      31.441779      -5.240297     -13.213722 
        Cl      31.441779      -5.240297      -2.733129 
        Cl      31.441779      -5.240297       7.747464 
        Cl      31.441779      -5.240297      18.228057 
        Cl      31.441779      -5.240297      28.708650 
        Cl      15.720890      12.987760      -5.240297 
        Cl      31.441779       5.240297     -23.694315 
        Cl      31.441779       5.240297     -13.213722 
        Cl      31.441779       5.240297      -2.733129 
        Cl      31.441779       5.240297       7.747464 
        Cl      31.441779       5.240297      18.228057 
        Cl      31.441779       5.240297      28.708650 
        Cl      15.720890      12.987760       5.240297 
        Cl      31.441779      15.720890     -23.694315 
        Cl      31.441779      15.720890     -13.213722 
        Cl      31.441779      15.720890      -2.733129 
        Cl      31.441779      15.720890       7.747464 
        Cl      31.441779      15.720890      18.228057 
        Cl      31.441779      15.720890      28.708650 
        Cl      15.720890      12.987760      15.720890 
        Cl      31.441779      26.201483     -23.694315 
        Cl      31.441779      26.201483     -13.213722 
        Cl      31.441779      26.201483      -2.733129 
        Cl      31.441779      26.201483       7.747464 
        Cl      31.441779      26.201483      18.228057 
        Cl      31.441779      26.201483      28.708650 
        Cl      15.720890      12.987760      26.201483 
        Cl       5.240297     -10.480593      28.708650 
        Cl      26.201483      -5.240297     -12.987760 
        Cl       5.240297       0.000000     -23.694315 
        Cl       5.240297       0.000000     -13.213722 
        Cl       5.240297       0.000000      -2.733129 
        Cl       5.240297       0.000000       7.747464 
        Cl       5.240297       0.000000      18.228057 
        Cl       5.240297       0.000000      28.708650 
        Cl      15.720890      23.468353     -26.201483 
        Cl       5.240297      10.480593     -23.694315 
        Cl       5.240297      10.480593     -13.213722 
        Cl     -15.720890      18.454019      26.201483 
        Cl     -26.201483      28.708650     -10.480593 
        Cl     -26.201483      28.708650       0.000000 
        Cl     -23.694315     -20.961186     -26.201483 
        Cl     -23.694315     -20.961186     -15.720890 
        Cl     -23.694315     -20.961186      -5.240297 
        Cl     -23.694315     -20.961186       5.240297 
        Cl     -23.694315     -20.961186      15.720890 
        Cl     -23.694315     -20.961186      26.201483 
        Cl      15.720890      23.468353     -15.720890 
        Cl     -23.694315     -10.480593     -26.201483 
        Cl     -23.694315     -10.480593     -15.720890 
        Cl     -23.694315     -10.480593      -5.240297 
        Cl     -23.694315     -10.480593       5.240297 
        Cl     -23.694315     -10.480593      15.720890 
        Cl      10.480593      -5.240297      28.708650 
        Cl     -23.694315     -10.480593      26.201483 
        Cl      15.720890      23.468353      -5.240297 
        Cl     -23.694315       0.000000     -26.201483 
        Cl     -23.694315       0.000000     -15.720890 
        Cl     -23.694315       0.000000      -5.240297 
        Cl     -23.694315       0.000000       5.240297 
        Cl      10.480593     -15.720890      28.708650 
        Cl     -23.694315       0.000000      15.720890 
        Cl     -23.694315       0.000000      26.201483 
        Cl      15.720890      23.468353       5.240297 
        Cl     -23.694315      10.480593     -26.201483 
        Cl     -23.694315      10.480593     -15.720890 
        Cl     -23.694315      10.480593      -5.240297 
        Cl     -23.694315      10.480593       5.240297 
        Cl     -23.694315      10.480593      15.720890 
        Cl     -23.694315      10.480593      26.201483 
        Cl      15.720890      23.468353      15.720890 
        Cl     -23.694315      20.961186     -26.201483 
        Cl     -23.694315      20.961186     -15.720890 
        Cl     -23.694315      20.961186      -5.240297 
        Cl     -23.694315      20.961186       5.240297 
        Cl     -23.694315      20.961186      15.720890 
        Cl      10.480593      -5.240297      18.228057 
        Cl     -23.694315      20.961186      26.201483 
        Cl      15.720890      23.468353      26.201483 
        Cl     -23.694315      31.441779     -26.201483 
        Cl     -23.694315      31.441779     -15.720890 
        Cl     -23.694315      31.441779      -5.240297 
        Cl     -23.694315      31.441779       5.240297 
        Cl      15.720890      -7.973426      -5.240297 
        Cl     -23.694315      31.441779      15.720890 
        Cl     -23.694315      31.441779      26.201483 
        Cl      26.201483      -5.240297      -2.507167 
        Cl       7.747464     -26.201483     -20.961186 
        Cl       7.747464     -26.201483     -10.480593 
        Cl       7.747464     -26.201483       0.000000 
        Cl       7.747464     -26.201483      10.480593 
        Cl       7.747464     -26.201483      20.961186 
        Cl      26.201483      10.480593     -23.694315 
        Br       5.240297     -28.708650     -20.961186 
        Cl       5.240297     -28.708650     -10.480593 
        Br       5.240297     -28.708650       0.000000 
        Cl       5.240297     -28.708650      10.480593 
        Br       5.240297     -28.708650      20.961186 
        Br       5.240297     -28.708650      31.441779 
        Cl       7.747464      -5.240297      31.441779 
        Cl       5.240297     -18.228057     -20.961186 
        Cl       5.240297     -18.228057     -10.480593 
        Cl       5.240297     -18.228057       0.000000 
        Cl       5.240297     -18.228057      10.480593 
        Cl       5.240297     -18.228057      20.961186 
        Cl       5.240297     -18.228057      31.441779 
        Cl     -15.720890      28.934612      -5.240297 
        Cl       5.240297      -7.747464     -20.961186 
        Cl       5.240297      -7.747464     -10.480593 
        Cl       5.240297      -7.747464       0.000000 
        Cl       5.240297      -7.747464      10.480593 
        Cl       5.240297      -7.747464      20.961186 
        Cl       5.240297      -7.747464      31.441779 
        Cl       7.747464       5.240297     -20.961186 
        Cl       5.240297       2.733129     -20.961186 
        Cl       5.240297       2.733129     -10.480593 
        Cl       5.240297       2.733129       0.000000 
        Cl       5.240297       2.733129      10.480593 
        Cl       5.240297       2.733129      20.961186 
        Cl       5.240297       2.733129      31.441779 
        Cl       7.747464       5.240297     -10.480593 
        Cl       5.240297      13.213722     -20.961186 
        Cl       5.240297      13.213722     -10.480593 
        Cl       5.240297      13.213722       0.000000 
        Cl       5.240297      13.213722      10.480593 
        Cl       5.240297      13.213722      20.961186 
        Cl       5.240297      13.213722      31.441779 
        Cl       7.747464       5.240297       0.000000 
        Cl       5.240297      23.694315     -20.961186 
        Cl       5.240297      23.694315     -10.480593 
        Cl       5.240297      23.694315       0.000000 
        Cl       5.240297      23.694315      10.480593 
        Cl       5.240297      23.694315      20.961186 
        Cl       5.240297      23.694315      31.441779 
        Cl       7.747464       5.240297      10.480593 
        Br       5.240297      34.174908     -20.961186 
        Br       5.240297      34.174908     -10.480593 
        Br       5.240297      34.174908       0.000000 
        Br       5.240297      34.174908      10.480593 
        Br       5.240297      34.174908      20.961186 
        Br       5.240297      34.174908      31.441779 
        Cl     -26.201483      28.708650      10.480593 
        Cl     -26.201483      28.708650      20.961186 
        Cl     -13.213722     -20.961186     -26.201483 
        Cl     -13.213722     -20.961186     -15.720890 
        Cl     -13.213722     -20.961186      -5.240297 
        Cl     -13.213722     -20.961186       5.240297 
        Cl      15.720890      28.934612      -5.240297 
        Cl      15.720890      28.934612       5.240297 
        Cl      15.720890      28.934612      15.720890 
        Cl      15.720890      28.934612      26.201483 
        Cl     -13.213722     -20.961186      15.720890 
        Cl      15.720890      20.961186      -2.733129 
        Cl      15.720890      20.961186       7.747464 
        Cl     -13.213722     -20.961186      26.201483 
        Br      15.720890      33.948946     -26.201483 
        Cl     -13.213722     -10.480593     -26.201483 
        Cl     -13.213722     -10.480593     -15.720890 
        Cl     -13.213722     -10.480593      -5.240297 
        Cl     -13.213722     -10.480593       5.240297 
        Cl      15.720890      20.961186      18.228057 
        Cl      15.720890      20.961186      28.708650 
        Cl     -13.213722     -10.480593      15.720890 
        Cl      15.720890      31.441779     -23.694315 
        Cl      15.720890      31.441779     -13.213722 
        Cl      26.201483     -23.468353     -26.201483 
        Cl      26.201483     -23.468353     -15.720890 
        Cl     -13.213722     -10.480593      26.201483 
        Br      15.720890      33.948946     -15.720890 
        Cl     -13.213722       0.000000     -26.201483 
        Cl     -13.213722       0.000000     -15.720890 
        Cl     -13.213722       0.000000      -5.240297 
        Cl     -13.213722       0.000000       5.240297 
        Cl      26.201483     -23.468353      -5.240297 
        Cl      26.201483     -23.468353       5.240297 
        Cl      26.201483     -23.468353      15.720890 
        Cl      26.201483     -23.468353      26.201483 
        Cl     -13.213722       0.000000      15.720890 
        Cl      26.201483     -12.987760     -26.201483 
        Cl      26.201483     -12.987760     -15.720890 
        Cl     -13.213722       0.000000      26.201483 
        Br      15.720890      33.948946      -5.240297 
        Cl     -13.213722      10.480593     -26.201483 
        Cl     -13.213722      10.480593     -15.720890 
        Cl     -13.213722      10.480593      -5.240297 
        Cl     -13.213722      10.480593       5.240297 
        Cl      26.201483     -12.987760      -5.240297 
        Cl      26.201483     -12.987760       5.240297 
        Cl      26.201483     -12.987760      15.720890 
        Cl      26.201483     -12.987760      26.201483 
        Cl     -13.213722      10.480593      15.720890 
        Cl      26.201483      -2.507167     -26.201483 
        Cl      26.201483      -2.507167     -15.720890 
        Cl     -13.213722      10.480593      26.201483 
        Br      15.720890      33.948946       5.240297 
        Cl     -13.213722      20.961186     -26.201483 
        Cl     -13.213722      20.961186     -15.720890 
        Cl     -13.213722      20.961186      -5.240297 
        Cl     -13.213722      20.961186       5.240297 
        Cl      26.201483      -2.507167      -5.240297 
        Cl      26.201483      -2.507167       5.240297 
        Cl      26.201483      -2.507167      15.720890 
        Cl      26.201483      -2.507167      26.201483 
        Cl     -13.213722      20.961186      15.720890 
        Cl      26.201483       7.973426     -26.201483 
        Cl      26.201483       7.973426     -15.720890 
        Cl     -13.213722      20.961186      26.201483 
        Br      15.720890      33.948946      15.720890 
        Cl     -13.213722      31.441779     -26.201483 
        Cl     -13.213722      31.441779     -15.720890 
        Cl     -13.213722      31.441779      -5.240297 
        Cl     -13.213722      31.441779       5.240297 
        Cl      26.201483       7.973426      -5.240297 
        Cl      26.201483       7.973426       5.240297 
        Cl      26.201483       7.973426      15.720890 
        Cl      26.201483       7.973426      26.201483 
        Cl     -13.213722      31.441779      15.720890 
        Cl      26.201483      18.454019     -26.201483 
        Cl      26.201483      18.454019     -15.720890 
        Cl     -15.720890     -23.694315      31.441779 
        Br      15.720890     -28.708650     -20.961186 
        Br      15.720890     -28.708650     -10.480593 
        Br      15.720890     -28.708650       0.000000 
        Br      15.720890     -28.708650      10.480593 
        Br      15.720890     -28.708650      20.961186 
        Cl      15.720890     -28.708650      31.441779 
        Cl     -28.708650     -20.961186     -26.201483 
        Cl      15.720890     -18.228057     -20.961186 
        Cl      15.720890     -18.228057     -10.480593 
        Cl      15.720890     -18.228057       0.000000 
        Cl      15.720890     -18.228057      10.480593 
        Cl      15.720890     -18.228057      20.961186 
        Cl      15.720890     -18.228057      31.441779 
        Br     -28.708650     -20.961186     -15.720890 
        Cl      15.720890      -7.747464     -20.961186 
        Cl      15.720890      -7.747464     -10.480593 
        Cl      15.720890      -7.747464       0.000000 
        Cl      15.720890      -7.747464      10.480593 
        Cl      15.720890      -7.747464      20.961186 
        Cl      15.720890      -7.747464      31.441779 
        Br     -28.708650     -20.961186      -5.240297 
        Cl      15.720890       2.733129     -20.961186 
        Cl      15.720890       2.733129     -10.480593 
        Cl      15.720890       2.733129       0.000000 
        Cl      15.720890       2.733129      10.480593 
        Cl      15.720890       2.733129      20.961186 
        Cl      15.720890       2.733129      31.441779 
        Br     -28.708650     -20.961186       5.240297 
        Cl      15.720890      13.213722     -20.961186 
        Cl      15.720890      13.213722     -10.480593 
        Cl      15.720890      13.213722       0.000000 
        Cl      15.720890      13.213722      10.480593 
        Cl      15.720890      13.213722      20.961186 
        Cl      15.720890      13.213722      31.441779 
        Br     -28.708650     -20.961186      15.720890 
        Cl      15.720890      23.694315     -20.961186 
        Cl      15.720890      23.694315     -10.480593 
        Cl      15.720890      23.694315       0.000000 
        Cl      15.720890      23.694315      10.480593 
        Cl      15.720890      23.694315      20.961186 
        Cl      15.720890      23.694315      31.441779 
        Br     -28.708650     -20.961186      26.201483 
        Br      15.720890      34.174908     -20.961186 
        Br      15.720890      34.174908     -10.480593 
        Br      15.720890      34.174908       0.000000 
        Cl      15.720890      34.174908      10.480593 
        Br      15.720890      34.174908      20.961186 
        Cl      15.720890      34.174908      31.441779 
        Cl     -13.213722      31.441779      26.201483 
        Br      15.720890      33.948946      26.201483 
        Cl       7.747464     -26.201483      31.441779 
        Cl      26.201483      -5.240297       7.973426 
        Cl       7.747464     -15.720890     -20.961186 
        Cl       7.747464     -15.720890     -10.480593 
        Cl      26.201483      18.454019      -5.240297 
        Cl      26.201483      18.454019       5.240297 
        Cl      26.201483      18.454019      15.720890 
        Cl      26.201483      18.454019      26.201483 
        Cl     -26.201483      28.708650      31.441779 
        Cl      26.201483      28.934612     -26.201483 
        Cl      26.201483      28.934612     -15.720890 
        Cl       5.240297      10.480593      -2.733129 
        Cl       5.240297      10.480593       7.747464 
        Cl      -2.733129     -20.961186     -26.201483 
        Cl      -2.733129     -20.961186     -15.720890 
        Cl      -2.733129     -20.961186      -5.240297 
        Cl      -2.733129     -20.961186       5.240297 
        Cl      26.201483      28.934612      -5.240297 
        Cl      26.201483      28.934612       5.240297 
        Cl      26.201483      28.934612      15.720890 
        Cl      26.201483      28.934612      26.201483 
        Cl      -2.733129     -20.961186      15.720890 
        Cl      15.720890      31.441779      -2.733129 
        Cl      15.720890      31.441779       7.747464 
        Cl      -2.733129     -20.961186      26.201483 
        Cl      26.201483     -28.934612     -26.201483 
        Cl      -2.733129     -10.480593     -26.201483 
        Cl      -2.733129     -10.480593     -15.720890 
        Cl      -2.733129     -10.480593      -5.240297 
        Cl      -2.733129     -10.480593       5.240297 
        Cl      15.720890      31.441779      18.228057 
        Cl      15.720890      31.441779      28.708650 
        Cl      -2.733129     -10.480593      15.720890 
        Cl      -2.733129     -10.480593      26.201483 
        Cl      28.708650     -26.201483     -20.961186 
        Br      26.201483     -26.201483     -28.934612 
        Cl      26.201483     -26.201483     -18.454019 
        Br      26.201483     -28.934612     -15.720890 
        Cl      -2.733129       0.000000     -26.201483 
        Cl      -2.733129       0.000000     -15.720890 
        Cl      -2.733129       0.000000      -5.240297 
        Cl      -2.733129       0.000000       5.240297 
        Cl      -2.733129       0.000000      15.720890 
        Cl      26.201483     -26.201483      -7.973426 
        Cl      26.201483     -26.201483       2.507167 
        Cl      26.201483     -26.201483      12.987760 
        Cl      26.201483     -26.201483      23.468353 
        Cl      26.201483     -26.201483      33.948946 
        Br      26.201483     -15.720890     -28.934612 
        Cl      26.201483     -15.720890     -18.454019 
        Cl      -2.733129       0.000000      26.201483 
        Br      26.201483     -28.934612      -5.240297 
        Cl      -2.733129      10.480593     -26.201483 
        Cl      -2.733129      10.480593     -15.720890 
        Cl      -2.733129      10.480593      -5.240297 
        Cl      -2.733129      10.480593       5.240297 
        Cl      26.201483     -15.720890      -7.973426 
        Cl      26.201483     -15.720890       2.507167 
        Cl      26.201483     -15.720890      12.987760 
        Cl      26.201483     -15.720890      23.468353 
        Br      26.201483     -15.720890      33.948946 
        Br      26.201483      -5.240297     -28.934612 
        Cl      26.201483      -5.240297     -18.454019 
        Cl      -2.733129      10.480593      15.720890 
        Cl      -2.733129      10.480593      26.201483 
        Br      26.201483     -28.934612       5.240297 
        Cl      -2.733129      20.961186     -26.201483 
        Cl      -2.733129      20.961186     -15.720890 
        Cl      -2.733129      20.961186      -5.240297 
        Cl      26.201483      -5.240297      -7.973426 
        Cl      26.201483      -5.240297       2.507167 
        Cl      26.201483      -5.240297      12.987760 
        Cl      26.201483      -5.240297      23.468353 
        Br      26.201483      -5.240297      33.948946 
        Br      26.201483       5.240297     -28.934612 
        Cl      26.201483       5.240297     -18.454019 
        Cl     -28.708650     -10.480593     -26.201483 
        Br      26.201483     -28.708650     -20.961186 
        Br      26.201483     -28.708650     -10.480593 
        Br      26.201483     -28.708650       0.000000 
        Br      26.201483     -28.708650      10.480593 
        Br      26.201483     -28.708650      20.961186 
        Br      26.201483     -28.708650      31.441779 
        Br     -28.708650     -10.480593     -15.720890 
        Cl      26.201483     -18.228057     -20.961186 
        Cl      26.201483     -18.228057     -10.480593 
        Cl      26.201483     -18.228057       0.000000 
        Cl      26.201483     -18.228057      10.480593 
        Cl      26.201483     -18.228057      20.961186 
        Cl      26.201483     -18.228057      31.441779 
        Br     -28.708650     -10.480593      -5.240297 
        Cl      26.201483      -7.747464     -20.961186 
        Cl      26.201483      -7.747464     -10.480593 
        Cl      26.201483      -7.747464       0.000000 
        Cl      26.201483      -7.747464      10.480593 
        Cl      26.201483      -7.747464      20.961186 
        Cl      26.201483      -7.747464      31.441779 
        Cl     -28.708650     -10.480593       5.240297 
        Cl      26.201483       2.733129     -20.961186 
        Cl      26.201483       2.733129     -10.480593 
        Cl      26.201483       2.733129       0.000000 
        Cl      26.201483       2.733129      10.480593 
        Cl      26.201483       2.733129      20.961186 
        Cl      26.201483       2.733129      31.441779 
        Br     -28.708650     -10.480593      15.720890 
        Cl      26.201483      13.213722     -20.961186 
        Cl      26.201483      13.213722     -10.480593 
        Cl      26.201483      13.213722       0.000000 
        Cl      26.201483      13.213722      10.480593 
        Cl      26.201483      13.213722      20.961186 
        Cl      26.201483      13.213722      31.441779 
        Br     -28.708650     -10.480593      26.201483 
        Cl      26.201483      23.694315     -20.961186 
        Cl      26.201483      23.694315     -10.480593 
        Cl      26.201483      23.694315       0.000000 
        Cl      26.201483      23.694315      10.480593 
        Cl      26.201483      23.694315      20.961186 
        Cl      26.201483      23.694315      31.441779 
        Cl      -2.733129      20.961186       5.240297 
        Br      26.201483      34.174908     -20.961186 
        Br      26.201483      34.174908     -10.480593 
        Br      26.201483      34.174908       0.000000 
        Br      26.201483      34.174908      10.480593 
        Br      26.201483      34.174908      20.961186 
        Br      26.201483      34.174908      31.441779 
        Cl      26.201483      10.480593      -2.733129 
        Cl      26.201483      10.480593       7.747464 
        Cl      26.201483      10.480593      18.228057 
        Cl      26.201483      10.480593      28.708650 
        Cl      -2.733129      20.961186      15.720890 
        Cl      26.201483      20.961186     -23.694315 
        Cl      28.708650     -26.201483       0.000000 
        Cl     -28.708650       0.000000     -26.201483 
        Br     -28.708650       0.000000     -15.720890 
        Br     -28.708650       0.000000      -5.240297 
        Br     -28.708650       0.000000       5.240297 
        Br     -28.708650       0.000000      15.720890 
        Br     -28.708650       0.000000      26.201483 
        Cl      26.201483      20.961186     -13.213722 
        Cl      26.201483      20.961186      -2.733129 
        Cl      26.201483      20.961186       7.747464 
        Cl      26.201483      20.961186      18.228057 
        Cl      26.201483      20.961186      28.708650 
        Cl      28.708650     -26.201483      10.480593 
        Cl      28.708650     -26.201483      20.961186 
        Cl      -2.733129      20.961186      26.201483 
        Cl     -28.708650      10.480593     -26.201483 
        Br     -28.708650      10.480593     -15.720890 
        Br     -28.708650      10.480593      -5.240297 
        Br     -28.708650      10.480593       5.240297 
        Br     -28.708650      10.480593      15.720890 
        Br      26.201483     -28.934612      15.720890 
        Cl      26.201483      31.441779     -23.694315 
        Cl      26.201483      31.441779     -13.213722 
        Cl      26.201483      31.441779      -2.733129 
        Cl      26.201483      31.441779       7.747464 
        Cl      28.708650     -26.201483      31.441779 
        Br     -28.708650      10.480593      26.201483 
        Cl      -2.733129      31.441779     -26.201483 
        Cl     -28.708650      20.961186     -26.201483 
        Br     -28.708650      20.961186     -15.720890 
        Br     -28.708650      20.961186      -5.240297 
        Br     -28.708650      20.961186       5.240297 
        Br     -28.708650      20.961186      15.720890 
        Cl      26.201483      31.441779      18.228057 
        Cl      26.201483      31.441779      28.708650 
        Cl      -2.733129      31.441779     -15.720890 
        Cl     -15.720890     -26.201483     -28.934612 
        Cl      28.708650     -15.720890     -20.961186 
        Cl      28.708650     -15.720890     -10.480593 
        Cl      28.708650     -15.720890       0.000000 
        Br     -28.708650      20.961186      26.201483 
        Cl      -2.733129      31.441779      -5.240297 
        Cl     -28.708650      31.441779     -26.201483 
        Br     -28.708650      31.441779     -15.720890 
        Cl     -28.708650      31.441779      -5.240297 
        Br     -28.708650      31.441779       5.240297 
        Cl     -15.720890     -26.201483     -18.454019 
        Cl     -15.720890     -26.201483      -7.973426 
        Cl     -15.720890     -26.201483       2.507167 
        Cl     -15.720890     -26.201483      12.987760 
        Cl      28.708650     -15.720890      10.480593 
        Cl      28.708650     -15.720890      20.961186 
        Cl      28.708650     -15.720890      31.441779 
        Br     -28.708650      31.441779      15.720890 
        Cl     -28.708650      31.441779      26.201483 
        Cl      -2.733129      31.441779       5.240297 
        Cl       7.747464       5.240297      20.961186 
        Cl       7.747464       5.240297      31.441779 
        Cl     -15.720890      28.934612       5.240297 
        Cl     -15.720890     -26.201483      23.468353 
        Br     -15.720890     -26.201483      33.948946 
        Br     -15.720890     -15.720890     -28.934612 
        Cl     -15.720890     -15.720890     -18.454019 
        Cl       7.747464      15.720890     -20.961186 
        Cl      28.708650      -5.240297     -20.961186 
        Cl      28.708650      -5.240297     -10.480593 
        Cl       7.747464      15.720890     -10.480593 
        Cl     -15.720890      28.934612      15.720890 
        Cl     -15.720890     -13.213722     -20.961186 
        Cl     -18.228057     -20.961186     -26.201483 
        Cl     -18.228057     -20.961186     -15.720890 
        Cl     -18.228057     -20.961186      -5.240297 
        Br      15.720890     -26.201483     -28.934612 
        Cl      15.720890     -26.201483     -18.454019 
        Cl      15.720890     -26.201483      -7.973426 
        Cl      15.720890     -26.201483       2.507167 
        Cl      15.720890     -26.201483      12.987760 
        Cl      15.720890     -26.201483      23.468353 
        Br      15.720890     -26.201483      33.948946 
        Br      15.720890     -15.720890     -28.934612 
        Cl      15.720890     -15.720890     -18.454019 
        Cl      15.720890     -15.720890      -7.973426 
        Cl      15.720890     -15.720890       2.507167 
        Cl      15.720890     -15.720890      12.987760 
        Cl      15.720890     -15.720890      23.468353 
        Br      15.720890     -15.720890      33.948946 
        Br      15.720890      -5.240297     -28.934612 
        Cl      15.720890      -5.240297     -18.454019 
        Cl      15.720890      -5.240297      -7.973426 
        Cl      15.720890      -5.240297       2.507167 
        Cl      15.720890      -5.240297      12.987760 
        Cl      15.720890      -5.240297      23.468353 
        Br      15.720890      -5.240297      33.948946 
        Br      15.720890       5.240297     -28.934612 
        Cl      15.720890       5.240297     -18.454019 
        Cl      15.720890       5.240297      -7.973426 
        Cl      15.720890       5.240297       2.507167 
        Cl      15.720890       5.240297      12.987760 
        Cl      15.720890       5.240297      23.468353 
        Br      15.720890       5.240297      33.948946 
        Br      15.720890      15.720890     -28.934612 
        Cl      15.720890      15.720890     -18.454019 
        Cl      15.720890      15.720890      -7.973426 
        Cl      15.720890      15.720890       2.507167 
        Cl      15.720890      15.720890      12.987760 
        Cl      15.720890      15.720890      23.468353 
        Cl      15.720890      15.720890      33.948946 
        Br      15.720890      26.201483     -28.934612 
        Cl      15.720890      26.201483     -18.454019 
        Cl      15.720890      26.201483      -7.973426 
        Cl      15.720890      26.201483       2.507167 
        Cl      15.720890      26.201483      12.987760 
        Cl      15.720890      26.201483      23.468353 
        Br      15.720890      26.201483      33.948946 
        Cl      26.201483       5.240297      -7.973426 
        Cl      26.201483       5.240297       2.507167 
        Cl      26.201483       5.240297      12.987760 
        Cl      26.201483       5.240297      23.468353 
        Br      26.201483       5.240297      33.948946 
        Br      26.201483      15.720890     -28.934612 
        Cl      26.201483      15.720890     -18.454019 
        Cl      -5.240297     -13.213722     -10.480593 
        Cl      -5.240297     -13.213722       0.000000 
        Cl      -5.240297     -13.213722      10.480593 
        Cl      -5.240297     -13.213722      20.961186 
        Cl      -5.240297     -13.213722      31.441779 
        Cl     -18.228057     -20.961186       5.240297 
        Cl      -5.240297      -2.733129     -20.961186 
        Cl      -5.240297      -2.733129     -10.480593 
        Cl      -5.240297      -2.733129       0.000000 
        Cl      -5.240297      -2.733129      10.480593 
        Cl      -5.240297      -2.733129      20.961186 
        Cl      -5.240297      -2.733129      31.441779 
        Cl     -18.228057     -20.961186      15.720890 
        Cl      -5.240297       7.747464     -20.961186 
        Cl      -5.240297       7.747464     -10.480593 
        Cl      -5.240297       7.747464       0.000000 
        Cl      -5.240297       7.747464      10.480593 
        Cl      -5.240297       7.747464      20.961186 
        Cl      -5.240297       7.747464      31.441779 
        Cl     -18.228057     -20.961186      26.201483 
        Cl      -5.240297      18.228057     -20.961186 
        Cl      -5.240297      18.228057     -10.480593 
        Cl      -5.240297      18.228057       0.000000 
        Cl      -5.240297      18.228057      10.480593 
        Cl      -5.240297      18.228057      20.961186 
        Cl      -5.240297      18.228057      31.441779 
        Cl      -2.733129      31.441779      15.720890 
        Cl      -5.240297      28.708650     -20.961186 
        Cl      -5.240297      28.708650     -10.480593 
        Cl      -5.240297      28.708650       0.000000 
        Cl      -5.240297      28.708650      10.480593 
        Cl      -5.240297      28.708650      20.961186 
        Cl      -5.240297      28.708650      31.441779 
        Cl      26.201483      15.720890      -7.973426 
        Cl      26.201483      15.720890       2.507167 
        Cl      26.201483      15.720890      12.987760 
        Cl      26.201483      15.720890      23.468353 
        Br      26.201483      15.720890      33.948946 
        Br      26.201483      26.201483     -28.934612 
        Cl      26.201483      26.201483     -18.454019 
        Cl     -18.228057     -10.480593     -26.201483 
        Cl       5.240297     -23.694315     -20.961186 
        Cl       5.240297     -23.694315     -10.480593 
        Cl       5.240297     -23.694315       0.000000 
        Cl       5.240297     -23.694315      10.480593 
        Cl       5.240297     -23.694315      20.961186 
        Cl       5.240297     -23.694315      31.441779 
        Cl     -18.228057     -10.480593     -15.720890 
        Cl       5.240297     -13.213722     -20.961186 
        Cl     -18.228057     -10.480593      -5.240297 
        Cl     -18.228057     -10.480593       5.240297 
        Cl     -18.228057     -10.480593      15.720890 
        Cl     -18.228057     -10.480593      26.201483 
        Cl      -2.733129      31.441779      26.201483 
        Cl     -18.228057       0.000000     -26.201483 
        Cl      26.201483      26.201483      -7.973426 
        Cl      26.201483      26.201483       2.507167 
        Cl      26.201483      26.201483      12.987760 
        Cl      26.201483      26.201483      23.468353 
        Br      26.201483      26.201483      33.948946 
        Cl      28.708650     -26.201483     -10.480593 
        Cl      -5.240297     -23.694315      20.961186 
        Cl     -18.228057       0.000000     -15.720890 
        Cl     -18.228057       0.000000      -5.240297 
        Cl     -18.228057       0.000000       5.240297 
        Cl     -18.228057       0.000000      15.720890 
        Cl     -18.228057       0.000000      26.201483 
        Br      26.201483     -28.934612      26.201483 
        Cl      -5.240297     -23.694315      31.441779 
        Cl     -18.228057      10.480593     -26.201483 
        Cl      -5.240297     -13.213722     -20.961186 
        Cl      26.201483     -20.961186     -23.694315 
        Cl      26.201483     -20.961186     -13.213722 
        Cl      18.228057     -26.201483     -20.961186 
        Cl      18.228057     -26.201483     -10.480593 
        Cl     -18.228057      10.480593     -15.720890 
        Cl     -18.228057      10.480593      -5.240297 
        Cl     -18.228057      10.480593       5.240297 
        Cl     -18.228057      10.480593      15.720890 
        Cl     -18.228057      10.480593      26.201483 
        Cl       7.747464     -15.720890       0.000000 
        Cl      18.228057     -26.201483       0.000000 
        Cl      18.228057     -26.201483      10.480593 
        Cl      18.228057     -26.201483      20.961186 
        Cl      18.228057     -26.201483      31.441779 
        Cl     -15.720890       7.747464      10.480593 
        Br     -26.201483     -20.961186     -28.708650 
        Cl     -26.201483     -20.961186     -18.228057 
        Cl     -18.228057      20.961186     -26.201483 
        Cl     -18.228057      20.961186     -15.720890 
        Cl     -18.228057      20.961186      -5.240297 
        Cl     -18.228057      20.961186       5.240297 
        Cl     -18.228057      20.961186      15.720890 
        Cl     -18.228057      20.961186      26.201483 
        Cl     -26.201483     -20.961186      -7.747464 
        Cl     -26.201483     -20.961186       2.733129 
        Cl     -26.201483     -20.961186      13.213722 
        Cl     -26.201483     -20.961186      23.694315 
        Br     -26.201483     -20.961186      34.174908 
        Br     -26.201483     -10.480593     -28.708650 
        Cl     -26.201483     -10.480593     -18.228057 
        Cl       7.747464     -15.720890      10.480593 
        Cl     -18.228057      31.441779     -26.201483 
        Cl     -18.228057      31.441779     -15.720890 
        Cl     -18.228057      31.441779      -5.240297 
        Cl     -18.228057      31.441779       5.240297 
        Cl     -18.228057      31.441779      15.720890 
        Cl     -26.201483     -10.480593      -7.747464 
        Cl     -26.201483     -10.480593       2.733129 
        Cl     -26.201483     -10.480593      13.213722 
        Cl     -26.201483     -10.480593      23.694315 
        Cl     -26.201483     -10.480593      34.174908 
        Br     -26.201483       0.000000     -28.708650 
        Cl     -26.201483       0.000000     -18.228057 
        Cl     -18.228057      31.441779      26.201483 
        Cl       7.747464     -15.720890      20.961186 
        Cl       7.747464      15.720890       0.000000 
        Cl       7.747464      15.720890      10.480593 
        Cl       7.747464      15.720890      20.961186 
        Cl       7.747464      15.720890      31.441779 
        Cl     -26.201483       0.000000      -7.747464 
        Cl     -26.201483       0.000000       2.733129 
        Cl     -26.201483       0.000000      13.213722 
        Cl     -26.201483       0.000000      23.694315 
        Br     -26.201483       0.000000      34.174908 
        Br     -26.201483      10.480593     -28.708650 
        Cl     -26.201483      10.480593     -18.228057 
        Cl       5.240297     -13.213722     -10.480593 
        Cl       5.240297     -13.213722       0.000000 
        Cl       5.240297     -13.213722      10.480593 
        Cl       5.240297     -13.213722      20.961186 
        Cl       5.240297     -13.213722      31.441779 
        Cl     -15.720890      28.934612      26.201483 
        Cl       5.240297      -2.733129     -20.961186 
        Cl       5.240297      -2.733129     -10.480593 
        Cl       5.240297      -2.733129       0.000000 
        Cl       5.240297      -2.733129      10.480593 
        Cl       5.240297      -2.733129      20.961186 
        Cl       5.240297      -2.733129      31.441779 
        Cl     -15.720890     -13.213722     -10.480593 
        Cl       5.240297       7.747464     -20.961186 
        Cl       5.240297       7.747464     -10.480593 
        Cl       5.240297       7.747464       0.000000 
        Cl       5.240297       7.747464      10.480593 
        Cl       5.240297       7.747464      20.961186 
        Cl       5.240297       7.747464      31.441779 
        Cl     -15.720890     -13.213722       0.000000 
        Cl       5.240297      18.228057     -20.961186 
        Cl       5.240297      18.228057     -10.480593 
        Cl       5.240297      18.228057       0.000000 
        Cl       5.240297      18.228057      10.480593 
        Cl       5.240297      18.228057      20.961186 
        Cl       5.240297      18.228057      31.441779 
        Cl      -7.747464     -20.961186     -26.201483 
        Cl       5.240297      28.708650     -20.961186 
        Cl       5.240297      28.708650     -10.480593 
        Cl       5.240297      28.708650       0.000000 
        Cl       5.240297      28.708650      10.480593 
        Cl       5.240297      28.708650      20.961186 
        Cl       5.240297      28.708650      31.441779 
        Cl     -26.201483      10.480593      -7.747464 
        Cl     -26.201483      10.480593       2.733129 
        Cl     -26.201483      10.480593      13.213722 
        Cl     -26.201483      10.480593      23.694315 
        Cl     -26.201483      10.480593      34.174908 
        Br     -26.201483      20.961186     -28.708650 
        Cl     -26.201483      20.961186     -18.228057 
        Cl      -7.747464     -20.961186     -15.720890 
        Cl      15.720890     -23.694315     -20.961186 
        Cl      15.720890     -23.694315     -10.480593 
        Cl      15.720890     -23.694315       0.000000 
        Cl      15.720890     -23.694315      10.480593 
        Cl      15.720890     -23.694315      20.961186 
        Cl      15.720890     -23.694315      31.441779 
        Cl      -7.747464     -20.961186      -5.240297 
        Cl      15.720890     -13.213722     -20.961186 
        Cl     -15.720890     -15.720890      -7.973426 
        Cl     -15.720890     -15.720890       2.507167 
        Cl     -15.720890     -15.720890      12.987760 
        Cl     -15.720890     -15.720890      23.468353 
        Br     -15.720890     -15.720890      33.948946 
        Cl      28.708650      -5.240297       0.000000 
        Cl      28.708650      -5.240297      10.480593 
        Cl       7.747464     -15.720890      31.441779 
        Cl       5.240297      10.480593      18.228057 
        Cl       5.240297      10.480593      28.708650 
        Cl      26.201483      -5.240297      18.454019 
        Cl       7.747464     -20.961186     -26.201483 
        Cl       7.747464     -20.961186     -15.720890 
        Br     -15.720890      -5.240297     -28.934612 
        Cl     -15.720890      -5.240297     -18.454019 
        Cl     -15.720890      -5.240297      -7.973426 
        Cl     -15.720890      -5.240297       2.507167 
        Cl     -15.720890      -5.240297      12.987760 
        Cl      28.708650      -5.240297      20.961186 
        Cl      28.708650      -5.240297      31.441779 
        Cl       7.747464     -20.961186      -5.240297 
        Cl       7.747464     -20.961186       5.240297 
        Cl       7.747464     -20.961186      15.720890 
        Cl       7.747464     -20.961186      26.201483 
        Cl      26.201483     -18.454019     -26.201483 
        Cl       7.747464     -10.480593     -26.201483 
        Cl     -15.720890      -5.240297      23.468353 
        Br     -15.720890      -5.240297      33.948946 
        Br     -15.720890       5.240297     -28.934612 
        Cl     -15.720890       5.240297     -18.454019 
        Cl      -7.747464     -20.961186       5.240297 
        Cl      28.708650       5.240297     -20.961186 
        Cl      28.708650       5.240297     -10.480593 
        Cl       7.747464     -10.480593     -15.720890 
        Cl       7.747464     -10.480593      -5.240297 
        Cl       7.747464     -10.480593       5.240297 
        Cl       7.747464     -10.480593      15.720890 
        Cl       7.747464     -10.480593      26.201483 
        Cl      26.201483     -18.454019     -15.720890 
        Cl     -15.720890       5.240297      -7.973426 
        Cl     -15.720890       5.240297       2.507167 
        Cl     -15.720890       5.240297      12.987760 
        Cl     -15.720890       5.240297      23.468353 
        Cl      28.708650       5.240297       0.000000 
        Cl      28.708650       5.240297      10.480593 
        Cl      28.708650       5.240297      20.961186 
        Cl       7.747464       0.000000     -26.201483 
        Cl       7.747464       0.000000     -15.720890 
        Cl       7.747464       0.000000      -5.240297 
        Cl       7.747464       0.000000       5.240297 
        Cl       7.747464       0.000000      15.720890 
        Cl       7.747464       0.000000      26.201483 
        Br     -15.720890       5.240297      33.948946 
        Br     -15.720890      15.720890     -28.934612 
        Cl     -15.720890      15.720890     -18.454019 
        Cl      28.708650       5.240297      31.441779 
        Cl      -7.747464     -20.961186      15.720890 
        Cl      28.708650      15.720890     -20.961186 
        Cl      28.708650      15.720890     -10.480593 
        Cl      26.201483     -18.454019      -5.240297 
        Cl       7.747464      10.480593     -26.201483 
        Cl       7.747464      10.480593     -15.720890 
        Cl       7.747464      10.480593      -5.240297 
        Cl       7.747464      10.480593       5.240297 
        Cl       7.747464      10.480593      15.720890 
        Cl     -15.720890      15.720890      -7.973426 
        Cl     -15.720890      15.720890       2.507167 
        Cl     -15.720890      15.720890      12.987760 
        Cl      28.708650      15.720890       0.000000 
        Cl      28.708650      15.720890      10.480593 
        Cl      28.708650      15.720890      20.961186 
        Cl      28.708650      15.720890      31.441779 
        Cl       7.747464      10.480593      26.201483 
        Cl      26.201483     -18.454019       5.240297 
        Cl       7.747464      20.961186     -26.201483 
        Cl       7.747464      20.961186     -15.720890 
        Cl       7.747464      20.961186      -5.240297 
        Cl       7.747464      20.961186       5.240297 
        Cl      15.720890     -13.213722     -10.480593 
        Cl      15.720890     -13.213722       0.000000 
        Cl      15.720890     -13.213722      10.480593 
        Cl      15.720890     -13.213722      20.961186 
        Cl      15.720890     -13.213722      31.441779 
        Cl      -7.747464     -20.961186      26.201483 
        Cl      15.720890      -2.733129     -20.961186 
        Cl      15.720890      -2.733129     -10.480593 
        Cl      15.720890      -2.733129       0.000000 
        Cl      15.720890      -2.733129      10.480593 
        Cl      15.720890      -2.733129      20.961186 
        Cl      15.720890      -2.733129      31.441779 
        Cl       7.747464      20.961186      15.720890 
        Cl      15.720890       7.747464     -20.961186 
        Cl      15.720890       7.747464     -10.480593 
        Cl      15.720890       7.747464       0.000000 
        Cl      15.720890       7.747464      10.480593 
        Cl      15.720890       7.747464      20.961186 
        Cl      15.720890       7.747464      31.441779 
        Cl      -7.747464     -10.480593     -26.201483 
        Cl      15.720890      18.228057     -20.961186 
        Cl      15.720890      18.228057     -10.480593 
        Cl      15.720890      18.228057       0.000000 
        Cl      15.720890      18.228057      10.480593 
        Cl      15.720890      18.228057      20.961186 
        Cl      15.720890      18.228057      31.441779 
        Cl      -7.747464     -10.480593     -15.720890 
        Cl      15.720890      28.708650     -20.961186 
        Cl      15.720890      28.708650     -10.480593 
        Cl      15.720890      28.708650       0.000000 
        Cl      15.720890      28.708650      10.480593 
        Cl      15.720890      28.708650      20.961186 
        Cl      15.720890      28.708650      31.441779 
        Cl     -26.201483      20.961186      -7.747464 
        Cl     -26.201483      20.961186       2.733129 
        Cl     -26.201483      20.961186      13.213722 
        Cl     -26.201483      20.961186      23.694315 
        Cl     -26.201483      20.961186      34.174908 
        Br     -26.201483      31.441779     -28.708650 
        Cl     -26.201483      31.441779     -18.228057 
        Cl      -7.747464     -10.480593      -5.240297 
        Cl      26.201483     -23.694315     -20.961186 
        Cl      26.201483     -23.694315     -10.480593 
        Cl      26.201483     -23.694315       0.000000 
        Cl      26.201483     -23.694315      10.480593 
        Cl      26.201483     -23.694315      20.961186 
        Cl      26.201483     -23.694315      31.441779 
        Cl      -7.747464     -10.480593       5.240297 
        Cl      26.201483     -13.213722     -20.961186 
        Cl     -15.720890      15.720890      23.468353 
        Br     -15.720890      15.720890      33.948946 
        Br     -15.720890      26.201483     -28.934612 
        Cl     -15.720890      26.201483     -18.454019 
        Cl     -15.720890      26.201483      -7.973426 
        Cl     -15.720890      26.201483       2.507167 
        Cl      -7.747464     -10.480593      15.720890 
        Cl      -7.747464     -10.480593      26.201483 
        Cl       7.747464      20.961186      26.201483 
        Cl      -7.747464       0.000000     -26.201483 
        Cl      -7.747464       0.000000     -15.720890 
        Cl      -7.747464       0.000000      -5.240297 
        Cl      -7.747464       0.000000       5.240297 
        Cl     -15.720890      26.201483      12.987760 
        Cl     -15.720890      26.201483      23.468353 
        Br     -15.720890      26.201483      33.948946 
        Cl     -26.201483      31.441779      -7.747464 
        Cl     -26.201483      31.441779       2.733129 
        Cl      28.708650      26.201483     -20.961186 
        Cl      28.708650      26.201483     -10.480593 
        Cl      -7.747464       0.000000      15.720890 
        Cl      -7.747464       0.000000      26.201483 
        Cl      26.201483     -18.454019      15.720890 
        Cl      -7.747464      10.480593     -26.201483 
        Cl      -7.747464      10.480593     -15.720890 
        Cl      -7.747464      10.480593      -5.240297 
        Cl     -26.201483      31.441779      13.213722 
        Cl     -26.201483      31.441779      23.694315 
        Cl     -26.201483      31.441779      34.174908 
        Cl      -7.747464      10.480593       5.240297 
        Cl      18.228057     -15.720890     -20.961186 
        Cl      28.708650      26.201483       0.000000 
        Cl      28.708650      26.201483      10.480593 
        Cl      -7.747464      10.480593      15.720890 
        Cl      -7.747464      10.480593      26.201483 
        Cl       7.747464      31.441779     -26.201483 
        Cl      -7.747464      20.961186     -26.201483 
        Cl      -7.747464      20.961186     -15.720890 
        Cl      -7.747464      20.961186      -5.240297 
        Cl      -7.747464      20.961186       5.240297 
        Cl     -23.694315     -26.201483     -20.961186 
        Cl     -23.694315     -26.201483     -10.480593 
        Cl     -23.694315     -26.201483       0.000000 
        Cl      28.708650      26.201483      20.961186 
        Cl      28.708650      26.201483      31.441779 
        Cl      18.228057     -15.720890     -10.480593 
        Cl      -7.747464      20.961186      15.720890 
        Cl      -7.747464      20.961186      26.201483 
        Cl       7.747464      31.441779     -15.720890 
        Cl      -7.747464      31.441779     -26.201483 
        Cl      -7.747464      31.441779     -15.720890 
        Cl      -7.747464      31.441779      -5.240297 
        Cl     -23.694315     -26.201483      10.480593 
        Cl     -23.694315     -26.201483      20.961186 
        Cl     -23.694315     -26.201483      31.441779 
        Cl      -7.747464      31.441779       5.240297 
        Cl      18.228057     -15.720890       0.000000 
        Cl      18.228057     -15.720890      10.480593 
        Cl     -15.720890       7.747464      20.961186 
        Cl      -7.747464      31.441779      15.720890 
        Cl      -7.747464      31.441779      26.201483 
        Cl       7.747464      31.441779      -5.240297 
        Cl       7.747464      26.201483     -20.961186 
        Cl       7.747464      26.201483     -10.480593 
        Cl       7.747464      26.201483       0.000000 
        Cl     -23.694315     -15.720890     -20.961186 
        Cl     -23.694315     -15.720890     -10.480593 
        Cl     -23.694315     -15.720890       0.000000 
        Cl     -15.720890       7.747464      31.441779 
        Br     -15.720890     -20.961186     -28.708650 
        Cl     -15.720890     -20.961186     -18.228057 
        Br      -5.240297     -26.201483     -28.934612 
        Cl       7.747464      26.201483      10.480593 
        Cl     -15.720890     -13.213722      10.480593 
        Cl     -15.720890     -13.213722      20.961186 
        Cl     -15.720890     -13.213722      31.441779 
        Cl       2.733129     -20.961186     -26.201483 
        Cl       2.733129     -20.961186     -15.720890 
        Cl      26.201483     -13.213722     -10.480593 
        Cl      26.201483     -13.213722       0.000000 
        Cl      26.201483     -13.213722      10.480593 
        Cl      26.201483     -13.213722      20.961186 
        Cl      26.201483     -13.213722      31.441779 
        Cl       2.733129     -20.961186      -5.240297 
        Cl      26.201483      -2.733129     -20.961186 
        Cl      26.201483      -2.733129     -10.480593 
        Cl      26.201483      -2.733129       0.000000 
        Cl      26.201483      -2.733129      10.480593 
        Cl      26.201483      -2.733129      20.961186 
        Cl      26.201483      -2.733129      31.441779 
        Cl       2.733129     -20.961186       5.240297 
        Cl      26.201483       7.747464     -20.961186 
        Cl      26.201483       7.747464     -10.480593 
        Cl      26.201483       7.747464       0.000000 
        Cl      26.201483       7.747464      10.480593 
        Cl      26.201483       7.747464      20.961186 
        Cl      26.201483       7.747464      31.441779 
        Cl       2.733129     -20.961186      15.720890 
        Cl      26.201483      18.228057     -20.961186 
        Cl      26.201483      18.228057     -10.480593 
        Cl      26.201483      18.228057       0.000000 
        Cl      26.201483      18.228057      10.480593 
        Cl      26.201483      18.228057      20.961186 
        Cl      26.201483      18.228057      31.441779 
        Cl       2.733129     -20.961186      26.201483 
        Cl      26.201483      28.708650     -20.961186 
        Cl      26.201483      28.708650     -10.480593 
        Cl      26.201483      28.708650       0.000000 
        Cl      26.201483      28.708650      10.480593 
        Cl      26.201483      28.708650      20.961186 
        Cl      26.201483      28.708650      31.441779 
        Cl     -15.720890     -20.961186      -7.747464 
        Cl     -15.720890     -20.961186       2.733129 
        Cl     -15.720890     -20.961186      13.213722 
        Cl     -15.720890     -20.961186      23.694315 
        Br     -15.720890     -20.961186      34.174908 
        Br     -15.720890     -10.480593     -28.708650 
        Cl     -15.720890     -10.480593     -18.228057 
        Cl       5.240297     -26.201483     -28.934612 
        Cl       5.240297     -26.201483     -18.454019 
        Cl       5.240297     -26.201483      -7.973426 
        Cl       5.240297     -26.201483       2.507167 
        Cl       5.240297     -26.201483      12.987760 
        Cl       5.240297     -26.201483      23.468353 
        Cl       5.240297     -26.201483      33.948946 
        Br       5.240297     -15.720890     -28.934612 
        Cl       5.240297     -15.720890     -18.454019 
        Cl       7.747464      31.441779       5.240297 
        Cl       7.747464      31.441779      15.720890 
        Cl       7.747464      31.441779      26.201483 
        Cl      26.201483     -18.454019      26.201483 
        Cl     -15.720890      28.934612     -26.201483 
        Cl       7.747464      -5.240297     -20.961186 
        Cl     -15.720890     -10.480593      -7.747464 
        Cl     -15.720890     -10.480593       2.733129 
        Cl     -15.720890     -10.480593      13.213722 
        Cl     -15.720890     -10.480593      23.694315 
        Br     -15.720890     -10.480593      34.174908 
        Br     -15.720890       0.000000     -28.708650 
        Cl     -15.720890       0.000000     -18.228057 
        Cl       7.747464      -5.240297     -10.480593 
        Cl       5.240297      20.961186     -23.694315 
        Cl       5.240297      20.961186     -13.213722 
        Cl     -15.720890      28.934612     -15.720890 
        Cl     -15.720890     -23.694315     -20.961186 
        Cl      18.228057     -20.961186     -26.201483 
        Cl     -15.720890       0.000000      -7.747464 
        Cl     -15.720890       0.000000       2.733129 
        Cl     -15.720890       0.000000      13.213722 
        Cl     -15.720890       0.000000      23.694315 
        Br     -15.720890       0.000000      34.174908 
        Br     -15.720890      10.480593     -28.708650 
        Cl     -15.720890      10.480593     -18.228057 
        Cl      18.228057     -20.961186     -15.720890 
        Cl      18.228057     -20.961186      -5.240297 
        Cl      18.228057     -20.961186       5.240297 
        Cl      18.228057     -20.961186      15.720890 
        Cl      18.228057     -20.961186      26.201483 
        Cl      26.201483      -5.240297      28.934612 
        Cl     -15.720890      10.480593      -7.747464 
        Cl     -15.720890      10.480593       2.733129 
        Cl     -15.720890      10.480593      13.213722 
        Cl     -15.720890      10.480593      23.694315 
        Br     -15.720890      10.480593      34.174908 
        Br     -15.720890      20.961186     -28.708650 
        Cl     -15.720890      20.961186     -18.228057 
        Cl      18.228057     -10.480593     -26.201483 
        Cl      18.228057     -10.480593     -15.720890 
        Cl      18.228057     -10.480593      -5.240297 
        Cl      18.228057     -10.480593       5.240297 
        Cl      18.228057     -10.480593      15.720890 
        Cl      18.228057     -10.480593      26.201483 
        Cl     -15.720890      20.961186      -7.747464 
        Cl     -15.720890      20.961186       2.733129 
        Cl     -15.720890      20.961186      13.213722 
        Cl     -15.720890      20.961186      23.694315 
        Br     -15.720890      20.961186      34.174908 
        Cl     -15.720890      31.441779     -28.708650 
        Cl     -15.720890      31.441779     -18.228057 
        Cl      26.201483      -7.973426     -26.201483 
        Cl      18.228057       0.000000     -26.201483 
        Cl      18.228057       0.000000     -15.720890 
        Cl      18.228057       0.000000      -5.240297 
        Cl      18.228057       0.000000       5.240297 
        Cl      18.228057       0.000000      15.720890 
        Cl     -15.720890      31.441779      -7.747464 
        Cl     -15.720890      31.441779       2.733129 
        Cl     -15.720890      31.441779      13.213722 
        Cl     -15.720890      31.441779      23.694315 
        Br     -15.720890      31.441779      34.174908 
        Cl      18.228057     -15.720890      20.961186 
        Cl      18.228057     -15.720890      31.441779 
        Cl      18.228057       0.000000      26.201483 
        Cl      26.201483      -7.973426     -15.720890 
        Cl      18.228057      10.480593     -26.201483 
        Cl      18.228057      10.480593     -15.720890 
        Cl      18.228057      10.480593      -5.240297 
        Cl      18.228057      10.480593       5.240297 
        Cl      18.228057      10.480593      15.720890 
        Cl      18.228057      -5.240297     -20.961186 
        Cl      18.228057      -5.240297     -10.480593 
        Cl       2.733129     -10.480593     -26.201483 
        Cl     -15.720890      18.228057     -20.961186 
        Br      -5.240297     -20.961186     -28.708650 
        Cl      -5.240297     -20.961186     -18.228057 
        Cl     -23.694315     -15.720890      10.480593 
        Cl     -23.694315     -15.720890      20.961186 
        Cl     -23.694315     -15.720890      31.441779 
        Cl       2.733129     -10.480593     -15.720890 
        Cl     -23.694315      -5.240297     -20.961186 
        Cl      -5.240297     -26.201483     -18.454019 
        Cl      -5.240297     -26.201483      -7.973426 
        Cl      18.228057      10.480593      26.201483 
        Cl      26.201483      -7.973426      -5.240297 
        Cl      18.228057      20.961186     -26.201483 
        Cl      18.228057      20.961186     -15.720890 
        Cl      18.228057      20.961186      -5.240297 
        Cl      18.228057      20.961186       5.240297 
        Cl     -23.694315      -5.240297     -10.480593 
        Cl     -23.694315      -5.240297       0.000000 
        Cl     -23.694315      -5.240297      10.480593 
        Cl     -23.694315      -5.240297      20.961186 
        Cl     -23.694315      -5.240297      31.441779 
        Cl      -5.240297     -26.201483       2.507167 
        Cl      -5.240297     -26.201483      12.987760 
        Cl      18.228057      20.961186      15.720890 
        Cl      18.228057      20.961186      26.201483 
        Cl      26.201483      -7.973426       5.240297 
        Cl      18.228057      31.441779     -26.201483 
        Cl      18.228057      31.441779     -15.720890 
        Cl      18.228057      31.441779      -5.240297 
        Cl       2.733129     -10.480593      -5.240297 
        Cl     -23.694315       5.240297     -20.961186 
        Cl     -23.694315       5.240297     -10.480593 
        Cl     -23.694315       5.240297       0.000000 
        Cl      -5.240297     -26.201483      23.468353 
        Cl      -5.240297     -26.201483      33.948946 
        Br      -5.240297     -15.720890     -28.934612 
        Cl      18.228057      31.441779       5.240297 
        Cl      18.228057      31.441779      15.720890 
        Cl      18.228057      31.441779      26.201483 
        Cl      26.201483      -7.973426      15.720890 
        Cl       7.747464      -5.240297       0.000000 
        Cl       7.747464      -5.240297      10.480593 
        Cl     -23.694315       5.240297      10.480593 
        Cl     -23.694315       5.240297      20.961186 
        Cl     -23.694315       5.240297      31.441779 
        Cl       2.733129     -10.480593       5.240297 
        Cl      -5.240297     -15.720890     -18.454019 
        Cl      -5.240297     -15.720890      -7.973426 
        Cl      -5.240297     -15.720890       2.507167 
        Cl       7.747464      -5.240297      20.961186 
        Cl     -15.720890     -23.694315     -10.480593 
        Cl     -15.720890     -23.694315       0.000000 
        Cl     -15.720890     -23.694315      10.480593 
        Cl     -15.720890     -23.694315      20.961186 
        Cl      28.708650     -20.961186     -26.201483 
        Cl     -23.694315      15.720890     -20.961186 
        Cl     -23.694315      15.720890     -10.480593 
        Cl     -23.694315      15.720890       0.000000 
        Cl     -23.694315      15.720890      10.480593 
        Cl      -5.240297     -15.720890      12.987760 
        Cl      -5.240297     -15.720890      23.468353 
        Br      -5.240297     -15.720890      33.948946 
        Cl      28.708650     -20.961186     -15.720890 
        Cl      28.708650     -20.961186      -5.240297 
        Cl      28.708650     -20.961186       5.240297 
        Cl      28.708650     -20.961186      15.720890 
        Cl      28.708650     -20.961186      26.201483 
        Cl      26.201483      -7.973426      26.201483 
        Cl     -23.694315      15.720890      20.961186 
        Cl     -23.694315      15.720890      31.441779 
        Cl       2.733129     -10.480593      15.720890 
        Br      -5.240297      -5.240297     -28.934612 
        Cl      -5.240297      -5.240297     -18.454019 
        Cl      -5.240297      -5.240297      -7.973426 
        Cl      -5.240297      -5.240297       2.507167 
        Cl      28.708650     -10.480593     -26.201483 
        Cl      28.708650     -10.480593     -15.720890 
        Cl      28.708650     -10.480593      -5.240297 
        Cl      28.708650     -10.480593       5.240297 
        Cl      28.708650     -10.480593      15.720890 
        Cl      28.708650     -10.480593      26.201483 
        Cl     -26.201483     -26.201483     -23.468353 
        Cl     -26.201483     -26.201483     -12.987760 
        Cl     -26.201483     -26.201483      -2.507167 
        Cl     -26.201483     -26.201483       7.973426 
        Cl     -26.201483     -26.201483      18.454019 
        Cl     -26.201483     -26.201483      28.934612 
        Cl      26.201483      15.720890     -23.468353 
        Cl     -26.201483     -15.720890     -23.468353 
        Cl     -26.201483     -15.720890     -12.987760 
        Cl     -26.201483     -15.720890      -2.507167 
        Cl     -26.201483     -15.720890       7.973426 
        Cl     -26.201483     -15.720890      18.454019 
        Cl     -26.201483     -15.720890      28.934612 
        Cl      28.708650       0.000000     -26.201483 
        Cl     -26.201483      -5.240297     -23.468353 
        Cl     -26.201483      -5.240297     -12.987760 
        Cl     -26.201483      -5.240297      -2.507167 
        Cl     -26.201483      -5.240297       7.973426 
        Cl     -26.201483      -5.240297      18.454019 
        Cl     -26.201483      -5.240297      28.934612 
        Cl      28.708650       0.000000     -15.720890 
        Cl     -26.201483       5.240297     -23.468353 
        Cl     -26.201483       5.240297     -12.987760 
        Cl     -26.201483       5.240297      -2.507167 
        Cl     -26.201483       5.240297       7.973426 
        Cl     -26.201483       5.240297      18.454019 
        Cl     -26.201483       5.240297      28.934612 
        Cl      28.708650       0.000000      -5.240297 
        Cl     -26.201483      15.720890     -23.468353 
        Cl     -26.201483      15.720890     -12.987760 
        Cl     -26.201483      15.720890      -2.507167 
        Cl     -26.201483      15.720890       7.973426 
        Cl     -26.201483      15.720890      18.454019 
        Cl     -26.201483      15.720890      28.934612 
        Cl      28.708650       0.000000       5.240297 
        Cl     -26.201483      26.201483     -23.468353 
        Cl     -26.201483      26.201483     -12.987760 
        Cl     -26.201483      26.201483      -2.507167 
        Cl     -26.201483      26.201483       7.973426 
        Cl     -26.201483      26.201483      18.454019 
        Cl     -26.201483      26.201483      28.934612 
        Cl      28.708650       0.000000      15.720890 
        Cl      -5.240297     -20.961186      -7.747464 
        Cl      -5.240297     -20.961186       2.733129 
        Cl      -5.240297     -20.961186      13.213722 
        Cl      -5.240297     -20.961186      23.694315 
        Br      -5.240297     -20.961186      34.174908 
        Br      -5.240297     -10.480593     -28.708650 
        Cl      -5.240297     -10.480593     -18.228057 
        Cl       2.733129     -10.480593      26.201483 
        Cl      28.708650       0.000000      26.201483 
        Cl       2.733129       0.000000     -26.201483 
        Cl       2.733129       0.000000     -15.720890 
        Cl       2.733129       0.000000      -5.240297 
        Cl       2.733129       0.000000       5.240297 
        Cl      -5.240297     -10.480593      -7.747464 
        Cl      -5.240297     -10.480593       2.733129 
        Cl      -5.240297     -10.480593      13.213722 
        Cl      -5.240297     -10.480593      23.694315 
        Br      -5.240297     -10.480593      34.174908 
        Cl      -5.240297       0.000000     -28.708650 
        Cl      -5.240297       0.000000     -18.228057 
        Cl       2.733129       0.000000      15.720890 
        Cl       2.733129       0.000000      26.201483 
        Cl      26.201483       2.507167     -26.201483 
        Cl       2.733129      10.480593     -26.201483 
        Cl       2.733129      10.480593     -15.720890 
        Cl       2.733129      10.480593      -5.240297 
        Cl      -5.240297       0.000000      -7.747464 
        Cl      -5.240297       0.000000       2.733129 
        Cl      -5.240297       0.000000      13.213722 
        Cl      -5.240297       0.000000      23.694315 
        Br      -5.240297       0.000000      34.174908 
        Br      -5.240297      10.480593     -28.708650 
        Cl      -5.240297      10.480593     -18.228057 
        Cl       2.733129      10.480593       5.240297 
        Cl       2.733129      10.480593      15.720890 
        Cl       2.733129      10.480593      26.201483 
        Cl      28.708650      10.480593     -26.201483 
        Cl       2.733129      20.961186     -26.201483 
        Cl       2.733129      20.961186     -15.720890 
        Cl      -5.240297      10.480593      -7.747464 
        Cl      -5.240297      10.480593       2.733129 
        Cl      -5.240297      10.480593      13.213722 
        Cl      -5.240297      10.480593      23.694315 
        Br      -5.240297      10.480593      34.174908 
        Br      -5.240297      20.961186     -28.708650 
        Cl      -5.240297      20.961186     -18.228057 
        Cl       2.733129      20.961186      -5.240297 
        Cl       2.733129      20.961186       5.240297 
        Cl       2.733129      20.961186      15.720890 
        Cl       2.733129      20.961186      26.201483 
        Cl      28.708650      10.480593     -15.720890 
        Cl       2.733129      31.441779     -26.201483 
        Cl      -5.240297      20.961186      -7.747464 
        Cl      -5.240297      20.961186       2.733129 
        Cl      -5.240297      20.961186      13.213722 
        Cl      -5.240297      20.961186      23.694315 
        Br      -5.240297      20.961186      34.174908 
        Cl      -5.240297      31.441779     -28.708650 
        Cl      -5.240297      31.441779     -18.228057 
        Cl       2.733129      31.441779     -15.720890 
        Cl       2.733129      31.441779      -5.240297 
        Cl       2.733129      31.441779       5.240297 
        Cl       2.733129      31.441779      15.720890 
        Cl       2.733129      31.441779      26.201483 
        Cl      28.708650      10.480593      -5.240297 
        Cl      -5.240297      31.441779      -7.747464 
        Cl      -5.240297      31.441779       2.733129 
        Cl      -5.240297      31.441779      13.213722 
        Cl      -5.240297      31.441779      23.694315 
        Br      -5.240297      31.441779      34.174908 
        Cl      18.228057      -5.240297       0.000000 
        Cl      18.228057      -5.240297      10.480593 
        Cl       7.747464      26.201483      20.961186 
        Cl       7.747464      26.201483      31.441779 
        Cl      26.201483      10.480593     -13.213722 
        Cl      -5.240297     -23.694315     -20.961186 
        Cl      28.708650      10.480593       5.240297 
        Cl     -15.720890      -2.733129     -20.961186 
        Cl      18.228057      -5.240297      20.961186 
        Cl      18.228057      -5.240297      31.441779 
        Cl     -15.720890      18.228057     -10.480593 
        Cl     -15.720890      18.228057       0.000000 
        Cl     -15.720890      18.228057      10.480593 
        Br       5.240297     -20.961186     -28.708650 
        Cl       5.240297     -20.961186     -18.228057 
        Cl     -15.720890     -26.201483     -23.468353 
        Cl     -15.720890     -26.201483     -12.987760 
        Cl     -15.720890     -26.201483      -2.507167 
        Cl     -15.720890     -26.201483       7.973426 
        Cl     -15.720890     -26.201483      18.454019 
        Cl     -15.720890     -26.201483      28.934612 
        Cl      28.708650      10.480593      15.720890 
        Cl     -15.720890     -15.720890     -23.468353 
        Cl     -15.720890     -15.720890     -12.987760 
        Cl     -15.720890     -15.720890      -2.507167 
        Cl     -15.720890     -15.720890       7.973426 
        Cl     -15.720890     -15.720890      18.454019 
        Cl     -15.720890     -15.720890      28.934612 
        Cl      28.708650      10.480593      26.201483 
        Cl     -15.720890      -5.240297     -23.468353 
        Cl     -15.720890      -5.240297     -12.987760 
        Cl     -15.720890      -5.240297      -2.507167 
        Cl     -15.720890      -5.240297       7.973426 
        Cl     -15.720890      -5.240297      18.454019 
        Cl     -15.720890      -5.240297      28.934612 
        Cl      26.201483       2.507167     -15.720890 
        Cl     -15.720890       5.240297     -23.468353 
        Cl     -15.720890       5.240297     -12.987760 
        Cl     -15.720890       5.240297      -2.507167 
        Cl     -15.720890       5.240297       7.973426 
        Cl     -15.720890       5.240297      18.454019 
        Cl     -15.720890       5.240297      28.934612 
        Cl      28.708650      20.961186     -26.201483 
        Cl     -15.720890      15.720890     -23.468353 
        Cl     -15.720890      15.720890     -12.987760 
        Cl     -15.720890      15.720890      -2.507167 
        Cl     -15.720890      15.720890       7.973426 
        Cl     -15.720890      15.720890      18.454019 
        Cl     -15.720890      15.720890      28.934612 
        Cl      28.708650      20.961186     -15.720890 
        Cl     -15.720890      26.201483     -23.468353 
        Cl     -15.720890      26.201483     -12.987760 
        Cl     -15.720890      26.201483      -2.507167 
        Cl     -15.720890      26.201483       7.973426 
        Cl     -15.720890      26.201483      18.454019 
        Cl     -15.720890      26.201483      28.934612 
        Cl      28.708650      20.961186      -5.240297 
        Cl       5.240297     -20.961186      -7.747464 
        Cl       5.240297     -20.961186       2.733129 
        Cl       5.240297     -20.961186      13.213722 
        Cl       5.240297     -20.961186      23.694315 
        Br       5.240297     -20.961186      34.174908 
        Br       5.240297     -10.480593     -28.708650 
        Cl       5.240297     -10.480593     -18.228057 
        Cl     -23.694315      26.201483     -20.961186 
        Cl     -23.694315      26.201483     -10.480593 
        Cl     -23.694315      26.201483       0.000000 
        Cl     -23.694315      26.201483      10.480593 
        Cl     -23.694315      26.201483      20.961186 
        Cl     -23.694315      26.201483      31.441779 
        Cl      -5.240297      -5.240297      12.987760 
        Cl     -15.720890      -2.733129     -10.480593 
        Br     -28.934612     -20.961186     -20.961186 
        Br     -28.934612     -20.961186     -10.480593 
        Br     -28.934612     -20.961186       0.000000 
        Br     -28.934612     -20.961186      10.480593 
        Br     -28.934612     -20.961186      20.961186 
        Cl     -28.934612     -20.961186      31.441779 
        Cl      13.213722     -20.961186     -26.201483 
        Br     -28.934612     -10.480593     -20.961186 
        Br     -28.934612     -10.480593     -10.480593 
        Br     -28.934612     -10.480593       0.000000 
        Br     -28.934612     -10.480593      10.480593 
        Br     -28.934612     -10.480593      20.961186 
        Br     -28.934612     -10.480593      31.441779 
        Cl      13.213722     -20.961186     -15.720890 
        Br     -28.934612       0.000000     -20.961186 
        Br     -28.934612       0.000000     -10.480593 
        Br     -28.934612       0.000000       0.000000 
        Br     -28.934612       0.000000      10.480593 
        Br     -28.934612       0.000000      20.961186 
        Cl     -28.934612       0.000000      31.441779 
        Cl      13.213722     -20.961186      -5.240297 
        Br     -28.934612      10.480593     -20.961186 
        Br     -28.934612      10.480593     -10.480593 
        Br     -28.934612      10.480593       0.000000 
        Br     -28.934612      10.480593      10.480593 
        Br     -28.934612      10.480593      20.961186 
        Br     -28.934612      10.480593      31.441779 
        Cl      13.213722     -20.961186       5.240297 
        Br     -28.934612      20.961186     -20.961186 
        Br     -28.934612      20.961186     -10.480593 
        Br     -28.934612      20.961186       0.000000 
        Br     -28.934612      20.961186      10.480593 
        Br     -28.934612      20.961186      20.961186 
        Br     -28.934612      20.961186      31.441779 
        Cl      13.213722     -20.961186      15.720890 
        Br     -28.934612      31.441779     -20.961186 
        Cl     -28.934612      31.441779     -10.480593 
        Br     -28.934612      31.441779       0.000000 
        Cl     -28.934612      31.441779      10.480593 
        Cl     -28.934612      31.441779      20.961186 
        Br     -28.934612      31.441779      31.441779 
        Cl       5.240297     -10.480593      -7.747464 
        Cl       5.240297     -10.480593       2.733129 
        Cl       5.240297     -10.480593      13.213722 
        Cl       5.240297     -10.480593      23.694315 
        Br       5.240297     -10.480593      34.174908 
        Br       5.240297       0.000000     -28.708650 
        Cl      -5.240297      -5.240297      23.468353 
        Cl      13.213722     -20.961186      26.201483 
        Cl     -18.454019     -20.961186     -20.961186 
        Cl     -18.454019     -20.961186     -10.480593 
        Cl     -18.454019     -20.961186       0.000000 
        Cl     -18.454019     -20.961186      10.480593 
        Cl     -18.454019     -20.961186      20.961186 
        Cl     -18.454019     -20.961186      31.441779 
        Cl      28.708650      20.961186       5.240297 
        Cl     -18.454019     -10.480593     -20.961186 
        Cl     -18.454019     -10.480593     -10.480593 
        Cl     -18.454019     -10.480593       0.000000 
        Cl     -18.454019     -10.480593      10.480593 
        Cl     -18.454019     -10.480593      20.961186 
        Cl     -18.454019     -10.480593      31.441779 
        Cl      13.213722     -10.480593     -26.201483 
        Cl     -18.454019       0.000000     -20.961186 
        Cl     -18.454019       0.000000     -10.480593 
        Cl     -18.454019       0.000000       0.000000 
        Cl     -18.454019       0.000000      10.480593 
        Cl     -18.454019       0.000000      20.961186 
        Cl     -18.454019       0.000000      31.441779 
        Cl      13.213722     -10.480593     -15.720890 
        Cl     -18.454019      10.480593     -20.961186 
        Cl     -18.454019      10.480593     -10.480593 
        Cl     -18.454019      10.480593       0.000000 
        Cl     -18.454019      10.480593      10.480593 
        Cl     -18.454019      10.480593      20.961186 
        Cl     -18.454019      10.480593      31.441779 
        Cl      13.213722     -10.480593      -5.240297 
        Cl     -18.454019      20.961186     -20.961186 
        Cl     -18.454019      20.961186     -10.480593 
        Cl     -18.454019      20.961186       0.000000 
        Cl     -18.454019      20.961186      10.480593 
        Cl     -18.454019      20.961186      20.961186 
        Cl     -18.454019      20.961186      31.441779 
        Cl      13.213722     -10.480593       5.240297 
        Cl     -18.454019      31.441779     -20.961186 
        Cl     -18.454019      31.441779     -10.480593 
        Cl     -18.454019      31.441779       0.000000 
        Cl     -18.454019      31.441779      10.480593 
        Cl     -18.454019      31.441779      20.961186 
        Cl     -18.454019      31.441779      31.441779 
        Cl       5.240297       0.000000     -18.228057 
        Cl      13.213722     -10.480593      15.720890 
        Cl     -13.213722     -26.201483     -20.961186 
        Cl     -13.213722     -26.201483     -10.480593 
        Cl     -13.213722     -26.201483       0.000000 
        Br      -5.240297      -5.240297      33.948946 
        Br      -5.240297       5.240297     -28.934612 
        Cl      13.213722     -10.480593      26.201483 
        Cl      -7.973426     -20.961186     -20.961186 
        Cl      -7.973426     -20.961186     -10.480593 
        Cl      -7.973426     -20.961186       0.000000 
        Cl      -7.973426     -20.961186      10.480593 
        Cl      -7.973426     -20.961186      20.961186 
        Cl      -7.973426     -20.961186      31.441779 
        Cl      28.708650      20.961186      15.720890 
        Cl      -7.973426     -10.480593     -20.961186 
        Cl      -7.973426     -10.480593     -10.480593 
        Cl      -7.973426     -10.480593       0.000000 
        Cl      -7.973426     -10.480593      10.480593 
        Cl      -7.973426     -10.480593      20.961186 
        Cl      -7.973426     -10.480593      31.441779 
        Cl      13.213722       0.000000     -26.201483 
        Cl      -7.973426       0.000000     -20.961186 
        Cl      -7.973426       0.000000     -10.480593 
        Cl      -7.973426       0.000000       0.000000 
        Cl      -7.973426       0.000000      10.480593 
        Cl      -7.973426       0.000000      20.961186 
        Cl      -7.973426       0.000000      31.441779 
        Cl      13.213722       0.000000     -15.720890 
        Cl      -7.973426      10.480593     -20.961186 
        Cl      -7.973426      10.480593     -10.480593 
        Cl      -7.973426      10.480593       0.000000 
        Cl      -7.973426      10.480593      10.480593 
        Cl      -7.973426      10.480593      20.961186 
        Cl      -7.973426      10.480593      31.441779 
        Cl      13.213722       0.000000      -5.240297 
        Cl      -7.973426      20.961186     -20.961186 
        Cl      -7.973426      20.961186     -10.480593 
        Cl      -7.973426      20.961186       0.000000 
        Cl      -7.973426      20.961186      10.480593 
        Cl      -7.973426      20.961186      20.961186 
        Cl      -7.973426      20.961186      31.441779 
        Cl      13.213722       0.000000       5.240297 
        Cl      -7.973426      31.441779     -20.961186 
        Cl      -7.973426      31.441779     -10.480593 
        Cl      -7.973426      31.441779       0.000000 
        Cl      -7.973426      31.441779      10.480593 
        Cl      -7.973426      31.441779      20.961186 
        Cl      -7.973426      31.441779      31.441779 
        Cl     -13.213722     -26.201483      10.480593 
        Cl     -13.213722     -26.201483      20.961186 
        Cl     -13.213722     -26.201483      31.441779 
        Cl      13.213722       0.000000      15.720890 
        Cl     -13.213722     -15.720890     -20.961186 
        Cl      -5.240297       5.240297     -18.454019 
        Cl      -5.240297       5.240297      -7.973426 
        Cl      13.213722       0.000000      26.201483 
        Cl       2.507167     -20.961186     -20.961186 
        Cl       2.507167     -20.961186     -10.480593 
        Cl       2.507167     -20.961186       0.000000 
        Cl       2.507167     -20.961186      10.480593 
        Cl       2.507167     -20.961186      20.961186 
        Cl       2.507167     -20.961186      31.441779 
        Cl      28.708650      20.961186      26.201483 
        Cl       2.507167     -10.480593     -20.961186 
        Cl       2.507167     -10.480593     -10.480593 
        Cl       2.507167     -10.480593       0.000000 
        Cl       2.507167     -10.480593      10.480593 
        Cl       2.507167     -10.480593      20.961186 
        Cl       2.507167     -10.480593      31.441779 
        Cl      13.213722      10.480593     -26.201483 
        Cl       2.507167       0.000000     -20.961186 
        Cl       2.507167       0.000000     -10.480593 
        Cl       2.507167       0.000000       0.000000 
        Cl       2.507167       0.000000      10.480593 
        Cl       2.507167       0.000000      20.961186 
        Cl       2.507167       0.000000      31.441779 
        Cl      13.213722      10.480593     -15.720890 
        Cl       2.507167      10.480593     -20.961186 
        Cl       2.507167      10.480593     -10.480593 
        Cl       2.507167      10.480593       0.000000 
        Cl       2.507167      10.480593      10.480593 
        Cl       2.507167      10.480593      20.961186 
        Cl       2.507167      10.480593      31.441779 
        Cl      13.213722      10.480593      -5.240297 
        Cl       2.507167      20.961186     -20.961186 
        Cl       2.507167      20.961186     -10.480593 
        Cl       2.507167      20.961186       0.000000 
        Cl       2.507167      20.961186      10.480593 
        Cl       2.507167      20.961186      20.961186 
        Cl       2.507167      20.961186      31.441779 
        Cl      13.213722      10.480593       5.240297 
        Cl       2.507167      31.441779     -20.961186 
        Cl       2.507167      31.441779     -10.480593 
        Cl       2.507167      31.441779       0.000000 
        Cl       2.507167      31.441779      10.480593 
        Cl       2.507167      31.441779      20.961186 
        Cl       2.507167      31.441779      31.441779 
        Cl     -13.213722     -15.720890     -10.480593 
        Cl     -13.213722     -15.720890       0.000000 
        Cl     -13.213722     -15.720890      10.480593 
        Cl     -13.213722     -15.720890      20.961186 
        Cl      -5.240297       5.240297       2.507167 
        Cl      -5.240297       5.240297      12.987760 
        Cl      -5.240297       5.240297      23.468353 
        Cl      13.213722      10.480593      15.720890 
        Cl      12.987760     -20.961186     -20.961186 
        Cl      12.987760     -20.961186     -10.480593 
        Cl      12.987760     -20.961186       0.000000 
        Cl      12.987760     -20.961186      10.480593 
        Cl      12.987760     -20.961186      20.961186 
        Cl      12.987760     -20.961186      31.441779 
        Cl      13.213722      10.480593      26.201483 
        Cl      12.987760     -10.480593     -20.961186 
        Cl      12.987760     -10.480593     -10.480593 
        Cl      12.987760     -10.480593       0.000000 
        Cl      12.987760     -10.480593      10.480593 
        Cl      12.987760     -10.480593      20.961186 
        Cl      12.987760     -10.480593      31.441779 
        Cl      26.201483       2.507167      -5.240297 
        Cl      12.987760       0.000000     -20.961186 
        Cl      12.987760       0.000000     -10.480593 
        Cl      12.987760       0.000000       0.000000 
        Cl      12.987760       0.000000      10.480593 
        Cl      12.987760       0.000000      20.961186 
        Cl      12.987760       0.000000      31.441779 
        Cl      13.213722      20.961186     -26.201483 
        Cl      12.987760      10.480593     -20.961186 
        Cl      12.987760      10.480593     -10.480593 
        Cl      12.987760      10.480593       0.000000 
        Cl      12.987760      10.480593      10.480593 
        Cl      12.987760      10.480593      20.961186 
        Cl      12.987760      10.480593      31.441779 
        Cl      13.213722      20.961186     -15.720890 
        Cl      12.987760      20.961186     -20.961186 
        Cl      12.987760      20.961186     -10.480593 
        Cl      12.987760      20.961186       0.000000 
        Cl      12.987760      20.961186      10.480593 
        Cl      12.987760      20.961186      20.961186 
        Cl      12.987760      20.961186      31.441779 
        Cl      13.213722      20.961186      -5.240297 
        Cl      12.987760      31.441779     -20.961186 
        Cl      12.987760      31.441779     -10.480593 
        Cl      12.987760      31.441779       0.000000 
        Cl      12.987760      31.441779      10.480593 
        Cl      12.987760      31.441779      20.961186 
        Cl      12.987760      31.441779      31.441779 
        Cl     -13.213722     -15.720890      31.441779 
        Cl      13.213722      20.961186       5.240297 
        Cl     -13.213722      -5.240297     -20.961186 
        Cl     -13.213722      -5.240297     -10.480593 
        Br      -5.240297       5.240297      33.948946 
        Br      -5.240297      15.720890     -28.934612 
        Cl      -5.240297      15.720890     -18.454019 
        Cl      13.213722      20.961186      15.720890 
        Cl      23.468353     -20.961186     -20.961186 
        Cl      23.468353     -20.961186     -10.480593 
        Cl      23.468353     -20.961186       0.000000 
        Cl      23.468353     -20.961186      10.480593 
        Cl      23.468353     -20.961186      20.961186 
        Cl      23.468353     -20.961186      31.441779 
        Cl      13.213722      20.961186      26.201483 
        Cl      23.468353     -10.480593     -20.961186 
        Cl      23.468353     -10.480593     -10.480593 
        Cl      23.468353     -10.480593       0.000000 
        Cl      23.468353     -10.480593      10.480593 
        Cl      23.468353     -10.480593      20.961186 
        Cl      23.468353     -10.480593      31.441779 
        Cl      28.708650      31.441779     -26.201483 
        Cl      23.468353       0.000000     -20.961186 
        Cl      23.468353       0.000000     -10.480593 
        Cl      23.468353       0.000000       0.000000 
        Cl      23.468353       0.000000      10.480593 
        Cl      23.468353       0.000000      20.961186 
        Cl      23.468353       0.000000      31.441779 
        Cl      13.213722      31.441779     -26.201483 
        Cl      23.468353      10.480593     -20.961186 
        Cl      23.468353      10.480593     -10.480593 
        Cl      23.468353      10.480593       0.000000 
        Cl      23.468353      10.480593      10.480593 
        Cl      23.468353      10.480593      20.961186 
        Cl      23.468353      10.480593      31.441779 
        Cl      13.213722      31.441779     -15.720890 
        Cl      23.468353      20.961186     -20.961186 
        Cl      23.468353      20.961186     -10.480593 
        Cl      23.468353      20.961186       0.000000 
        Cl      23.468353      20.961186      10.480593 
        Cl      23.468353      20.961186      20.961186 
        Cl      23.468353      20.961186      31.441779 
        Cl      13.213722      31.441779      -5.240297 
        Cl      23.468353      31.441779     -20.961186 
        Cl      23.468353      31.441779     -10.480593 
        Cl      23.468353      31.441779       0.000000 
        Cl      23.468353      31.441779      10.480593 
        Cl      23.468353      31.441779      20.961186 
        Cl      23.468353      31.441779      31.441779 
        Cl     -13.213722      -5.240297       0.000000 
        Cl     -13.213722      -5.240297      10.480593 
        Cl     -13.213722      -5.240297      20.961186 
        Cl      -5.240297      15.720890      -7.973426 
        Cl      -5.240297      15.720890       2.507167 
        Cl      -5.240297      15.720890      12.987760 
        Cl      -5.240297      15.720890      23.468353 
        Cl      13.213722      31.441779       5.240297 
        Br      33.948946     -20.961186     -20.961186 
        Br      33.948946     -20.961186     -10.480593 
        Br      33.948946     -20.961186       0.000000 
        Br      33.948946     -20.961186      10.480593 
        Br      33.948946     -20.961186      20.961186 
        Br      33.948946     -20.961186      31.441779 
        Cl      13.213722      31.441779      15.720890 
        Br      33.948946     -10.480593     -20.961186 
        Br      33.948946     -10.480593     -10.480593 
        Br      33.948946     -10.480593       0.000000 
        Br      33.948946     -10.480593      10.480593 
        Br      33.948946     -10.480593      20.961186 
        Br      33.948946     -10.480593      31.441779 
        Cl      13.213722      31.441779      26.201483 
        Br      33.948946       0.000000     -20.961186 
        Br      33.948946       0.000000     -10.480593 
        Br      33.948946       0.000000       0.000000 
        Br      33.948946       0.000000      10.480593 
        Br      33.948946       0.000000      20.961186 
        Br      33.948946       0.000000      31.441779 
        Cl      28.708650      31.441779     -15.720890 
        Br      33.948946      10.480593     -20.961186 
        Br      33.948946      10.480593     -10.480593 
        Br      33.948946      10.480593       0.000000 
        Br      33.948946      10.480593      10.480593 
        Br      33.948946      10.480593      20.961186 
        Cl      33.948946      10.480593      31.441779 
        Cl      -5.240297     -23.694315     -10.480593 
        Br      33.948946      20.961186     -20.961186 
        Br      33.948946      20.961186     -10.480593 
        Br      33.948946      20.961186       0.000000 
        Br      33.948946      20.961186      10.480593 
        Br      33.948946      20.961186      20.961186 
        Cl      33.948946      20.961186      31.441779 
        Cl      -5.240297     -23.694315       0.000000 
        Br      33.948946      31.441779     -20.961186 
        Cl      33.948946      31.441779     -10.480593 
        Cl      33.948946      31.441779       0.000000 
        Br      33.948946      31.441779      10.480593 
        Cl      33.948946      31.441779      20.961186 
        Br      33.948946      31.441779      31.441779 
        Cl       5.240297     -15.720890      -7.973426 
        Cl       5.240297     -15.720890       2.507167 
        Cl       5.240297     -15.720890      12.987760 
        Cl       5.240297     -15.720890      23.468353 
        Br       5.240297     -15.720890      33.948946 
        Br       5.240297      -5.240297     -28.934612 
        Cl       5.240297      -5.240297     -18.454019 
        Cl       5.240297      -5.240297      -7.973426 
        Cl       5.240297      -5.240297       2.507167 
        Cl       5.240297      -5.240297      12.987760 
        Cl       5.240297      -5.240297      23.468353 
        Br       5.240297      -5.240297      33.948946 
        Br       5.240297       5.240297     -28.934612 
        Cl       5.240297       5.240297     -18.454019 
        Cl       5.240297       5.240297      -7.973426 
        Cl       5.240297       5.240297       2.507167 
        Cl       5.240297       5.240297      12.987760 
        Cl       5.240297       5.240297      23.468353 
        Br       5.240297       5.240297      33.948946 
        Cl       5.240297      15.720890     -28.934612 
        Cl       5.240297      15.720890     -18.454019 
        Cl       5.240297      15.720890      -7.973426 
        Cl       5.240297      15.720890       2.507167 
        Cl       5.240297      15.720890      12.987760 
        Cl       5.240297      15.720890      23.468353 
        Br       5.240297      15.720890      33.948946 
        Br       5.240297      26.201483     -28.934612 
        Cl       5.240297      26.201483     -18.454019 
        Cl       5.240297      26.201483      -7.973426 
        Cl       5.240297      26.201483       2.507167 
        Cl       5.240297      26.201483      12.987760 
        Cl       5.240297      26.201483      23.468353 
        Br       5.240297      26.201483      33.948946 
        Cl       5.240297       0.000000      -7.747464 
        Cl       5.240297       0.000000       2.733129 
        Cl       5.240297       0.000000      13.213722 
        Cl       5.240297       0.000000      23.694315 
        Cl       5.240297       0.000000      34.174908 
        Br       5.240297      10.480593     -28.708650 
        Cl       5.240297      10.480593     -18.228057 
        Cl      -5.240297     -23.694315      10.480593 
        Cl     -28.708650     -26.201483     -20.961186 
        Br     -28.708650     -26.201483     -10.480593 
        Cl     -28.708650     -26.201483       0.000000 
        Br     -28.708650     -26.201483      10.480593 
        Cl     -28.708650     -26.201483      20.961186 
        Cl     -28.708650     -26.201483      31.441779 
        Cl     -15.720890      -2.733129       0.000000 
        Br     -28.708650     -15.720890     -20.961186 
        Cl     -15.720890      -2.733129      10.480593 
        Br     -20.961186     -28.934612     -20.961186 
        Br     -20.961186     -28.934612     -10.480593 
        Br     -20.961186     -28.934612       0.000000 
        Br     -20.961186     -28.934612      10.480593 
        Br     -20.961186     -28.934612      20.961186 
        Cl     -20.961186     -28.934612      31.441779 
        Cl     -15.720890      -2.733129      20.961186 
        Cl     -20.961186     -18.454019     -20.961186 
        Cl     -20.961186     -18.454019     -10.480593 
        Cl     -20.961186     -18.454019       0.000000 
        Cl     -20.961186     -18.454019      10.480593 
        Cl     -20.961186     -18.454019      20.961186 
        Cl     -20.961186     -18.454019      31.441779 
        Cl     -15.720890      -2.733129      31.441779 
        Cl     -20.961186      -7.973426     -20.961186 
        Cl     -20.961186      -7.973426     -10.480593 
        Cl     -20.961186      -7.973426       0.000000 
        Cl     -20.961186      -7.973426      10.480593 
        Cl     -20.961186      -7.973426      20.961186 
        Cl     -20.961186      -7.973426      31.441779 
        Cl      23.694315     -20.961186     -26.201483 
        Cl     -20.961186       2.507167     -20.961186 
        Cl     -20.961186       2.507167     -10.480593 
        Cl     -20.961186       2.507167       0.000000 
        Cl     -20.961186       2.507167      10.480593 
        Cl     -20.961186       2.507167      20.961186 
        Cl     -20.961186       2.507167      31.441779 
        Cl      23.694315     -20.961186     -15.720890 
        Cl     -20.961186      12.987760     -20.961186 
        Cl     -20.961186      12.987760     -10.480593 
        Cl     -20.961186      12.987760       0.000000 
        Cl     -20.961186      12.987760      10.480593 
        Cl     -20.961186      12.987760      20.961186 
        Cl     -20.961186      12.987760      31.441779 
        Cl      23.694315     -20.961186      -5.240297 
        Cl     -20.961186      23.468353     -20.961186 
        Cl     -20.961186      23.468353     -10.480593 
        Cl     -20.961186      23.468353       0.000000 
        Cl     -20.961186      23.468353      10.480593 
        Cl     -20.961186      23.468353      20.961186 
        Cl     -20.961186      23.468353      31.441779 
        Cl      23.694315     -20.961186       5.240297 
        Br     -20.961186      33.948946     -20.961186 
        Br     -20.961186      33.948946     -10.480593 
        Br     -20.961186      33.948946       0.000000 
        Br     -20.961186      33.948946      10.480593 
        Br     -20.961186      33.948946      20.961186 
        Br     -20.961186      33.948946      31.441779 
        Cl      23.694315     -20.961186      15.720890 
        Br     -10.480593     -28.934612     -20.961186 
        Br     -10.480593     -28.934612     -10.480593 
        Br     -10.480593     -28.934612       0.000000 
        Br     -10.480593     -28.934612      10.480593 
        Br     -10.480593     -28.934612      20.961186 
        Br     -10.480593     -28.934612      31.441779 
        Cl      23.694315     -20.961186      26.201483 
        Cl     -10.480593     -18.454019     -20.961186 
        Cl     -10.480593     -18.454019     -10.480593 
        Cl     -10.480593     -18.454019       0.000000 
        Cl     -10.480593     -18.454019      10.480593 
        Cl     -10.480593     -18.454019      20.961186 
        Cl     -10.480593     -18.454019      31.441779 
        Cl      28.708650      31.441779      -5.240297 
        Cl     -10.480593      -7.973426     -20.961186 
        Cl     -10.480593      -7.973426     -10.480593 
        Cl     -10.480593      -7.973426       0.000000 
        Cl     -10.480593      -7.973426      10.480593 
        Cl     -10.480593      -7.973426      20.961186 
        Cl     -10.480593      -7.973426      31.441779 
        Cl      23.694315     -10.480593     -26.201483 
        Cl     -10.480593       2.507167     -20.961186 
        Cl     -10.480593       2.507167     -10.480593 
        Cl     -10.480593       2.507167       0.000000 
        Cl     -10.480593       2.507167      10.480593 
        Cl     -10.480593       2.507167      20.961186 
        Cl     -10.480593       2.507167      31.441779 
        Cl      23.694315     -10.480593     -15.720890 
        Cl     -10.480593      12.987760     -20.961186 
        Cl     -10.480593      12.987760     -10.480593 
        Cl     -10.480593      12.987760       0.000000 
        Cl     -10.480593      12.987760      10.480593 
        Cl     -10.480593      12.987760      20.961186 
        Cl     -10.480593      12.987760      31.441779 
        Cl      23.694315     -10.480593      -5.240297 
        Cl     -10.480593      23.468353     -20.961186 
        Cl     -10.480593      23.468353     -10.480593 
        Cl     -10.480593      23.468353       0.000000 
        Cl     -10.480593      23.468353      10.480593 
        Cl     -10.480593      23.468353      20.961186 
        Cl     -10.480593      23.468353      31.441779 
        Cl      23.694315     -10.480593       5.240297 
        Br     -10.480593      33.948946     -20.961186 
        Br     -10.480593      33.948946     -10.480593 
        Br     -10.480593      33.948946       0.000000 
        Br     -10.480593      33.948946      10.480593 
        Br     -10.480593      33.948946      20.961186 
        Br     -10.480593      33.948946      31.441779 
        Cl      23.694315     -10.480593      15.720890 
        Br       0.000000     -28.934612     -20.961186 
        Br       0.000000     -28.934612     -10.480593 
        Br       0.000000     -28.934612       0.000000 
        Br       0.000000     -28.934612      10.480593 
        Br       0.000000     -28.934612      20.961186 
        Cl       0.000000     -28.934612      31.441779 
        Cl      23.694315     -10.480593      26.201483 
        Cl       0.000000     -18.454019     -20.961186 
        Cl       0.000000     -18.454019     -10.480593 
        Cl       0.000000     -18.454019       0.000000 
        Cl       0.000000     -18.454019      10.480593 
        Cl       0.000000     -18.454019      20.961186 
        Cl       0.000000     -18.454019      31.441779 
        Cl      28.708650      31.441779       5.240297 
        Cl       0.000000      -7.973426     -20.961186 
        Cl       0.000000      -7.973426     -10.480593 
        Cl       0.000000      -7.973426       0.000000 
        Cl       0.000000      -7.973426      10.480593 
        Cl       0.000000      -7.973426      20.961186 
        Cl       0.000000      -7.973426      31.441779 
        Cl      23.694315       0.000000     -26.201483 
        Cl       0.000000       2.507167     -20.961186 
        Cl       0.000000       2.507167     -10.480593 
        Cl       0.000000       2.507167       0.000000 
        Cl       0.000000       2.507167      10.480593 
        Cl       0.000000       2.507167      20.961186 
        Cl       0.000000       2.507167      31.441779 
        Cl      23.694315       0.000000     -15.720890 
        Cl       0.000000      12.987760     -20.961186 
        Cl       0.000000      12.987760     -10.480593 
        Cl       0.000000      12.987760       0.000000 
        Cl       0.000000      12.987760      10.480593 
        Cl       0.000000      12.987760      20.961186 
        Cl       0.000000      12.987760      31.441779 
        Cl      23.694315       0.000000      -5.240297 
        Cl       0.000000      23.468353     -20.961186 
        Cl       0.000000      23.468353     -10.480593 
        Cl       0.000000      23.468353       0.000000 
        Cl       0.000000      23.468353      10.480593 
        Cl       0.000000      23.468353      20.961186 
        Cl       0.000000      23.468353      31.441779 
        Cl      23.694315       0.000000       5.240297 
        Br       0.000000      33.948946     -20.961186 
        Br       0.000000      33.948946     -10.480593 
        Br       0.000000      33.948946       0.000000 
        Br       0.000000      33.948946      10.480593 
        Br       0.000000      33.948946      20.961186 
        Br       0.000000      33.948946      31.441779 
        Cl      23.694315       0.000000      15.720890 
        Br      10.480593     -28.934612     -20.961186 
        Br      10.480593     -28.934612     -10.480593 
        Br      10.480593     -28.934612       0.000000 
        Br      10.480593     -28.934612      10.480593 
        Br      10.480593     -28.934612      20.961186 
        Br      10.480593     -28.934612      31.441779 
        Cl      23.694315       0.000000      26.201483 
        Cl      10.480593     -18.454019     -20.961186 
        Cl      10.480593     -18.454019     -10.480593 
        Cl      10.480593     -18.454019       0.000000 
        Cl      10.480593     -18.454019      10.480593 
        Cl      10.480593     -18.454019      20.961186 
        Cl      10.480593     -18.454019      31.441779 
        Cl      28.708650      31.441779      15.720890 
        Cl      10.480593      -7.973426     -20.961186 
        Cl      10.480593      -7.973426     -10.480593 
        Cl      10.480593      -7.973426       0.000000 
        Cl      10.480593      -7.973426      10.480593 
        Cl      10.480593      -7.973426      20.961186 
        Cl      10.480593      -7.973426      31.441779 
        Cl      23.694315      10.480593     -26.201483 
        Cl      10.480593       2.507167     -20.961186 
        Cl      10.480593       2.507167     -10.480593 
        Cl      10.480593       2.507167       0.000000 
        Cl      10.480593       2.507167      10.480593 
        Cl      10.480593       2.507167      20.961186 
        Cl      10.480593       2.507167      31.441779 
        Cl      23.694315      10.480593     -15.720890 
        Cl      10.480593      12.987760     -20.961186 
        Cl      10.480593      12.987760     -10.480593 
        Cl      10.480593      12.987760       0.000000 
        Cl      10.480593      12.987760      10.480593 
        Cl      10.480593      12.987760      20.961186 
        Cl      10.480593      12.987760      31.441779 
        Cl      23.694315      10.480593      -5.240297 
        Cl      10.480593      23.468353     -20.961186 
        Cl      10.480593      23.468353     -10.480593 
        Cl      10.480593      23.468353       0.000000 
        Cl      10.480593      23.468353      10.480593 
        Cl      10.480593      23.468353      20.961186 
        Cl      10.480593      23.468353      31.441779 
        Cl      23.694315      10.480593       5.240297 
        Br      10.480593      33.948946     -20.961186 
        Cl      10.480593      33.948946     -10.480593 
        Br      10.480593      33.948946       0.000000 
        Br      10.480593      33.948946      10.480593 
        Br      10.480593      33.948946      20.961186 
        Cl      10.480593      33.948946      31.441779 
        Cl      23.694315      10.480593      15.720890 
        Br      20.961186     -28.934612     -20.961186 
        Br      20.961186     -28.934612     -10.480593 
        Br      20.961186     -28.934612       0.000000 
        Br      20.961186     -28.934612      10.480593 
        Br      20.961186     -28.934612      20.961186 
        Cl      20.961186     -28.934612      31.441779 
        Cl      23.694315      10.480593      26.201483 
        Cl      20.961186     -18.454019     -20.961186 
        Cl      20.961186     -18.454019     -10.480593 
        Cl      20.961186     -18.454019       0.000000 
        Cl      20.961186     -18.454019      10.480593 
        Cl      20.961186     -18.454019      20.961186 
        Cl      20.961186     -18.454019      31.441779 
        Cl      28.708650      31.441779      26.201483 
        Cl      20.961186      -7.973426     -20.961186 
        Cl      20.961186      -7.973426     -10.480593 
        Cl      20.961186      -7.973426       0.000000 
        Cl      20.961186      -7.973426      10.480593 
        Cl      20.961186      -7.973426      20.961186 
        Cl      20.961186      -7.973426      31.441779 
        Cl      23.694315      20.961186     -26.201483 
        Cl      20.961186       2.507167     -20.961186 
        Cl      20.961186       2.507167     -10.480593 
        Cl      20.961186       2.507167       0.000000 
        Cl      20.961186       2.507167      10.480593 
        Cl      20.961186       2.507167      20.961186 
        Cl      20.961186       2.507167      31.441779 
        Cl      23.694315      20.961186     -15.720890 
        Cl      20.961186      12.987760     -20.961186 
        Cl      20.961186      12.987760     -10.480593 
        Cl      20.961186      12.987760       0.000000 
        Cl      20.961186      12.987760      10.480593 
        Cl      20.961186      12.987760      20.961186 
        Cl      20.961186      12.987760      31.441779 
        Cl      23.694315      20.961186      -5.240297 
        Cl      20.961186      23.468353     -20.961186 
        Cl      20.961186      23.468353     -10.480593 
        Cl      20.961186      23.468353       0.000000 
        Cl      20.961186      23.468353      10.480593 
        Cl      20.961186      23.468353      20.961186 
        Cl      20.961186      23.468353      31.441779 
        Cl      23.694315      20.961186       5.240297 
        Br      20.961186      33.948946     -20.961186 
        Br      20.961186      33.948946     -10.480593 
        Br      20.961186      33.948946       0.000000 
        Br      20.961186      33.948946      10.480593 
        Br      20.961186      33.948946      20.961186 
        Cl      20.961186      33.948946      31.441779 
        Cl      23.694315      20.961186      15.720890 
        Cl      31.441779     -28.934612     -20.961186 
        Cl      31.441779     -28.934612     -10.480593 
        Br      31.441779     -28.934612       0.000000 
        Br      31.441779     -28.934612      10.480593 
        Br      31.441779     -28.934612      20.961186 
        Cl      31.441779     -28.934612      31.441779 
        Cl      23.694315      20.961186      26.201483 
        Cl      31.441779     -18.454019     -20.961186 
        Cl      31.441779     -18.454019     -10.480593 
        Cl      31.441779     -18.454019       0.000000 
        Cl      31.441779     -18.454019      10.480593 
        Cl      31.441779     -18.454019      20.961186 
        Cl      31.441779     -18.454019      31.441779 
        Cl      26.201483       2.507167       5.240297 
        Cl      31.441779      -7.973426     -20.961186 
        Cl      31.441779      -7.973426     -10.480593 
        Cl      31.441779      -7.973426       0.000000 
        Cl      31.441779      -7.973426      10.480593 
        Cl      31.441779      -7.973426      20.961186 
        Cl      31.441779      -7.973426      31.441779 
        Cl      23.694315      31.441779     -26.201483 
        Cl      31.441779       2.507167     -20.961186 
        Cl      31.441779       2.507167     -10.480593 
        Cl      31.441779       2.507167       0.000000 
        Cl      31.441779       2.507167      10.480593 
        Cl      31.441779       2.507167      20.961186 
        Cl      31.441779       2.507167      31.441779 
        Cl      23.694315      31.441779     -15.720890 
        Cl      31.441779      12.987760     -20.961186 
        Cl      31.441779      12.987760     -10.480593 
        Cl      31.441779      12.987760       0.000000 
        Cl      31.441779      12.987760      10.480593 
        Cl      31.441779      12.987760      20.961186 
        Cl      31.441779      12.987760      31.441779 
        Cl      23.694315      31.441779      -5.240297 
        Cl      31.441779      23.468353     -20.961186 
        Cl      31.441779      23.468353     -10.480593 
        Cl      31.441779      23.468353       0.000000 
        Cl      31.441779      23.468353      10.480593 
        Cl      31.441779      23.468353      20.961186 
        Cl      31.441779      23.468353      31.441779 
        Cl      23.694315      31.441779       5.240297 
        Cl      31.441779      33.948946     -20.961186 
        Br      31.441779      33.948946     -10.480593 
        Br      31.441779      33.948946       0.000000 
        Cl      31.441779      33.948946      10.480593 
        Br      31.441779      33.948946      20.961186 
        Cl      31.441779      33.948946      31.441779 
        Cl     -13.213722      -5.240297      31.441779 
        Cl      23.694315      31.441779      15.720890 
        Cl     -13.213722       5.240297     -20.961186 
        Cl     -13.213722       5.240297     -10.480593 
        Cl     -13.213722       5.240297       0.000000 
        Cl     -13.213722       5.240297      10.480593 
        Br      -5.240297      15.720890      33.948946 
        Cl      23.694315      31.441779      26.201483 
        Cl     -23.468353     -20.961186     -20.961186 
        Cl     -23.468353     -20.961186     -10.480593 
        Cl     -23.468353     -20.961186       0.000000 
        Cl     -23.468353     -20.961186      10.480593 
        Cl     -23.468353     -20.961186      20.961186 
        Cl     -23.468353     -20.961186      31.441779 
        Cl      15.720890     -26.201483     -23.468353 
        Cl     -23.468353     -10.480593     -20.961186 
        Cl     -23.468353     -10.480593     -10.480593 
        Cl     -23.468353     -10.480593       0.000000 
        Cl     -23.468353     -10.480593      10.480593 
        Cl     -23.468353     -10.480593      20.961186 
        Cl     -23.468353     -10.480593      31.441779 
        Cl      15.720890     -20.961186     -23.694315 
        Cl     -23.468353       0.000000     -20.961186 
        Cl     -23.468353       0.000000     -10.480593 
        Cl     -23.468353       0.000000       0.000000 
        Cl     -23.468353       0.000000      10.480593 
        Cl     -23.468353       0.000000      20.961186 
        Cl     -23.468353       0.000000      31.441779 
        Cl      15.720890     -20.961186     -13.213722 
        Cl     -23.468353      10.480593     -20.961186 
        Cl     -23.468353      10.480593     -10.480593 
        Cl     -23.468353      10.480593       0.000000 
        Cl     -23.468353      10.480593      10.480593 
        Cl     -23.468353      10.480593      20.961186 
        Cl     -23.468353      10.480593      31.441779 
        Cl      15.720890     -10.480593      -2.733129 
        Cl     -23.468353      20.961186     -20.961186 
        Cl     -23.468353      20.961186     -10.480593 
        Cl     -23.468353      20.961186       0.000000 
        Cl     -23.468353      20.961186      10.480593 
        Cl     -23.468353      20.961186      20.961186 
        Cl     -23.468353      20.961186      31.441779 
        Cl      15.720890     -10.480593       7.747464 
        Cl     -23.468353      31.441779     -20.961186 
        Cl     -23.468353      31.441779     -10.480593 
        Cl     -23.468353      31.441779       0.000000 
        Cl     -23.468353      31.441779      10.480593 
        Cl     -23.468353      31.441779      20.961186 
        Cl     -23.468353      31.441779      31.441779 
        Cl     -13.213722       5.240297      20.961186 
        Cl     -13.213722       5.240297      31.441779 
        Cl     -15.720890       7.747464     -20.961186 
        Cl     -13.213722      15.720890     -20.961186 
        Cl     -13.213722      15.720890     -10.480593 
        Br      -5.240297      26.201483     -28.934612 
        Cl      -5.240297      26.201483     -18.454019 
        Cl     -15.720890       7.747464     -10.480593 
        Cl     -12.987760     -20.961186     -20.961186 
        Cl     -12.987760     -20.961186     -10.480593 
        Cl     -12.987760     -20.961186       0.000000 
        Cl     -12.987760     -20.961186      10.480593 
        Cl     -12.987760     -20.961186      20.961186 
        Cl     -12.987760     -20.961186      31.441779 
        Cl     -15.720890       7.747464       0.000000 
        Cl     -12.987760     -10.480593     -20.961186 
        Cl     -12.987760     -10.480593     -10.480593 
        Cl     -12.987760     -10.480593       0.000000 
        Cl     -12.987760     -10.480593      10.480593 
        Cl     -12.987760     -10.480593      20.961186 
        Cl     -12.987760     -10.480593      31.441779 
        Cl      34.174908     -20.961186     -26.201483 
        Cl     -12.987760       0.000000     -20.961186 
        Cl     -12.987760       0.000000     -10.480593 
        Cl     -12.987760       0.000000       0.000000 
        Cl     -12.987760       0.000000      10.480593 
        Cl     -12.987760       0.000000      20.961186 
        Cl     -12.987760       0.000000      31.441779 
        Br      34.174908     -20.961186     -15.720890 
        Cl     -12.987760      10.480593     -20.961186 
        Cl     -12.987760      10.480593     -10.480593 
        Cl     -12.987760      10.480593       0.000000 
        Cl     -12.987760      10.480593      10.480593 
        Cl     -12.987760      10.480593      20.961186 
        Cl     -12.987760      10.480593      31.441779 
        Br      34.174908     -20.961186      -5.240297 
        Cl     -12.987760      20.961186     -20.961186 
        Cl     -12.987760      20.961186     -10.480593 
        Cl     -12.987760      20.961186       0.000000 
        Cl     -12.987760      20.961186      10.480593 
        Cl     -12.987760      20.961186      20.961186 
        Cl     -12.987760      20.961186      31.441779 
        Br      34.174908     -20.961186       5.240297 
        Cl     -12.987760      31.441779     -20.961186 
        Cl     -12.987760      31.441779     -10.480593 
        Cl     -12.987760      31.441779       0.000000 
        Cl     -12.987760      31.441779      10.480593 
        Cl     -12.987760      31.441779      20.961186 
        Cl     -12.987760      31.441779      31.441779 
        Cl     -13.213722      15.720890       0.000000 
        Cl     -13.213722      15.720890      10.480593 
        Cl     -13.213722      15.720890      20.961186 
        Cl     -13.213722      15.720890      31.441779 
        Br      34.174908     -20.961186      15.720890 
        Cl      -5.240297      26.201483      -7.973426 
        Cl      -5.240297      26.201483       2.507167 
        Br      34.174908     -20.961186      26.201483 
        Cl      -2.507167     -20.961186     -20.961186 
        Cl      -2.507167     -20.961186     -10.480593 
        Cl      -2.507167     -20.961186       0.000000 
        Cl      -2.507167     -20.961186      10.480593 
        Cl      -2.507167     -20.961186      20.961186 
        Cl      -2.507167     -20.961186      31.441779 
        Cl      15.720890     -26.201483     -12.987760 
        Cl      -2.507167     -10.480593     -20.961186 
        Cl      -2.507167     -10.480593     -10.480593 
        Cl      -2.507167     -10.480593       0.000000 
        Cl      -2.507167     -10.480593      10.480593 
        Cl      -2.507167     -10.480593      20.961186 
        Cl      -2.507167     -10.480593      31.441779 
        Br      34.174908     -10.480593     -26.201483 
        Cl      -2.507167       0.000000     -20.961186 
        Cl      -2.507167       0.000000     -10.480593 
        Cl      -2.507167       0.000000       0.000000 
        Cl      -2.507167       0.000000      10.480593 
        Cl      -2.507167       0.000000      20.961186 
        Cl      -2.507167       0.000000      31.441779 
        Br      34.174908     -10.480593     -15.720890 
        Cl      -2.507167      10.480593     -20.961186 
        Cl      -2.507167      10.480593     -10.480593 
        Cl      -2.507167      10.480593       0.000000 
        Cl      -2.507167      10.480593      10.480593 
        Cl      -2.507167      10.480593      20.961186 
        Cl      -2.507167      10.480593      31.441779 
        Br      34.174908     -10.480593      -5.240297 
        Cl      -2.507167      20.961186     -20.961186 
        Cl      -2.507167      20.961186     -10.480593 
        Cl      -2.507167      20.961186       0.000000 
        Cl      -2.507167      20.961186      10.480593 
        Cl      -2.507167      20.961186      20.961186 
        Cl      -2.507167      20.961186      31.441779 
        Br      34.174908     -10.480593       5.240297 
        Cl      -2.507167      31.441779     -20.961186 
        Cl      -2.507167      31.441779     -10.480593 
        Cl      -2.507167      31.441779       0.000000 
        Cl      -2.507167      31.441779      10.480593 
        Cl      -2.507167      31.441779      20.961186 
        Cl      -2.507167      31.441779      31.441779 
        Cl     -13.213722      26.201483     -20.961186 
        Cl     -13.213722      26.201483     -10.480593 
        Cl     -13.213722      26.201483       0.000000 
        Cl     -13.213722      26.201483      10.480593 
        Cl      -5.240297      26.201483      12.987760 
        Cl      -5.240297      26.201483      23.468353 
        Br      -5.240297      26.201483      33.948946 
        Cl      34.174908     -10.480593      15.720890 
        Cl       7.973426     -20.961186     -20.961186 
        Cl       7.973426     -20.961186     -10.480593 
        Cl       7.973426     -20.961186       0.000000 
        Cl       7.973426     -20.961186      10.480593 
        Cl       7.973426     -20.961186      20.961186 
        Cl       7.973426     -20.961186      31.441779 
        Br      34.174908     -10.480593      26.201483 
        Cl       7.973426     -10.480593     -20.961186 
        Cl       7.973426     -10.480593     -10.480593 
        Cl       7.973426     -10.480593       0.000000 
        Cl       7.973426     -10.480593      10.480593 
        Cl       7.973426     -10.480593      20.961186 
        Cl       7.973426     -10.480593      31.441779 
        Cl      15.720890     -26.201483      -2.507167 
        Cl       7.973426       0.000000     -20.961186 
        Cl       7.973426       0.000000     -10.480593 
        Cl       7.973426       0.000000       0.000000 
        Cl       7.973426       0.000000      10.480593 
        Cl       7.973426       0.000000      20.961186 
        Cl       7.973426       0.000000      31.441779 
        Cl      34.174908       0.000000     -26.201483 
        Cl       7.973426      10.480593     -20.961186 
        Cl       7.973426      10.480593     -10.480593 
        Cl       7.973426      10.480593       0.000000 
        Cl       7.973426      10.480593      10.480593 
        Cl       7.973426      10.480593      20.961186 
        Cl       7.973426      10.480593      31.441779 
        Br      34.174908       0.000000     -15.720890 
        Cl       7.973426      20.961186     -20.961186 
        Cl       7.973426      20.961186     -10.480593 
        Cl       7.973426      20.961186       0.000000 
        Cl       7.973426      20.961186      10.480593 
        Cl       7.973426      20.961186      20.961186 
        Cl       7.973426      20.961186      31.441779 
        Br      34.174908       0.000000      -5.240297 
        Cl       7.973426      31.441779     -20.961186 
        Cl       7.973426      31.441779     -10.480593 
        Cl       7.973426      31.441779       0.000000 
        Cl       7.973426      31.441779      10.480593 
        Cl       7.973426      31.441779      20.961186 
        Cl       7.973426      31.441779      31.441779 
        Cl     -13.213722      26.201483      20.961186 
        Cl     -13.213722      26.201483      31.441779 
        Cl       5.240297      10.480593      -7.747464 
        Cl       5.240297      10.480593       2.733129 
        Cl       5.240297      10.480593      13.213722 
        Cl       5.240297      10.480593      23.694315 
        Br       5.240297      10.480593      34.174908 
        Br      34.174908       0.000000       5.240297 
        Cl      18.454019     -20.961186     -20.961186 
        Cl      18.454019     -20.961186     -10.480593 
        Cl      18.454019     -20.961186       0.000000 
        Cl      18.454019     -20.961186      10.480593 
        Cl      18.454019     -20.961186      20.961186 
        Cl      18.454019     -20.961186      31.441779 
        Br      34.174908       0.000000      15.720890 
        Cl      18.454019     -10.480593     -20.961186 
        Cl      18.454019     -10.480593     -10.480593 
        Cl      18.454019     -10.480593       0.000000 
        Cl      18.454019     -10.480593      10.480593 
        Cl      18.454019     -10.480593      20.961186 
        Cl      18.454019     -10.480593      31.441779 
        Br      34.174908       0.000000      26.201483 
        Cl      18.454019       0.000000     -20.961186 
        Cl      18.454019       0.000000     -10.480593 
        Cl      18.454019       0.000000       0.000000 
        Cl      18.454019       0.000000      10.480593 
        Cl      18.454019       0.000000      20.961186 
        Cl      18.454019       0.000000      31.441779 
        Cl      15.720890     -26.201483       7.973426 
        Cl      18.454019      10.480593     -20.961186 
        Cl      18.454019      10.480593     -10.480593 
        Cl      18.454019      10.480593       0.000000 
        Cl      18.454019      10.480593      10.480593 
        Cl      18.454019      10.480593      20.961186 
        Cl      18.454019      10.480593      31.441779 
        Cl      34.174908      10.480593     -26.201483 
        Cl      18.454019      20.961186     -20.961186 
        Cl      18.454019      20.961186     -10.480593 
        Cl      18.454019      20.961186       0.000000 
        Cl      18.454019      20.961186      10.480593 
        Cl      18.454019      20.961186      20.961186 
        Cl      18.454019      20.961186      31.441779 
        Br      34.174908      10.480593     -15.720890 
        Cl      18.454019      31.441779     -20.961186 
        Cl      18.454019      31.441779     -10.480593 
        Cl      18.454019      31.441779       0.000000 
        Cl      18.454019      31.441779      10.480593 
        Cl      18.454019      31.441779      20.961186 
        Cl      18.454019      31.441779      31.441779 
        Br       5.240297      20.961186     -28.708650 
        Cl       5.240297      20.961186     -18.228057 
        Cl       5.240297      20.961186      -7.747464 
        Cl       5.240297      20.961186       2.733129 
        Cl       5.240297      20.961186      13.213722 
        Cl       5.240297      20.961186      23.694315 
        Br       5.240297      20.961186      34.174908 
        Br      34.174908      10.480593      -5.240297 
        Cl      28.934612     -20.961186     -20.961186 
        Cl      28.934612     -20.961186     -10.480593 
        Cl      28.934612     -20.961186       0.000000 
        Cl      28.934612     -20.961186      10.480593 
        Cl      28.934612     -20.961186      20.961186 
        Cl      28.934612     -20.961186      31.441779 
        Br      34.174908      10.480593       5.240297 
        Cl      28.934612     -10.480593     -20.961186 
        Cl      28.934612     -10.480593     -10.480593 
        Cl      28.934612     -10.480593       0.000000 
        Cl      28.934612     -10.480593      10.480593 
        Cl      28.934612     -10.480593      20.961186 
        Cl      28.934612     -10.480593      31.441779 
        Br      34.174908      10.480593      15.720890 
        Cl      28.934612       0.000000     -20.961186 
        Cl      28.934612       0.000000     -10.480593 
        Cl      28.934612       0.000000       0.000000 
        Cl      28.934612       0.000000      10.480593 
        Cl      28.934612       0.000000      20.961186 
        Cl      28.934612       0.000000      31.441779 
        Br      34.174908      10.480593      26.201483 
        Cl      28.934612      10.480593     -20.961186 
        Cl      28.934612      10.480593     -10.480593 
        Cl      28.934612      10.480593       0.000000 
        Cl      28.934612      10.480593      10.480593 
        Cl      28.934612      10.480593      20.961186 
        Cl      28.934612      10.480593      31.441779 
        Cl      15.720890     -26.201483      18.454019 
        Cl      28.934612      20.961186     -20.961186 
        Cl      28.934612      20.961186     -10.480593 
        Cl      28.934612      20.961186       0.000000 
        Cl      28.934612      20.961186      10.480593 
        Cl      28.934612      20.961186      20.961186 
        Cl      28.934612      20.961186      31.441779 
        Cl      34.174908      20.961186     -26.201483 
        Cl      28.934612      31.441779     -20.961186 
        Cl      28.934612      31.441779     -10.480593 
        Cl      28.934612      31.441779       0.000000 
        Cl      28.934612      31.441779      10.480593 
        Cl      28.934612      31.441779      20.961186 
        Cl      28.934612      31.441779      31.441779 
        Cl      -5.240297     -26.201483     -23.468353 
        Cl      -5.240297     -26.201483     -12.987760 
        Cl      -5.240297     -26.201483      -2.507167 
        Cl      -5.240297     -26.201483       7.973426 
        Cl      -5.240297     -26.201483      18.454019 
        Cl      -5.240297     -26.201483      28.934612 
        Cl      15.720890     -26.201483      28.934612 
        Cl      -5.240297     -15.720890     -23.468353 
        Cl      -5.240297     -15.720890     -12.987760 
        Cl      -5.240297     -15.720890      -2.507167 
        Cl      -5.240297     -15.720890       7.973426 
        Cl      -5.240297     -15.720890      18.454019 
        Cl      -5.240297     -15.720890      28.934612 
        Cl      26.201483       2.507167      15.720890 
        Cl      -5.240297      -5.240297     -23.468353 
        Cl      -5.240297      -5.240297     -12.987760 
        Cl      -5.240297      -5.240297      -2.507167 
        Cl      -5.240297      -5.240297       7.973426 
        Cl      -5.240297      -5.240297      18.454019 
        Cl      -5.240297      -5.240297      28.934612 
        Cl      15.720890     -15.720890     -23.468353 
        Cl      -5.240297       5.240297     -23.468353 
        Cl      -5.240297       5.240297     -12.987760 
        Cl      -5.240297       5.240297      -2.507167 
        Cl      -5.240297       5.240297       7.973426 
        Cl      -5.240297       5.240297      18.454019 
        Cl      -5.240297       5.240297      28.934612 
        Cl      15.720890     -15.720890     -12.987760 
        Cl      -5.240297      15.720890     -23.468353 
        Cl      -5.240297      15.720890     -12.987760 
        Cl      -5.240297      15.720890      -2.507167 
        Cl      -5.240297      15.720890       7.973426 
        Cl      -5.240297      15.720890      18.454019 
        Cl      -5.240297      15.720890      28.934612 
        Cl      15.720890     -15.720890      -2.507167 
        Cl      -5.240297      26.201483     -23.468353 
        Cl      -5.240297      26.201483     -12.987760 
        Cl      -5.240297      26.201483      -2.507167 
        Cl      -5.240297      26.201483       7.973426 
        Cl      -5.240297      26.201483      18.454019 
        Cl      -5.240297      26.201483      28.934612 
        Cl      15.720890     -15.720890       7.973426 
        Cl       5.240297      31.441779     -28.708650 
        Cl       5.240297      31.441779     -18.228057 
        Cl       5.240297      31.441779      -7.747464 
        Cl       5.240297      31.441779       2.733129 
        Cl       5.240297      31.441779      13.213722 
        Cl       5.240297      31.441779      23.694315 
        Cl       5.240297      31.441779      34.174908 
        Br     -28.708650     -15.720890     -10.480593 
        Br     -28.708650     -15.720890       0.000000 
        Br     -28.708650     -15.720890      10.480593 
        Br     -28.708650     -15.720890      20.961186 
        Cl     -28.708650     -15.720890      31.441779 
        Br      34.174908      20.961186     -15.720890 
        Br     -28.708650      -5.240297     -20.961186 
        Cl     -28.708650      -5.240297     -10.480593 
        Br     -28.708650      -5.240297       0.000000 
        Br     -28.708650      -5.240297      10.480593 
        Br     -28.708650      -5.240297      20.961186 
        Cl     -28.708650      -5.240297      31.441779 
        Br      34.174908      20.961186      -5.240297 
        Br     -28.708650       5.240297     -20.961186 
        Br     -28.708650       5.240297     -10.480593 
        Br     -28.708650       5.240297       0.000000 
        Br     -28.708650       5.240297      10.480593 
        Br     -28.708650       5.240297      20.961186 
        Br     -28.708650       5.240297      31.441779 
        Br      34.174908      20.961186       5.240297 
        Br     -28.708650      15.720890     -20.961186 
        Br     -28.708650      15.720890     -10.480593 
        Br     -28.708650      15.720890       0.000000 
        Br     -28.708650      15.720890      10.480593 
        Br     -28.708650      15.720890      20.961186 
        Cl     -28.708650      15.720890      31.441779 
        Br      34.174908      20.961186      15.720890 
        Br     -28.708650      26.201483     -20.961186 
        Br     -28.708650      26.201483     -10.480593 
        Br     -28.708650      26.201483       0.000000 
        Br     -28.708650      26.201483      10.480593 
        Br     -28.708650      26.201483      20.961186 
        Cl     -28.708650      26.201483      31.441779 
        Br      34.174908      20.961186      26.201483 
        Cl      18.228057       5.240297     -20.961186 
        Cl      18.228057       5.240297     -10.480593 
        Cl      18.228057       5.240297       0.000000 
        Cl     -15.720890      18.228057      20.961186 
        Cl     -15.720890      18.228057      31.441779 
        Cl      15.720890     -15.720890      18.454019 
        Cl      34.174908      31.441779     -26.201483 
        Cl     -18.228057     -26.201483     -20.961186 
        Cl     -18.228057     -26.201483     -10.480593 
        Cl     -18.228057     -26.201483       0.000000 
        Cl     -18.228057     -26.201483      10.480593 
        Cl     -18.228057     -26.201483      20.961186 
        Cl     -18.228057     -26.201483      31.441779 
        Br      34.174908      31.441779     -15.720890 
        Cl     -18.228057     -15.720890     -20.961186 
        Br      34.174908      31.441779      -5.240297 
        Cl     -20.961186     -23.468353     -20.961186 
        Cl     -20.961186     -23.468353     -10.480593 
        Cl     -20.961186     -23.468353       0.000000 
        Cl     -20.961186     -23.468353      10.480593 
        Cl     -20.961186     -23.468353      20.961186 
        Cl     -20.961186     -23.468353      31.441779 
        Br      34.174908      31.441779       5.240297 
        Cl     -20.961186     -12.987760     -20.961186 
        Cl     -20.961186     -12.987760     -10.480593 
        Cl     -20.961186     -12.987760       0.000000 
        Cl     -20.961186     -12.987760      10.480593 
        Cl     -20.961186     -12.987760      20.961186 
        Cl     -20.961186     -12.987760      31.441779 
        Cl      34.174908      31.441779      15.720890 
        Cl     -20.961186      -2.507167     -20.961186 
        Cl     -20.961186      -2.507167     -10.480593 
        Cl     -20.961186      -2.507167       0.000000 
        Cl     -20.961186      -2.507167      10.480593 
        Cl     -20.961186      -2.507167      20.961186 
        Cl     -20.961186      -2.507167      31.441779 
        Br      34.174908      31.441779      26.201483 
        Cl     -20.961186       7.973426     -20.961186 
        Cl     -20.961186       7.973426     -10.480593 
        Cl     -20.961186       7.973426       0.000000 
        Cl     -20.961186       7.973426      10.480593 
        Cl     -20.961186       7.973426      20.961186 
        Cl     -20.961186       7.973426      31.441779 
        Cl      15.720890     -15.720890      28.934612 
        Cl     -20.961186      18.454019     -20.961186 
        Cl     -20.961186      18.454019     -10.480593 
        Cl     -20.961186      18.454019       0.000000 
        Cl     -20.961186      18.454019      10.480593 
        Cl     -20.961186      18.454019      20.961186 
        Cl     -20.961186      18.454019      31.441779 
        Cl     -26.201483     -23.468353     -26.201483 
        Cl     -20.961186      28.934612     -20.961186 
        Cl     -20.961186      28.934612     -10.480593 
        Cl     -20.961186      28.934612       0.000000 
        Cl     -20.961186      28.934612      10.480593 
        Cl     -20.961186      28.934612      20.961186 
        Cl     -20.961186      28.934612      31.441779 
        Br      15.720890     -20.961186     -28.708650 
        Cl      15.720890     -20.961186     -18.228057 
        Cl      15.720890     -20.961186      -7.747464 
        Cl      15.720890     -20.961186       2.733129 
        Cl      15.720890     -20.961186      13.213722 
        Cl      15.720890     -20.961186      23.694315 
        Br      15.720890     -20.961186      34.174908 
        Cl     -26.201483     -23.468353     -15.720890 
        Cl     -10.480593     -23.468353     -20.961186 
        Cl     -10.480593     -23.468353     -10.480593 
        Cl     -10.480593     -23.468353       0.000000 
        Cl     -10.480593     -23.468353      10.480593 
        Cl     -10.480593     -23.468353      20.961186 
        Cl     -10.480593     -23.468353      31.441779 
        Cl     -26.201483     -23.468353      -5.240297 
        Cl     -10.480593     -12.987760     -20.961186 
        Cl     -10.480593     -12.987760     -10.480593 
        Cl     -10.480593     -12.987760       0.000000 
        Cl     -10.480593     -12.987760      10.480593 
        Cl     -10.480593     -12.987760      20.961186 
        Cl     -10.480593     -12.987760      31.441779 
        Cl     -26.201483     -23.468353       5.240297 
        Cl     -10.480593      -2.507167     -20.961186 
        Cl     -10.480593      -2.507167     -10.480593 
        Cl     -10.480593      -2.507167       0.000000 
        Cl     -10.480593      -2.507167      10.480593 
        Cl     -10.480593      -2.507167      20.961186 
        Cl     -10.480593      -2.507167      31.441779 
        Cl     -26.201483     -23.468353      15.720890 
        Cl     -10.480593       7.973426     -20.961186 
        Cl     -10.480593       7.973426     -10.480593 
        Cl     -10.480593       7.973426       0.000000 
        Cl     -10.480593       7.973426      10.480593 
        Cl     -10.480593       7.973426      20.961186 
        Cl     -10.480593       7.973426      31.441779 
        Cl     -26.201483     -23.468353      26.201483 
        Cl     -10.480593      18.454019     -20.961186 
        Cl     -10.480593      18.454019     -10.480593 
        Cl     -10.480593      18.454019       0.000000 
        Cl     -10.480593      18.454019      10.480593 
        Cl     -10.480593      18.454019      20.961186 
        Cl     -10.480593      18.454019      31.441779 
        Cl      26.201483       2.507167      26.201483 
        Cl     -10.480593      28.934612     -20.961186 
        Cl     -10.480593      28.934612     -10.480593 
        Cl     -10.480593      28.934612       0.000000 
        Cl     -10.480593      28.934612      10.480593 
        Cl     -10.480593      28.934612      20.961186 
        Cl     -10.480593      28.934612      31.441779 
        Br      15.720890     -10.480593     -28.708650 
        Cl      15.720890     -10.480593     -18.228057 
        Cl      15.720890     -10.480593      -7.747464 
        Cl      15.720890     -10.480593       2.733129 
        Cl      15.720890     -10.480593      13.213722 
        Cl      15.720890     -10.480593      23.694315 
        Cl      15.720890     -10.480593      34.174908 
        Cl     -26.201483     -12.987760     -26.201483 
        Cl       0.000000     -23.468353     -20.961186 
        Cl       0.000000     -23.468353     -10.480593 
        Cl       0.000000     -23.468353       0.000000 
        Cl       0.000000     -23.468353      10.480593 
        Cl       0.000000     -23.468353      20.961186 
        Cl       0.000000     -23.468353      31.441779 
        Cl     -26.201483     -12.987760     -15.720890 
        Cl       0.000000     -12.987760     -20.961186 
        Cl       0.000000     -12.987760     -10.480593 
        Cl       0.000000     -12.987760       0.000000 
        Cl       0.000000     -12.987760      10.480593 
        Cl       0.000000     -12.987760      20.961186 
        Cl       0.000000     -12.987760      31.441779 
        Cl     -26.201483     -12.987760      -5.240297 
        Cl       0.000000      -2.507167     -20.961186 
        Cl       0.000000      -2.507167     -10.480593 
        Cl       0.000000      -2.507167       0.000000 
        Cl       0.000000      -2.507167      10.480593 
        Cl       0.000000      -2.507167      20.961186 
        Cl       0.000000      -2.507167      31.441779 
        Cl     -26.201483     -12.987760       5.240297 
        Cl       0.000000       7.973426     -20.961186 
        Cl       0.000000       7.973426     -10.480593 
        Cl       0.000000       7.973426       0.000000 
        Cl       0.000000       7.973426      10.480593 
        Cl       0.000000       7.973426      20.961186 
        Cl       0.000000       7.973426      31.441779 
        Cl     -26.201483     -12.987760      15.720890 
        Cl       0.000000      18.454019     -20.961186 
        Cl       0.000000      18.454019     -10.480593 
        Cl       0.000000      18.454019       0.000000 
        Cl       0.000000      18.454019      10.480593 
        Cl       0.000000      18.454019      20.961186 
        Cl       0.000000      18.454019      31.441779 
        Cl     -26.201483     -12.987760      26.201483 
        Cl       0.000000      28.934612     -20.961186 
        Cl       0.000000      28.934612     -10.480593 
        Cl       0.000000      28.934612       0.000000 
        Cl       0.000000      28.934612      10.480593 
        Cl       0.000000      28.934612      20.961186 
        Cl       0.000000      28.934612      31.441779 
        Cl      15.720890       0.000000     -28.708650 
        Cl      15.720890       0.000000     -18.228057 
        Cl      15.720890       0.000000      -7.747464 
        Cl      15.720890       0.000000       2.733129 
        Cl      15.720890       0.000000      13.213722 
        Cl      15.720890       0.000000      23.694315 
        Br      15.720890       0.000000      34.174908 
        Cl      15.720890      -5.240297     -23.468353 
        Cl      10.480593     -23.468353     -20.961186 
        Cl      10.480593     -23.468353     -10.480593 
        Cl      10.480593     -23.468353       0.000000 
        Cl      10.480593     -23.468353      10.480593 
        Cl      10.480593     -23.468353      20.961186 
        Cl      10.480593     -23.468353      31.441779 
        Cl     -26.201483      -2.507167     -26.201483 
        Cl      10.480593     -12.987760     -20.961186 
        Cl      10.480593     -12.987760     -10.480593 
        Cl      10.480593     -12.987760       0.000000 
        Cl      10.480593     -12.987760      10.480593 
        Cl      10.480593     -12.987760      20.961186 
        Cl      10.480593     -12.987760      31.441779 
        Cl     -26.201483      -2.507167     -15.720890 
        Cl      10.480593      -2.507167     -20.961186 
        Cl      10.480593      -2.507167     -10.480593 
        Cl      10.480593      -2.507167       0.000000 
        Cl      10.480593      -2.507167      10.480593 
        Cl      10.480593      -2.507167      20.961186 
        Cl      10.480593      -2.507167      31.441779 
        Cl     -26.201483      -2.507167      -5.240297 
        Cl      10.480593       7.973426     -20.961186 
        Cl      10.480593       7.973426     -10.480593 
        Cl      10.480593       7.973426       0.000000 
        Cl      10.480593       7.973426      10.480593 
        Cl      10.480593       7.973426      20.961186 
        Cl      10.480593       7.973426      31.441779 
        Cl     -26.201483      -2.507167       5.240297 
        Cl      10.480593      18.454019     -20.961186 
        Cl      10.480593      18.454019     -10.480593 
        Cl      10.480593      18.454019       0.000000 
        Cl      10.480593      18.454019      10.480593 
        Cl      10.480593      18.454019      20.961186 
        Cl      10.480593      18.454019      31.441779 
        Cl     -26.201483      -2.507167      15.720890 
        Cl      10.480593      28.934612     -20.961186 
        Cl      10.480593      28.934612     -10.480593 
        Cl      10.480593      28.934612       0.000000 
        Cl      10.480593      28.934612      10.480593 
        Cl      10.480593      28.934612      20.961186 
        Cl      10.480593      28.934612      31.441779 
        Br      15.720890      10.480593     -28.708650 
        Cl      15.720890      10.480593     -18.228057 
        Cl      15.720890      10.480593      -7.747464 
        Cl      15.720890      10.480593       2.733129 
        Cl      15.720890      10.480593      13.213722 
        Cl      15.720890      10.480593      23.694315 
        Br      15.720890      10.480593      34.174908 
        Cl     -26.201483      -2.507167      26.201483 
        Cl      20.961186     -23.468353     -20.961186 
        Cl      20.961186     -23.468353     -10.480593 
        Cl      20.961186     -23.468353       0.000000 
        Cl      20.961186     -23.468353      10.480593 
        Cl      20.961186     -23.468353      20.961186 
        Cl      20.961186     -23.468353      31.441779 
        Cl      15.720890      -5.240297     -12.987760 
        Cl      20.961186     -12.987760     -20.961186 
        Cl      20.961186     -12.987760     -10.480593 
        Cl      20.961186     -12.987760       0.000000 
        Cl      20.961186     -12.987760      10.480593 
        Cl      20.961186     -12.987760      20.961186 
        Cl      20.961186     -12.987760      31.441779 
        Cl     -26.201483       7.973426     -26.201483 
        Cl      20.961186      -2.507167     -20.961186 
        Cl      20.961186      -2.507167     -10.480593 
        Cl      20.961186      -2.507167       0.000000 
        Cl      20.961186      -2.507167      10.480593 
        Cl      20.961186      -2.507167      20.961186 
        Cl      20.961186      -2.507167      31.441779 
        Cl     -26.201483       7.973426     -15.720890 
        Cl      20.961186       7.973426     -20.961186 
        Cl      20.961186       7.973426     -10.480593 
        Cl      20.961186       7.973426       0.000000 
        Cl      20.961186       7.973426      10.480593 
        Cl      20.961186       7.973426      20.961186 
        Cl      20.961186       7.973426      31.441779 
        Cl     -26.201483       7.973426      -5.240297 
        Cl      20.961186      18.454019     -20.961186 
        Cl      20.961186      18.454019     -10.480593 
        Cl      20.961186      18.454019       0.000000 
        Cl      20.961186      18.454019      10.480593 
        Cl      20.961186      18.454019      20.961186 
        Cl      20.961186      18.454019      31.441779 
        Cl     -26.201483       7.973426       5.240297 
        Cl      20.961186      28.934612     -20.961186 
        Cl      20.961186      28.934612     -10.480593 
        Cl      20.961186      28.934612       0.000000 
        Cl      20.961186      28.934612      10.480593 
        Cl      20.961186      28.934612      20.961186 
        Cl      20.961186      28.934612      31.441779 
        Br      15.720890      20.961186     -28.708650 
        Cl      15.720890      20.961186     -18.228057 
        Cl      15.720890      20.961186      -7.747464 
        Cl      15.720890      20.961186       2.733129 
        Cl      15.720890      20.961186      13.213722 
        Cl      15.720890      20.961186      23.694315 
        Br      15.720890      20.961186      34.174908 
        Cl     -26.201483       7.973426      15.720890 
        Cl      31.441779     -23.468353     -20.961186 
        Cl      31.441779     -23.468353     -10.480593 
        Cl      31.441779     -23.468353       0.000000 
        Cl      31.441779     -23.468353      10.480593 
        Cl      31.441779     -23.468353      20.961186 
        Cl      31.441779     -23.468353      31.441779 
        Cl     -26.201483       7.973426      26.201483 
        Cl      31.441779     -12.987760     -20.961186 
        Cl      31.441779     -12.987760     -10.480593 
        Cl      31.441779     -12.987760       0.000000 
        Cl      31.441779     -12.987760      10.480593 
        Cl      31.441779     -12.987760      20.961186 
        Cl      31.441779     -12.987760      31.441779 
        Cl      15.720890      -5.240297      -2.507167 
        Cl      31.441779      -2.507167     -20.961186 
        Cl      31.441779      -2.507167     -10.480593 
        Cl      31.441779      -2.507167       0.000000 
        Cl      31.441779      -2.507167      10.480593 
        Cl      31.441779      -2.507167      20.961186 
        Cl      31.441779      -2.507167      31.441779 
        Cl     -26.201483      18.454019     -26.201483 
        Cl      31.441779       7.973426     -20.961186 
        Cl      31.441779       7.973426     -10.480593 
        Cl      31.441779       7.973426       0.000000 
        Cl      31.441779       7.973426      10.480593 
        Cl      31.441779       7.973426      20.961186 
        Cl      31.441779       7.973426      31.441779 
        Cl     -26.201483      18.454019     -15.720890 
        Cl      31.441779      18.454019     -20.961186 
        Cl      31.441779      18.454019     -10.480593 
        Cl      31.441779      18.454019       0.000000 
        Cl      31.441779      18.454019      10.480593 
        Cl      31.441779      18.454019      20.961186 
        Cl      31.441779      18.454019      31.441779 
        Cl     -26.201483      18.454019      -5.240297 
        Cl      31.441779      28.934612     -20.961186 
        Cl      31.441779      28.934612     -10.480593 
        Cl      31.441779      28.934612       0.000000 
        Cl      31.441779      28.934612      10.480593 
        Cl      31.441779      28.934612      20.961186 
        Cl      31.441779      28.934612      31.441779 
        Cl      15.720890      31.441779     -28.708650 
        Cl      15.720890      31.441779     -18.228057 
        Cl      15.720890      31.441779      -7.747464 
        Cl      15.720890      31.441779       2.733129 
        Cl      15.720890      31.441779      13.213722 
        Cl      15.720890      31.441779      23.694315 
        Br      15.720890      31.441779      34.174908 
        Cl     -18.228057     -15.720890     -10.480593 
        Cl     -18.228057     -15.720890       0.000000 
        Cl     -18.228057     -15.720890      10.480593 
        Cl     -18.228057     -15.720890      20.961186 
        Cl     -18.228057     -15.720890      31.441779 
        Cl     -26.201483      18.454019       5.240297 
        Cl     -18.228057      -5.240297     -20.961186 
        Cl     -18.228057      -5.240297     -10.480593 
        Cl     -18.228057      -5.240297       0.000000 
        Cl     -18.228057      -5.240297      10.480593 
        Cl     -18.228057      -5.240297      20.961186 
        Cl     -18.228057      -5.240297      31.441779 
        Cl     -26.201483      18.454019      15.720890 
        Cl     -18.228057       5.240297     -20.961186 
        Cl     -18.228057       5.240297     -10.480593 
        Cl     -18.228057       5.240297       0.000000 
        Cl     -18.228057       5.240297      10.480593 
        Cl     -18.228057       5.240297      20.961186 
        Cl     -18.228057       5.240297      31.441779 
        Cl     -26.201483      18.454019      26.201483 
        Cl     -18.228057      15.720890     -20.961186 
        Cl     -18.228057      15.720890     -10.480593 
        Cl     -18.228057      15.720890       0.000000 
        Cl     -18.228057      15.720890      10.480593 
        Cl     -18.228057      15.720890      20.961186 
        Cl     -18.228057      15.720890      31.441779 
        Cl      15.720890      -5.240297       7.973426 
        Cl     -18.228057      26.201483     -20.961186 
        Cl     -18.228057      26.201483     -10.480593 
        Cl     -18.228057      26.201483       0.000000 
        Cl     -18.228057      26.201483      10.480593 
        Cl     -18.228057      26.201483      20.961186 
        Cl     -18.228057      26.201483      31.441779 
        Cl      18.228057       5.240297      10.480593 
        Cl      18.228057       5.240297      20.961186 
        Cl      18.228057       5.240297      31.441779 
        Cl     -15.720890      28.708650     -20.961186 
        Cl     -15.720890      28.708650     -10.480593 
        Cl     -15.720890      28.708650       0.000000 
        Cl     -15.720890      28.708650      10.480593 
        Cl     -26.201483      28.934612     -26.201483 
        Cl      -7.747464     -26.201483     -20.961186 
        Cl      -7.747464     -26.201483     -10.480593 
        Cl      -7.747464     -26.201483       0.000000 
        Cl      -7.747464     -26.201483      10.480593 
        Cl      -7.747464     -26.201483      20.961186 
        Cl      -7.747464     -26.201483      31.441779 
        Cl     -26.201483      28.934612     -15.720890 
        Cl      -7.747464     -15.720890     -20.961186 
        Br      26.201483     -20.961186     -28.708650 
        Cl      26.201483     -20.961186     -18.228057 
        Cl     -26.201483      28.934612      -5.240297 
        Cl      -2.733129     -26.201483     -20.961186 
        Cl      -2.733129     -26.201483     -10.480593 
        Cl     -26.201483      28.934612       5.240297 
        Cl     -26.201483     -23.694315     -20.961186 
        Cl     -20.961186     -20.961186     -23.468353 
        Cl     -20.961186     -20.961186     -12.987760 
        Cl     -20.961186     -20.961186      -2.507167 
        Cl     -20.961186     -20.961186       7.973426 
        Cl     -20.961186     -20.961186      18.454019 
        Cl     -20.961186     -20.961186      28.934612 
        Cl      15.720890      -5.240297      18.454019 
        Cl     -20.961186     -10.480593     -23.468353 
        Cl     -20.961186     -10.480593     -12.987760 
        Cl     -20.961186     -10.480593      -2.507167 
        Cl     -20.961186     -10.480593       7.973426 
        Cl     -20.961186     -10.480593      18.454019 
        Cl     -20.961186     -10.480593      28.934612 
        Cl      15.720890      -5.240297      28.934612 
        Cl     -20.961186       0.000000     -23.468353 
        Cl     -20.961186       0.000000     -12.987760 
        Cl     -20.961186       0.000000      -2.507167 
        Cl     -20.961186       0.000000       7.973426 
        Cl     -20.961186       0.000000      18.454019 
        Cl     -20.961186       0.000000      28.934612 
        Cl      26.201483       5.240297     -23.468353 
        Cl     -20.961186      10.480593     -23.468353 
        Cl     -20.961186      10.480593     -12.987760 
        Cl     -20.961186      10.480593      -2.507167 
        Cl     -20.961186      10.480593       7.973426 
        Cl     -20.961186      10.480593      18.454019 
        Cl     -20.961186      10.480593      28.934612 
        Cl      15.720890       5.240297     -23.468353 
        Cl     -20.961186      20.961186     -23.468353 
        Cl     -20.961186      20.961186     -12.987760 
        Cl     -20.961186      20.961186      -2.507167 
        Cl     -20.961186      20.961186       7.973426 
        Cl     -20.961186      20.961186      18.454019 
        Cl     -20.961186      20.961186      28.934612 
        Cl      15.720890       5.240297     -12.987760 
        Cl     -20.961186      31.441779     -23.468353 
        Cl     -20.961186      31.441779     -12.987760 
        Cl     -20.961186      31.441779      -2.507167 
        Cl     -20.961186      31.441779       7.973426 
        Cl     -20.961186      31.441779      18.454019 
        Cl     -20.961186      31.441779      28.934612 
        Cl      15.720890       5.240297      -2.507167 
        Cl      -2.733129     -26.201483       0.000000 
        Cl      -2.733129     -26.201483      10.480593 
        Cl      -2.733129     -26.201483      20.961186 
        Cl      -2.733129     -26.201483      31.441779 
        Cl     -26.201483     -23.694315     -10.480593 
        Cl     -26.201483     -23.694315       0.000000 
        Cl     -26.201483     -23.694315      10.480593 
        Cl     -10.480593     -20.961186     -23.468353 
        Cl     -10.480593     -20.961186     -12.987760 
        Cl     -10.480593     -20.961186      -2.507167 
        Cl     -10.480593     -20.961186       7.973426 
        Cl     -10.480593     -20.961186      18.454019 
        Cl     -10.480593     -20.961186      28.934612 
        Cl      15.720890       5.240297       7.973426 
        Cl     -10.480593     -10.480593     -23.468353 
        Cl     -10.480593     -10.480593     -12.987760 
        Cl     -10.480593     -10.480593      -2.507167 
        Cl     -10.480593     -10.480593       7.973426 
        Cl     -10.480593     -10.480593      18.454019
[truncated: 141,760 more chars]
