# Supplementary material for: CAT: A Compound Attachment Tool for the Construction of Composite Chemical Compounds
Source: J Chem Inf Model. 2022 Oct 31;62(22):5525–35. doi: 10.1021/acs.jcim.2c00690 (PMC9976287; doi:10.1021/acs.jcim.2c00690)
Supplement: Supplementary file 4 — ci2c00690_si_004.xyz [file ci2c00690_si_004.xyz]

45920

        Cs     -28.822000     -28.822000      -7.860000 
        Cs     -28.822000     -18.341000      -7.860000 
        Cs     -28.822000     -18.341000      13.101000 
        Cs     -28.822000      -7.860000      13.101000 
        Cs     -28.822000       2.620000      -7.860000 
        Cs     -28.822000       2.620000      13.101000 
        Cs     -28.822000      13.101000     -18.341000 
        Cs     -28.822000      13.101000      13.101000 
        Cs     -28.822000      23.581000     -18.341000 
        Cs     -28.822000      23.581000      13.101000 
        Cs     -28.822000      34.062000     -18.341000 
        Cs     -28.822000      34.062000      -7.860000 
        Cs     -28.822000      34.062000      13.101000 
        Cs     -28.822000      34.062000      23.581000 
        Cs     -18.341000     -28.822000     -28.822000 
        Cs     -18.341000     -28.822000     -18.341000 
        Cs     -18.341000     -28.822000      -7.860000 
        Cs     -18.341000     -28.822000      13.101000 
        Cs     -18.341000     -28.822000      23.581000 
        Cs     -18.341000     -18.341000     -28.822000 
        Cs     -18.341000     -18.341000     -18.341000 
        Cs     -18.341000     -18.341000      -7.860000 
        Cs     -18.341000     -18.341000       2.620000 
        Cs     -18.341000     -18.341000      13.101000 
        Cs     -18.341000     -18.341000      23.581000 
        Cs     -18.341000     -18.341000      34.062000 
        Cs     -18.341000      -7.860000     -18.341000 
        Cs     -18.341000      -7.860000      -7.860000 
        Cs     -18.341000      -7.860000       2.620000 
        Cs     -18.341000      -7.860000      13.101000 
        Cs     -18.341000      -7.860000      23.581000 
        Cs     -18.341000       2.620000     -18.341000 
        Cs     -18.341000       2.620000      -7.860000 
        Cs     -18.341000       2.620000       2.620000 
        Cs     -18.341000       2.620000      13.101000 
        Cs     -18.341000       2.620000      23.581000 
        Cs     -18.341000       2.620000      34.062000 
        Cs     -18.341000      13.101000     -28.822000 
        Cs     -18.341000      13.101000     -18.341000 
        Cs     -18.341000      13.101000      -7.860000 
        Cs     -18.341000      13.101000       2.620000 
        Cs     -18.341000      13.101000      13.101000 
        Cs     -18.341000      13.101000      23.581000 
        Cs     -18.341000      13.101000      34.062000 
        Cs     -18.341000      23.581000     -28.822000 
        Cs     -18.341000      23.581000     -18.341000 
        Cs     -18.341000      23.581000      -7.860000 
        Cs     -18.341000      23.581000       2.620000 
        Cs     -18.341000      23.581000      13.101000 
        Cs     -18.341000      23.581000      23.581000 
        Cs     -18.341000      34.062000     -28.822000 
        Cs     -18.341000      34.062000     -18.341000 
        Cs     -18.341000      34.062000      -7.860000 
        Cs     -18.341000      34.062000      13.101000 
        Cs     -18.341000      34.062000      23.581000 
        Cs      -7.860000     -28.822000     -28.822000 
        Cs      -7.860000     -28.822000     -18.341000 
        Cs      -7.860000     -28.822000      -7.860000 
        Cs      -7.860000     -28.822000      13.101000 
        Cs      -7.860000     -28.822000      23.581000 
        Cs      -7.860000     -18.341000     -28.822000 
        Cs      -7.860000     -18.341000     -18.341000 
        Cs      -7.860000     -18.341000      -7.860000 
        Cs      -7.860000     -18.341000       2.620000 
        Cs      -7.860000     -18.341000      13.101000 
        Cs      -7.860000     -18.341000      23.581000 
        Cs      -7.860000     -18.341000      34.062000 
        Cs      -7.860000      -7.860000     -28.822000 
        Cs      -7.860000      -7.860000     -18.341000 
        Cs      -7.860000      -7.860000      -7.860000 
        Cs      -7.860000      -7.860000       2.620000 
        Cs      -7.860000      -7.860000      13.101000 
        Cs      -7.860000      -7.860000      23.581000 
        Cs      -7.860000       2.620000     -28.822000 
        Cs      -7.860000       2.620000     -18.341000 
        Cs      -7.860000       2.620000      -7.860000 
        Cs      -7.860000       2.620000       2.620000 
        Cs      -7.860000       2.620000      13.101000 
        Cs      -7.860000       2.620000      23.581000 
        Cs      -7.860000       2.620000      34.062000 
        Cs      -7.860000      13.101000     -18.341000 
        Cs      -7.860000      13.101000      -7.860000 
        Cs      -7.860000      13.101000       2.620000 
        Cs      -7.860000      13.101000      13.101000 
        Cs      -7.860000      13.101000      23.581000 
        Cs      -7.860000      13.101000      34.062000 
        Cs      -7.860000      23.581000     -28.822000 
        Cs      -7.860000      23.581000     -18.341000 
        Cs      -7.860000      23.581000      -7.860000 
        Cs      -7.860000      23.581000       2.620000 
        Cs      -7.860000      23.581000      13.101000 
        Cs      -7.860000      23.581000      23.581000 
        Cs      -7.860000      34.062000     -28.822000 
        Cs      -7.860000      34.062000     -18.341000 
        Cs      -7.860000      34.062000      -7.860000 
        Cs       2.620000     -28.822000      -7.860000 
        Cs       2.620000     -18.341000     -18.341000 
        Cs       2.620000     -18.341000      -7.860000 
        Cs       2.620000     -18.341000       2.620000 
        Cs       2.620000     -18.341000      13.101000 
        Cs       2.620000     -18.341000      23.581000 
        Cs       2.620000      -7.860000     -28.822000 
        Cs       2.620000      -7.860000     -18.341000 
        Cs       2.620000      -7.860000      -7.860000 
        Cs       2.620000      -7.860000       2.620000 
        Cs       2.620000      -7.860000      13.101000 
        Cs       2.620000      -7.860000      23.581000 
        Cs       2.620000       2.620000     -18.341000 
        Cs       2.620000       2.620000      -7.860000 
        Cs       2.620000       2.620000       2.620000 
        Cs       2.620000       2.620000      13.101000 
        Cs       2.620000       2.620000      23.581000 
        Cs       2.620000       2.620000      34.062000 
        Cs       2.620000      13.101000     -18.341000 
        Cs       2.620000      13.101000      -7.860000 
        Cs       2.620000      13.101000       2.620000 
        Cs       2.620000      13.101000      13.101000 
        Cs       2.620000      13.101000      23.581000 
        Cs       2.620000      13.101000      34.062000 
        Cs       2.620000      23.581000     -28.822000 
        Cs       2.620000      23.581000     -18.341000 
        Cs       2.620000      23.581000      -7.860000 
        Cs       2.620000      23.581000       2.620000 
        Cs       2.620000      23.581000      13.101000 
        Cs       2.620000      23.581000      23.581000 
        Cs       2.620000      34.062000     -18.341000 
        Cs       2.620000      34.062000      13.101000 
        Cs       2.620000      34.062000      23.581000 
        Cs      13.101000     -28.822000      -7.860000 
        Cs      13.101000     -28.822000       2.620000 
        Cs      13.101000     -18.341000     -18.341000 
        Cs      13.101000     -18.341000      -7.860000 
        Cs      13.101000     -18.341000       2.620000 
        Cs      13.101000     -18.341000      13.101000 
        Cs      13.101000     -18.341000      23.581000 
        Cs      13.101000      -7.860000     -28.822000 
        Cs      13.101000      -7.860000     -18.341000 
        Cs      13.101000      -7.860000      -7.860000 
        Cs      13.101000      -7.860000       2.620000 
        Cs      13.101000      -7.860000      13.101000 
        Cs      13.101000      -7.860000      23.581000 
        Cs      13.101000      -7.860000      34.062000 
        Cs      13.101000       2.620000     -28.822000 
        Cs      13.101000       2.620000     -18.341000 
        Cs      13.101000       2.620000      -7.860000 
        Cs      13.101000       2.620000       2.620000 
        Cs      13.101000       2.620000      13.101000 
        Cs      13.101000       2.620000      23.581000 
        Cs      13.101000       2.620000      34.062000 
        Cs      13.101000      13.101000     -28.822000 
        Cs      13.101000      13.101000     -18.341000 
        Cs      13.101000      13.101000      -7.860000 
        Cs      13.101000      13.101000       2.620000 
        Cs      13.101000      13.101000      13.101000 
        Cs      13.101000      13.101000      23.581000 
        Cs      13.101000      13.101000      34.062000 
        Cs      13.101000      23.581000     -28.822000 
        Cs      13.101000      23.581000     -18.341000 
        Cs      13.101000      23.581000      -7.860000 
        Cs      13.101000      23.581000       2.620000 
        Cs      13.101000      23.581000      13.101000 
        Cs      13.101000      23.581000      23.581000 
        Cs      13.101000      34.062000     -28.822000 
        Cs      13.101000      34.062000     -18.341000 
        Cs      13.101000      34.062000      -7.860000 
        Cs      13.101000      34.062000       2.620000 
        Cs      13.101000      34.062000      13.101000 
        Cs      13.101000      34.062000      23.581000 
        Cs      23.581000     -28.822000      23.581000 
        Cs      23.581000     -28.822000      34.062000 
        Cs      23.581000     -18.341000     -18.341000 
        Cs      23.581000     -18.341000      -7.860000 
        Cs      23.581000     -18.341000       2.620000 
        Cs      23.581000     -18.341000      13.101000 
        Cs      23.581000     -18.341000      23.581000 
        Cs      23.581000      -7.860000     -28.822000 
        Cs      23.581000      -7.860000     -18.341000 
        Cs      23.581000      -7.860000      -7.860000 
        Cs      23.581000      -7.860000       2.620000 
        Cs      23.581000      -7.860000      13.101000 
        Cs      23.581000      -7.860000      23.581000 
        Cs      23.581000      -7.860000      34.062000 
        Cs      23.581000       2.620000     -28.822000 
        Cs      23.581000       2.620000     -18.341000 
        Cs      23.581000       2.620000      -7.860000 
        Cs      23.581000       2.620000       2.620000 
        Cs      23.581000       2.620000      13.101000 
        Cs      23.581000       2.620000      23.581000 
        Cs      23.581000       2.620000      34.062000 
        Cs      23.581000      13.101000     -28.822000 
        Cs      23.581000      13.101000     -18.341000 
        Cs      23.581000      13.101000      -7.860000 
        Cs      23.581000      13.101000       2.620000 
        Cs      23.581000      13.101000      13.101000 
        Cs      23.581000      13.101000      23.581000 
        Cs      23.581000      13.101000      34.062000 
        Cs      23.581000      23.581000     -18.341000 
        Cs      23.581000      23.581000      -7.860000 
        Cs      23.581000      23.581000       2.620000 
        Cs      23.581000      23.581000      13.101000 
        Cs      23.581000      23.581000      23.581000 
        Cs      23.581000      23.581000      34.062000 
        Cs      23.581000      34.062000      -7.860000 
        Cs      23.581000      34.062000      34.062000 
        Cs      34.062000     -28.822000     -18.341000 
        Cs      34.062000     -18.341000      -7.860000 
        Cs      34.062000      -7.860000     -28.822000 
        Cs      34.062000      -7.860000      -7.860000 
        Cs      34.062000      -7.860000       2.620000 
        Cs      34.062000      -7.860000      13.101000 
        Cs      34.062000      -7.860000      23.581000 
        Cs      34.062000       2.620000     -18.341000 
        Cs      34.062000       2.620000      -7.860000 
        Cs      34.062000      13.101000     -18.341000 
        Cs      34.062000      13.101000      -7.860000 
        Cs      34.062000      13.101000       2.620000 
        Cs      34.062000      13.101000      13.101000 
        Cs      34.062000      23.581000      -7.860000 
        Cs      34.062000      23.581000       2.620000 
        Cs      34.062000      34.062000      -7.860000 
        Cs     -23.581000     -28.822000     -18.341000 
        Cs     -23.581000     -28.822000      13.101000 
        Cs     -23.581000     -28.822000      23.581000 
        Cs     -23.581000     -18.341000     -28.822000 
        Cs     -23.581000     -18.341000     -18.341000 
        Cs     -23.581000     -18.341000      -7.860000 
        Cs     -23.581000     -18.341000       2.620000 
        Cs     -23.581000     -18.341000      13.101000 
        Cs     -23.581000     -18.341000      23.581000 
        Cs     -23.581000      -7.860000     -28.822000 
        Cs     -23.581000      -7.860000     -18.341000 
        Cs     -23.581000      -7.860000      -7.860000 
        Cs     -23.581000      -7.860000       2.620000 
        Cs     -23.581000      -7.860000      13.101000 
        Cs     -23.581000      -7.860000      23.581000 
        Cs     -23.581000      -7.860000      34.062000 
        Cs     -23.581000       2.620000     -28.822000 
        Cs     -23.581000       2.620000     -18.341000 
        Cs     -23.581000       2.620000      -7.860000 
        Cs     -23.581000       2.620000       2.620000 
        Cs     -23.581000       2.620000      13.101000 
        Cs     -23.581000       2.620000      23.581000 
        Cs     -23.581000      13.101000     -28.822000 
        Cs     -23.581000      13.101000     -18.341000 
        Cs     -23.581000      13.101000      -7.860000 
        Cs     -23.581000      13.101000       2.620000 
        Cs     -23.581000      13.101000      13.101000 
        Cs     -23.581000      13.101000      23.581000 
        Cs     -23.581000      13.101000      34.062000 
        Cs     -23.581000      23.581000     -28.822000 
        Cs     -23.581000      23.581000     -18.341000 
        Cs     -23.581000      23.581000      -7.860000 
        Cs     -23.581000      23.581000       2.620000 
        Cs     -23.581000      23.581000      13.101000 
        Cs     -23.581000      23.581000      23.581000 
        Cs     -23.581000      23.581000      34.062000 
        Cs     -13.101000     -28.822000       2.620000 
        Cs     -13.101000     -28.822000      34.062000 
        Cs     -13.101000     -18.341000     -18.341000 
        Cs     -13.101000     -18.341000      -7.860000 
        Cs     -13.101000     -18.341000       2.620000 
        Cs     -13.101000     -18.341000      13.101000 
        Cs     -13.101000     -18.341000      23.581000 
        Cs     -13.101000      -7.860000     -28.822000 
        Cs     -13.101000      -7.860000     -18.341000 
        Cs     -13.101000      -7.860000      -7.860000 
        Cs     -13.101000      -7.860000       2.620000 
        Cs     -13.101000      -7.860000      13.101000 
        Cs     -13.101000      -7.860000      23.581000 
        Cs     -13.101000      -7.860000      34.062000 
        Cs     -13.101000       2.620000     -28.822000 
        Cs     -13.101000       2.620000     -18.341000 
        Cs     -13.101000       2.620000      -7.860000 
        Cs     -13.101000       2.620000       2.620000 
        Cs     -13.101000       2.620000      13.101000 
        Cs     -13.101000       2.620000      23.581000 
        Cs     -13.101000      13.101000     -18.341000 
        Cs     -13.101000      13.101000      -7.860000 
        Cs     -13.101000      13.101000       2.620000 
        Cs     -13.101000      13.101000      13.101000 
        Cs     -13.101000      13.101000      23.581000 
        Cs     -13.101000      23.581000     -18.341000 
        Cs     -13.101000      23.581000      -7.860000 
        Cs     -13.101000      23.581000       2.620000 
        Cs     -13.101000      23.581000      13.101000 
        Cs     -13.101000      23.581000      23.581000 
        Cs     -13.101000      23.581000      34.062000 
        Cs     -13.101000      34.062000       2.620000 
        Cs     -13.101000      34.062000      34.062000 
        Cs      -2.620000     -28.822000       2.620000 
        Cs      -2.620000     -28.822000      13.101000 
        Cs      -2.620000     -18.341000     -18.341000 
        Cs      -2.620000     -18.341000      -7.860000 
        Cs      -2.620000     -18.341000       2.620000 
        Cs      -2.620000     -18.341000      13.101000 
        Cs      -2.620000     -18.341000      23.581000 
        Cs      -2.620000      -7.860000     -18.341000 
        Cs      -2.620000      -7.860000      -7.860000 
        Cs      -2.620000      -7.860000       2.620000 
        Cs      -2.620000      -7.860000      13.101000 
        Cs      -2.620000      -7.860000      23.581000 
        Cs      -2.620000      -7.860000      34.062000 
        Cs      -2.620000       2.620000     -18.341000 
        Cs      -2.620000       2.620000      -7.860000 
        Cs      -2.620000       2.620000       2.620000 
        Cs      -2.620000       2.620000      13.101000 
        Cs      -2.620000       2.620000      23.581000 
        Cs      -2.620000      13.101000     -28.822000 
        Cs      -2.620000      13.101000     -18.341000 
        Cs      -2.620000      13.101000      -7.860000 
        Cs      -2.620000      13.101000       2.620000 
        Cs      -2.620000      13.101000      13.101000 
        Cs      -2.620000      13.101000      23.581000 
        Cs      -2.620000      23.581000     -18.341000 
        Cs      -2.620000      23.581000      -7.860000 
        Cs      -2.620000      23.581000       2.620000 
        Cs      -2.620000      23.581000      13.101000 
        Cs      -2.620000      23.581000      23.581000 
        Cs      -2.620000      23.581000      34.062000 
        Cs      -2.620000      34.062000       2.620000 
        Cs      -2.620000      34.062000      13.101000 
        Cs       7.860000     -28.822000     -28.822000 
        Cs       7.860000     -28.822000     -18.341000 
        Cs       7.860000     -28.822000      13.101000 
        Cs       7.860000     -28.822000      23.581000 
        Cs       7.860000     -18.341000     -28.822000 
        Cs       7.860000     -18.341000     -18.341000 
        Cs       7.860000     -18.341000      -7.860000 
        Cs       7.860000     -18.341000       2.620000 
        Cs       7.860000     -18.341000      13.101000 
        Cs       7.860000     -18.341000      23.581000 
        Cs       7.860000     -18.341000      34.062000 
        Cs       7.860000      -7.860000     -18.341000 
        Cs       7.860000      -7.860000      -7.860000 
        Cs       7.860000      -7.860000       2.620000 
        Cs       7.860000      -7.860000      13.101000 
        Cs       7.860000      -7.860000      23.581000 
        Cs       7.860000      -7.860000      34.062000 
        Cs       7.860000       2.620000     -18.341000 
        Cs       7.860000       2.620000      -7.860000 
        Cs       7.860000       2.620000       2.620000 
        Cs       7.860000       2.620000      13.101000 
        Cs       7.860000       2.620000      23.581000 
        Cs       7.860000      13.101000     -18.341000 
        Cs       7.860000      13.101000      -7.860000 
        Cs       7.860000      13.101000       2.620000 
        Cs       7.860000      13.101000      13.101000 
        Cs       7.860000      13.101000      23.581000 
        Cs       7.860000      23.581000     -18.341000 
        Cs       7.860000      23.581000      -7.860000 
        Cs       7.860000      23.581000       2.620000 
        Cs       7.860000      23.581000      13.101000 
        Cs       7.860000      23.581000      23.581000 
        Cs       7.860000      23.581000      34.062000 
        Cs       7.860000      34.062000      -7.860000 
        Cs      18.341000     -28.822000     -28.822000 
        Cs      18.341000     -28.822000     -18.341000 
        Cs      18.341000     -28.822000       2.620000 
        Cs      18.341000     -28.822000      13.101000 
        Cs      18.341000     -18.341000     -28.822000 
        Cs      18.341000     -18.341000     -18.341000 
        Cs      18.341000     -18.341000      -7.860000 
        Cs      18.341000     -18.341000       2.620000 
        Cs      18.341000     -18.341000      13.101000 
        Cs      18.341000     -18.341000      23.581000 
        Cs      18.341000     -18.341000      34.062000 
        Cs      18.341000      -7.860000     -18.341000 
        Cs      18.341000      -7.860000      -7.860000 
        Cs      18.341000      -7.860000       2.620000 
        Cs      18.341000      -7.860000      13.101000 
        Cs      18.341000      -7.860000      23.581000 
        Cs      18.341000       2.620000     -18.341000 
        Cs      18.341000       2.620000      -7.860000 
        Cs      18.341000       2.620000       2.620000 
        Cs      18.341000       2.620000      13.101000 
        Cs      18.341000       2.620000      23.581000 
        Cs      18.341000      13.101000     -18.341000 
        Cs      18.341000      13.101000      -7.860000 
        Cs      18.341000      13.101000       2.620000 
        Cs      18.341000      13.101000      13.101000 
        Cs      18.341000      13.101000      23.581000 
        Cs      18.341000      23.581000     -18.341000 
        Cs      18.341000      23.581000      -7.860000 
        Cs      18.341000      23.581000       2.620000 
        Cs      18.341000      23.581000      13.101000 
        Cs      18.341000      23.581000      23.581000 
        Cs      28.822000     -28.822000      -7.860000 
        Cs      28.822000     -28.822000       2.620000 
        Cs      28.822000     -28.822000      13.101000 
        Cs      28.822000     -18.341000     -28.822000 
        Cs      28.822000     -18.341000     -18.341000 
        Cs      28.822000     -18.341000      -7.860000 
        Cs      28.822000     -18.341000       2.620000 
        Cs      28.822000     -18.341000      13.101000 
        Cs      28.822000     -18.341000      23.581000 
        Cs      28.822000     -18.341000      34.062000 
        Cs      28.822000      -7.860000     -18.341000 
        Cs      28.822000      -7.860000      -7.860000 
        Cs      28.822000      -7.860000       2.620000 
        Cs      28.822000      -7.860000      13.101000 
        Cs      28.822000      -7.860000      23.581000 
        Cs      28.822000      -7.860000      34.062000 
        Cs      28.822000       2.620000     -18.341000 
        Cs      28.822000       2.620000      -7.860000 
        Cs      28.822000       2.620000       2.620000 
        Cs      28.822000       2.620000      13.101000 
        Cs      28.822000       2.620000      23.581000 
        Cs      28.822000      13.101000     -18.341000 
        Cs      28.822000      13.101000      -7.860000 
        Cs      28.822000      13.101000       2.620000 
        Cs      28.822000      13.101000      13.101000 
        Cs      28.822000      13.101000      23.581000 
        Cs      28.822000      13.101000      34.062000 
        Cs      28.822000      23.581000     -28.822000 
        Cs      28.822000      23.581000     -18.341000 
        Cs      28.822000      23.581000      -7.860000 
        Cs      28.822000      23.581000       2.620000 
        Cs      28.822000      23.581000      13.101000 
        Cs      28.822000      23.581000      23.581000 
        Cs      28.822000      23.581000      34.062000 
        Cs      28.822000      34.062000     -28.822000 
        Cs      28.822000      34.062000     -18.341000 
        Cs      28.822000      34.062000      -7.860000 
        Cs      28.822000      34.062000       2.620000 
        Cs      28.822000      34.062000      13.101000 
        Cs      28.822000      34.062000      23.581000 
        Cs     -23.581000     -23.581000     -28.822000 
        Cs     -23.581000     -23.581000     -18.341000 
        Cs     -23.581000     -23.581000      -7.860000 
        Cs     -23.581000     -23.581000       2.620000 
        Cs     -23.581000     -23.581000      13.101000 
        Cs     -23.581000     -23.581000      23.581000 
        Cs     -23.581000     -23.581000      34.062000 
        Cs     -23.581000     -13.101000     -18.341000 
        Cs     -23.581000     -13.101000      -7.860000 
        Cs     -23.581000     -13.101000       2.620000 
        Cs     -23.581000     -13.101000      13.101000 
        Cs     -23.581000     -13.101000      23.581000 
        Cs     -23.581000     -13.101000      34.062000 
        Cs     -23.581000      -2.620000     -18.341000 
        Cs     -23.581000      -2.620000      -7.860000 
        Cs     -23.581000      -2.620000       2.620000 
        Cs     -23.581000      -2.620000      13.101000 
        Cs     -23.581000      -2.620000      23.581000 
        Cs     -23.581000       7.860000     -18.341000 
        Cs     -23.581000       7.860000      -7.860000 
        Cs     -23.581000       7.860000       2.620000 
        Cs     -23.581000       7.860000      13.101000 
        Cs     -23.581000       7.860000      23.581000 
        Cs     -23.581000      18.341000     -18.341000 
        Cs     -23.581000      18.341000      -7.860000 
        Cs     -23.581000      18.341000       2.620000 
        Cs     -23.581000      18.341000      13.101000 
        Cs     -23.581000      18.341000      23.581000 
        Cs     -23.581000      28.822000     -28.822000 
        Cs     -23.581000      28.822000     -18.341000 
        Cs     -23.581000      28.822000      -7.860000 
        Cs     -23.581000      28.822000       2.620000 
        Cs     -23.581000      28.822000      13.101000 
        Cs     -23.581000      28.822000      23.581000 
        Cs     -23.581000      28.822000      34.062000 
        Cs     -13.101000     -23.581000     -28.822000 
        Cs     -13.101000     -23.581000     -18.341000 
        Cs     -13.101000     -23.581000      -7.860000 
        Cs     -13.101000     -23.581000       2.620000 
        Cs     -13.101000     -23.581000      13.101000 
        Cs     -13.101000     -23.581000      23.581000 
        Cs     -13.101000     -23.581000      34.062000 
        Cs     -13.101000     -13.101000     -18.341000 
        Cs     -13.101000     -13.101000      -7.860000 
        Cs     -13.101000     -13.101000       2.620000 
        Cs     -13.101000     -13.101000      13.101000 
        Cs     -13.101000     -13.101000      23.581000 
        Cs     -13.101000      -2.620000     -18.341000 
        Cs     -13.101000      -2.620000      -7.860000 
        Cs     -13.101000      -2.620000       2.620000 
        Cs     -13.101000      -2.620000      13.101000 
        Cs     -13.101000      -2.620000      23.581000 
        Cs     -13.101000       7.860000     -18.341000 
        Cs     -13.101000       7.860000      -7.860000 
        Cs     -13.101000       7.860000       2.620000 
        Cs     -13.101000       7.860000      13.101000 
        Cs     -13.101000       7.860000      23.581000 
        Cs     -13.101000       7.860000      34.062000 
        Cs     -13.101000      18.341000     -28.822000 
        Cs     -13.101000      18.341000     -18.341000 
        Cs     -13.101000      18.341000      -7.860000 
        Cs     -13.101000      18.341000       2.620000 
        Cs     -13.101000      18.341000      13.101000 
        Cs     -13.101000      18.341000      23.581000 
        Cs     -13.101000      28.822000     -28.822000 
        Cs     -13.101000      28.822000     -18.341000 
        Cs     -13.101000      28.822000      -7.860000 
        Cs     -13.101000      28.822000       2.620000 
        Cs     -13.101000      28.822000      13.101000 
        Cs     -13.101000      28.822000      23.581000 
        Cs      -2.620000     -23.581000     -28.822000 
        Cs      -2.620000     -23.581000     -18.341000 
        Cs      -2.620000     -23.581000      -7.860000 
        Cs      -2.620000     -23.581000       2.620000 
        Cs      -2.620000     -23.581000      13.101000 
        Cs      -2.620000     -23.581000      23.581000 
        Cs      -2.620000     -23.581000      34.062000 
        Cs      -2.620000     -13.101000     -28.822000 
        Cs      -2.620000     -13.101000     -18.341000 
        Cs      -2.620000     -13.101000      -7.860000 
        Cs      -2.620000     -13.101000       2.620000 
        Cs      -2.620000     -13.101000      13.101000 
        Cs      -2.620000     -13.101000      23.581000 
        Cs      -2.620000      -2.620000     -28.822000 
        Cs      -2.620000      -2.620000     -18.341000 
        Cs      -2.620000      -2.620000      -7.860000 
        Cs      -2.620000      -2.620000       2.620000 
        Cs      -2.620000      -2.620000      13.101000 
        Cs      -2.620000      -2.620000      23.581000 
        Cs      -2.620000      -2.620000      34.062000 
        Cs      -2.620000       7.860000     -18.341000 
        Cs      -2.620000       7.860000      -7.860000 
        Cs      -2.620000       7.860000       2.620000 
        Cs      -2.620000       7.860000      13.101000 
        Cs      -2.620000       7.860000      23.581000 
        Cs      -2.620000       7.860000      34.062000 
        Cs      -2.620000      18.341000     -28.822000 
        Cs      -2.620000      18.341000     -18.341000 
        Cs      -2.620000      18.341000      -7.860000 
        Cs      -2.620000      18.341000       2.620000 
        Cs      -2.620000      18.341000      13.101000 
        Cs      -2.620000      18.341000      23.581000 
        Cs      -2.620000      28.822000     -28.822000 
        Cs      -2.620000      28.822000     -18.341000 
        Cs      -2.620000      28.822000      -7.860000 
        Cs      -2.620000      28.822000       2.620000 
        Cs      -2.620000      28.822000      13.101000 
        Cs      -2.620000      28.822000      23.581000 
        Cs      -2.620000      28.822000      34.062000 
        Cs       7.860000     -23.581000     -18.341000 
        Cs       7.860000     -23.581000      -7.860000 
        Cs       7.860000     -23.581000       2.620000 
        Cs       7.860000     -23.581000      13.101000 
        Cs       7.860000     -23.581000      23.581000 
        Cs       7.860000     -23.581000      34.062000 
        Cs       7.860000     -13.101000     -18.341000 
        Cs       7.860000     -13.101000      -7.860000 
        Cs       7.860000     -13.101000       2.620000 
        Cs       7.860000     -13.101000      13.101000 
        Cs       7.860000     -13.101000      23.581000 
        Cs       7.860000      -2.620000     -28.822000 
        Cs       7.860000      -2.620000     -18.341000 
        Cs       7.860000      -2.620000      -7.860000 
        Cs       7.860000      -2.620000       2.620000 
        Cs       7.860000      -2.620000      13.101000 
        Cs       7.860000      -2.620000      23.581000 
        Cs       7.860000      -2.620000      34.062000 
        Cs       7.860000       7.860000     -28.822000 
        Cs       7.860000       7.860000     -18.341000 
        Cs       7.860000       7.860000      -7.860000 
        Cs       7.860000       7.860000       2.620000 
        Cs       7.860000       7.860000      13.101000 
        Cs       7.860000       7.860000      23.581000 
        Cs       7.860000       7.860000      34.062000 
        Cs       7.860000      18.341000     -28.822000 
        Cs       7.860000      18.341000     -18.341000 
        Cs       7.860000      18.341000      -7.860000 
        Cs       7.860000      18.341000       2.620000 
        Cs       7.860000      18.341000      13.101000 
        Cs       7.860000      18.341000      23.581000 
        Cs       7.860000      28.822000     -28.822000 
        Cs       7.860000      28.822000     -18.341000 
        Cs       7.860000      28.822000      -7.860000 
        Cs       7.860000      28.822000       2.620000 
        Cs       7.860000      28.822000      13.101000 
        Cs       7.860000      28.822000      23.581000 
        Cs       7.860000      28.822000      34.062000 
        Cs      18.341000     -23.581000     -18.341000 
        Cs      18.341000     -23.581000      -7.860000 
        Cs      18.341000     -23.581000       2.620000 
        Cs      18.341000     -23.581000      13.101000 
        Cs      18.341000     -23.581000      23.581000 
        Cs      18.341000     -13.101000     -18.341000 
        Cs      18.341000     -13.101000      -7.860000 
        Cs      18.341000     -13.101000       2.620000 
        Cs      18.341000     -13.101000      13.101000 
        Cs      18.341000     -13.101000      23.581000 
        Cs      18.341000      -2.620000     -28.822000 
        Cs      18.341000      -2.620000     -18.341000 
        Cs      18.341000      -2.620000      -7.860000 
        Cs      18.341000      -2.620000       2.620000 
        Cs      18.341000      -2.620000      13.101000 
        Cs      18.341000      -2.620000      23.581000 
        Cs      18.341000      -2.620000      34.062000 
        Cs      18.341000       7.860000     -28.822000 
        Cs      18.341000       7.860000     -18.341000 
        Cs      18.341000       7.860000      -7.860000 
        Cs      18.341000       7.860000       2.620000 
        Cs      18.341000       7.860000      13.101000 
        Cs      18.341000       7.860000      23.581000 
        Cs      18.341000       7.860000      34.062000 
        Cs      18.341000      18.341000     -18.341000 
        Cs      18.341000      18.341000      -7.860000 
        Cs      18.341000      18.341000       2.620000 
        Cs      18.341000      18.341000      13.101000 
        Cs      18.341000      18.341000      23.581000 
        Cs      18.341000      18.341000      34.062000 
        Cs      18.341000      28.822000     -28.822000 
        Cs      18.341000      28.822000     -18.341000 
        Cs      18.341000      28.822000      -7.860000 
        Cs      18.341000      28.822000       2.620000 
        Cs      18.341000      28.822000      13.101000 
        Cs      18.341000      28.822000      23.581000 
        Cs      18.341000      28.822000      34.062000 
        Cs      28.822000     -23.581000     -28.822000 
        Cs      28.822000     -23.581000     -18.341000 
        Cs      28.822000     -23.581000      -7.860000 
        Cs      28.822000     -23.581000       2.620000 
        Cs      28.822000     -23.581000      13.101000 
        Cs      28.822000     -23.581000      23.581000 
        Cs      28.822000     -13.101000     -28.822000 
        Cs      28.822000     -13.101000     -18.341000 
        Cs      28.822000     -13.101000      -7.860000 
        Cs      28.822000     -13.101000       2.620000 
        Cs      28.822000     -13.101000      13.101000 
        Cs      28.822000     -13.101000      23.581000 
        Cs      28.822000      -2.620000     -28.822000 
        Cs      28.822000      -2.620000     -18.341000 
        Cs      28.822000      -2.620000      -7.860000 
        Cs      28.822000      -2.620000       2.620000 
        Cs      28.822000      -2.620000      13.101000 
        Cs      28.822000      -2.620000      23.581000 
        Cs      28.822000      -2.620000      34.062000 
        Cs      28.822000       7.860000     -28.822000 
        Cs      28.822000       7.860000     -18.341000 
        Cs      28.822000       7.860000      -7.860000 
        Cs      28.822000       7.860000       2.620000 
        Cs      28.822000       7.860000      13.101000 
        Cs      28.822000       7.860000      23.581000 
        Cs      28.822000       7.860000      34.062000 
        Cs      28.822000      18.341000     -28.822000 
        Cs      28.822000      18.341000     -18.341000 
        Cs      28.822000      18.341000      -7.860000 
        Cs      28.822000      18.341000       2.620000 
        Cs      28.822000      18.341000      13.101000 
        Cs      28.822000      18.341000      23.581000 
        Cs      28.822000      28.822000     -18.341000 
        Cs      28.822000      28.822000      -7.860000 
        Cs      28.822000      28.822000       2.620000 
        Cs      28.822000      28.822000      13.101000 
        Cs      28.822000      28.822000      23.581000 
        Cs      28.822000      28.822000      34.062000 
        Cs     -28.822000     -23.581000     -18.341000 
        Cs     -28.822000     -23.581000       2.620000 
        Cs     -28.822000     -23.581000      13.101000 
        Cs     -28.822000     -23.581000      23.581000 
        Cs     -28.822000     -13.101000     -28.822000 
        Cs     -28.822000     -13.101000     -18.341000 
        Cs     -28.822000     -13.101000      -7.860000 
        Cs     -28.822000     -13.101000       2.620000 
        Cs     -28.822000     -13.101000      23.581000 
        Cs     -28.822000     -13.101000      34.062000 
        Cs     -28.822000      -2.620000     -18.341000 
        Cs     -28.822000      -2.620000      23.581000 
        Cs     -28.822000      -2.620000      34.062000 
        Cs     -28.822000       7.860000     -28.822000 
        Cs     -28.822000       7.860000      23.581000 
        Cs     -28.822000       7.860000      34.062000 
        Cs     -28.822000      18.341000     -28.822000 
        Cs     -28.822000      18.341000      -7.860000 
        Cs     -28.822000      18.341000       2.620000 
        Cs     -28.822000      18.341000      23.581000 
        Cs     -28.822000      18.341000      34.062000 
        Cs     -28.822000      28.822000      23.581000 
        Cs     -18.341000     -23.581000     -18.341000 
        Cs     -18.341000     -23.581000      -7.860000 
        Cs     -18.341000     -23.581000       2.620000 
        Cs     -18.341000     -23.581000      13.101000 
        Cs     -18.341000     -23.581000      23.581000 
        Cs     -18.341000     -13.101000     -18.341000 
        Cs     -18.341000     -13.101000      -7.860000 
        Cs     -18.341000     -13.101000       2.620000 
        Cs     -18.341000     -13.101000      13.101000 
        Cs     -18.341000     -13.101000      23.581000 
        Cs     -18.341000      -2.620000     -28.822000 
        Cs     -18.341000      -2.620000     -18.341000 
        Cs     -18.341000      -2.620000      -7.860000 
        Cs     -18.341000      -2.620000       2.620000 
        Cs     -18.341000      -2.620000      13.101000 
        Cs     -18.341000      -2.620000      23.581000 
        Cs     -18.341000      -2.620000      34.062000 
        Cs     -18.341000       7.860000     -28.822000 
        Cs     -18.341000       7.860000     -18.341000 
        Cs     -18.341000       7.860000      -7.860000 
        Cs     -18.341000       7.860000       2.620000 
        Cs     -18.341000       7.860000      13.101000 
        Cs     -18.341000       7.860000      23.581000 
        Cs     -18.341000      18.341000     -18.341000 
        Cs     -18.341000      18.341000      -7.860000 
        Cs     -18.341000      18.341000       2.620000 
        Cs     -18.341000      18.341000      13.101000 
        Cs     -18.341000      18.341000      23.581000 
        Cs     -18.341000      28.822000     -18.341000 
        Cs     -18.341000      28.822000      -7.860000 
        Cs     -18.341000      28.822000       2.620000 
        Cs     -18.341000      28.822000      13.101000 
        Cs     -18.341000      28.822000      23.581000 
        Cs     -18.341000      28.822000      34.062000 
        Cs      -7.860000     -23.581000     -18.341000 
        Cs      -7.860000     -23.581000      -7.860000 
        Cs      -7.860000     -23.581000       2.620000 
        Cs      -7.860000     -23.581000      13.101000 
        Cs      -7.860000     -23.581000      23.581000 
        Cs      -7.860000     -13.101000     -18.341000 
        Cs      -7.860000     -13.101000      -7.860000 
        Cs      -7.860000     -13.101000       2.620000 
        Cs      -7.860000     -13.101000      13.101000 
        Cs      -7.860000     -13.101000      23.581000 
        Cs      -7.860000     -13.101000      34.062000 
        Cs      -7.860000      -2.620000     -18.341000 
        Cs      -7.860000      -2.620000      -7.860000 
        Cs      -7.860000      -2.620000       2.620000 
        Cs      -7.860000      -2.620000      13.101000 
        Cs      -7.860000      -2.620000      23.581000 
        Cs      -7.860000       7.860000     -28.822000 
        Cs      -7.860000       7.860000     -18.341000 
        Cs      -7.860000       7.860000      -7.860000 
        Cs      -7.860000       7.860000       2.620000 
        Cs      -7.860000       7.860000      13.101000 
        Cs      -7.860000       7.860000      23.581000 
        Cs      -7.860000      18.341000     -18.341000 
        Cs      -7.860000      18.341000      -7.860000 
        Cs      -7.860000      18.341000       2.620000 
        Cs      -7.860000      18.341000      13.101000 
        Cs      -7.860000      18.341000      23.581000 
        Cs      -7.860000      28.822000     -18.341000 
        Cs      -7.860000      28.822000      -7.860000 
        Cs      -7.860000      28.822000       2.620000 
        Cs      -7.860000      28.822000      13.101000 
        Cs      -7.860000      28.822000      23.581000 
        Cs      -7.860000      28.822000      34.062000 
        Cs       2.620000     -23.581000     -18.341000 
        Cs       2.620000     -23.581000      -7.860000 
        Cs       2.620000     -23.581000       2.620000 
        Cs       2.620000     -23.581000      13.101000 
        Cs       2.620000     -23.581000      23.581000 
        Cs       2.620000     -13.101000     -28.822000 
        Cs       2.620000     -13.101000     -18.341000 
        Cs       2.620000     -13.101000      -7.860000 
        Cs       2.620000     -13.101000       2.620000 
        Cs       2.620000     -13.101000      13.101000 
        Cs       2.620000     -13.101000      23.581000 
        Cs       2.620000     -13.101000      34.062000 
        Cs       2.620000      -2.620000     -18.341000 
        Cs       2.620000      -2.620000      -7.860000 
        Cs       2.620000      -2.620000       2.620000 
        Cs       2.620000      -2.620000      13.101000 
        Cs       2.620000      -2.620000      23.581000 
        Cs       2.620000       7.860000     -28.822000 
        Cs       2.620000       7.860000     -18.341000 
        Cs       2.620000       7.860000      -7.860000 
        Cs       2.620000       7.860000       2.620000 
        Cs       2.620000       7.860000      13.101000 
        Cs       2.620000       7.860000      23.581000 
        Cs       2.620000      18.341000     -18.341000 
        Cs       2.620000      18.341000      -7.860000 
        Cs       2.620000      18.341000       2.620000 
        Cs       2.620000      18.341000      13.101000 
        Cs       2.620000      18.341000      23.581000 
        Cs       2.620000      18.341000      34.062000 
        Cs       2.620000      28.822000     -18.341000 
        Cs       2.620000      28.822000      -7.860000 
        Cs       2.620000      28.822000       2.620000 
        Cs       2.620000      28.822000      13.101000 
        Cs       2.620000      28.822000      23.581000 
        Cs      13.101000     -23.581000     -28.822000 
        Cs      13.101000     -23.581000     -18.341000 
        Cs      13.101000     -23.581000      -7.860000 
        Cs      13.101000     -23.581000       2.620000 
        Cs      13.101000     -23.581000      13.101000 
        Cs      13.101000     -23.581000      23.581000 
        Cs      13.101000     -23.581000      34.062000 
        Cs      13.101000     -13.101000     -28.822000 
        Cs      13.101000     -13.101000     -18.341000 
        Cs      13.101000     -13.101000      -7.860000 
        Cs      13.101000     -13.101000       2.620000 
        Cs      13.101000     -13.101000      13.101000 
        Cs      13.101000     -13.101000      23.581000 
        Cs      13.101000      -2.620000     -18.341000 
        Cs      13.101000      -2.620000      -7.860000 
        Cs      13.101000      -2.620000       2.620000 
        Cs      13.101000      -2.620000      13.101000 
        Cs      13.101000      -2.620000      23.581000 
        Cs      13.101000       7.860000     -18.341000 
        Cs      13.101000       7.860000      -7.860000 
        Cs      13.101000       7.860000       2.620000 
        Cs      13.101000       7.860000      13.101000 
        Cs      13.101000       7.860000      23.581000 
        Cs      13.101000      18.341000     -18.341000 
        Cs      13.101000      18.341000      -7.860000 
        Cs      13.101000      18.341000       2.620000 
        Cs      13.101000      18.341000      13.101000 
        Cs      13.101000      18.341000      23.581000 
        Cs      13.101000      18.341000      34.062000 
        Cs      13.101000      28.822000     -18.341000 
        Cs      13.101000      28.822000      -7.860000 
        Cs      13.101000      28.822000       2.620000 
        Cs      13.101000      28.822000      13.101000 
        Cs      13.101000      28.822000      23.581000 
        Cs      13.101000      28.822000      34.062000 
        Cs      23.581000     -23.581000     -28.822000 
        Cs      23.581000     -23.581000     -18.341000 
        Cs      23.581000     -23.581000      -7.860000 
        Cs      23.581000     -23.581000       2.620000 
        Cs      23.581000     -23.581000      13.101000 
        Cs      23.581000     -23.581000      23.581000 
        Cs      23.581000     -23.581000      34.062000 
        Cs      23.581000     -13.101000     -18.341000 
        Cs      23.581000     -13.101000      -7.860000 
        Cs      23.581000     -13.101000       2.620000 
        Cs      23.581000     -13.101000      13.101000 
        Cs      23.581000     -13.101000      23.581000 
        Cs      23.581000      -2.620000     -18.341000 
        Cs      23.581000      -2.620000      -7.860000 
        Cs      23.581000      -2.620000       2.620000 
        Cs      23.581000      -2.620000      13.101000 
        Cs      23.581000      -2.620000      23.581000 
        Cs      23.581000       7.860000     -18.341000 
        Cs      23.581000       7.860000      -7.860000 
        Cs      23.581000       7.860000       2.620000 
        Cs      23.581000       7.860000      13.101000 
        Cs      23.581000       7.860000      23.581000 
        Cs      23.581000      18.341000     -18.341000 
        Cs      23.581000      18.341000      -7.860000 
        Cs      23.581000      18.341000       2.620000 
        Cs      23.581000      18.341000      13.101000 
        Cs      23.581000      18.341000      23.581000 
        Cs      23.581000      28.822000     -28.822000 
        Cs      23.581000      28.822000     -18.341000 
        Cs      23.581000      28.822000      -7.860000 
        Cs      23.581000      28.822000       2.620000 
        Cs      23.581000      28.822000      13.101000 
        Cs      23.581000      28.822000      23.581000 
        Cs      34.062000     -23.581000      -7.860000 
        Cs      34.062000     -23.581000       2.620000 
        Cs      34.062000     -23.581000      13.101000 
        Cs      34.062000     -23.581000      23.581000 
        Cs      34.062000     -13.101000     -18.341000 
        Cs      34.062000     -13.101000      34.062000 
        Cs      34.062000      -2.620000     -18.341000 
        Cs      34.062000       7.860000      13.101000 
        Cs      34.062000       7.860000      23.581000 
        Cs      34.062000      18.341000     -28.822000 
        Cs      34.062000      18.341000      23.581000 
        Cs      34.062000      18.341000      34.062000 
        Cs      34.062000      28.822000     -18.341000 
        Cs      34.062000      28.822000      13.101000 
        Cs      34.062000      28.822000      23.581000 
        Cs     -28.822000     -23.581000     -13.101000 
        Cs     -28.822000     -23.581000      -2.620000 
        Cs     -28.822000     -13.101000       7.860000 
        Cs     -28.822000     -13.101000      18.341000 
        Cs     -28.822000      -2.620000     -13.101000 
        Cs     -28.822000      -2.620000      -2.620000 
        Cs     -28.822000      -2.620000       7.860000 
        Cs     -28.822000       7.860000     -13.101000 
        Cs     -28.822000       7.860000      -2.620000 
        Cs     -28.822000       7.860000       7.860000 
        Cs     -28.822000      18.341000     -13.101000 
        Cs     -28.822000      18.341000       7.860000 
        Cs     -28.822000      28.822000     -23.581000 
        Cs     -28.822000      28.822000     -13.101000 
        Cs     -28.822000      28.822000      -2.620000 
        Cs     -28.822000      28.822000       7.860000 
        Cs     -18.341000     -23.581000     -23.581000 
        Cs     -18.341000     -23.581000     -13.101000 
        Cs     -18.341000     -23.581000      -2.620000 
        Cs     -18.341000     -23.581000       7.860000 
        Cs     -18.341000     -23.581000      18.341000 
        Cs     -18.341000     -23.581000      28.822000 
        Cs     -18.341000     -13.101000     -23.581000 
        Cs     -18.341000     -13.101000     -13.101000 
        Cs     -18.341000     -13.101000      -2.620000 
        Cs     -18.341000     -13.101000       7.860000 
        Cs     -18.341000     -13.101000      18.341000 
        Cs     -18.341000     -13.101000      28.822000 
        Cs     -18.341000      -2.620000     -23.581000 
        Cs     -18.341000      -2.620000     -13.101000 
        Cs     -18.341000      -2.620000      -2.620000 
        Cs     -18.341000      -2.620000       7.860000 
        Cs     -18.341000      -2.620000      18.341000 
        Cs     -18.341000      -2.620000      28.822000 
        Cs     -18.341000       7.860000     -23.581000 
        Cs     -18.341000       7.860000     -13.101000 
        Cs     -18.341000       7.860000      -2.620000 
        Cs     -18.341000       7.860000       7.860000 
        Cs     -18.341000       7.860000      18.341000 
        Cs     -18.341000       7.860000      28.822000 
        Cs     -18.341000      18.341000     -23.581000 
        Cs     -18.341000      18.341000     -13.101000 
        Cs     -18.341000      18.341000      -2.620000 
        Cs     -18.341000      18.341000       7.860000 
        Cs     -18.341000      18.341000      18.341000 
        Cs     -18.341000      18.341000      28.822000 
        Cs     -18.341000      28.822000     -23.581000 
        Cs     -18.341000      28.822000     -13.101000 
        Cs     -18.341000      28.822000      -2.620000 
        Cs     -18.341000      28.822000       7.860000 
        Cs     -18.341000      28.822000      18.341000 
        Cs     -18.341000      28.822000      28.822000 
        Cs      -7.860000     -23.581000     -23.581000 
        Cs      -7.860000     -23.581000     -13.101000 
        Cs      -7.860000     -23.581000      -2.620000 
        Cs      -7.860000     -23.581000       7.860000 
        Cs      -7.860000     -23.581000      18.341000 
        Cs      -7.860000     -23.581000      28.822000 
        Cs      -7.860000     -13.101000     -23.581000 
        Cs      -7.860000     -13.101000     -13.101000 
        Cs      -7.860000     -13.101000      -2.620000 
        Cs      -7.860000     -13.101000       7.860000 
        Cs      -7.860000     -13.101000      18.341000 
        Cs      -7.860000     -13.101000      28.822000 
        Cs      -7.860000      -2.620000     -23.581000 
        Cs      -7.860000      -2.620000     -13.101000 
        Cs      -7.860000      -2.620000      -2.620000 
        Cs      -7.860000      -2.620000       7.860000 
        Cs      -7.860000      -2.620000      18.341000 
        Cs      -7.860000      -2.620000      28.822000 
        Cs      -7.860000       7.860000     -23.581000 
        Cs      -7.860000       7.860000     -13.101000 
        Cs      -7.860000       7.860000      -2.620000 
        Cs      -7.860000       7.860000       7.860000 
        Cs      -7.860000       7.860000      18.341000 
        Cs      -7.860000       7.860000      28.822000 
        Cs      -7.860000      18.341000     -23.581000 
        Cs      -7.860000      18.341000     -13.101000 
        Cs      -7.860000      18.341000      -2.620000 
        Cs      -7.860000      18.341000       7.860000 
        Cs      -7.860000      18.341000      18.341000 
        Cs      -7.860000      18.341000      28.822000 
        Cs      -7.860000      28.822000     -23.581000 
        Cs      -7.860000      28.822000     -13.101000 
        Cs      -7.860000      28.822000      -2.620000 
        Cs      -7.860000      28.822000       7.860000 
        Cs      -7.860000      28.822000      18.341000 
        Cs      -7.860000      28.822000      28.822000 
        Cs       2.620000     -23.581000     -23.581000 
        Cs       2.620000     -23.581000     -13.101000 
        Cs       2.620000     -23.581000      -2.620000 
        Cs       2.620000     -23.581000       7.860000 
        Cs       2.620000     -23.581000      18.341000 
        Cs       2.620000     -23.581000      28.822000 
        Cs       2.620000     -13.101000     -23.581000 
        Cs       2.620000     -13.101000     -13.101000 
        Cs       2.620000     -13.101000      -2.620000 
        Cs       2.620000     -13.101000       7.860000 
        Cs       2.620000     -13.101000      18.341000 
        Cs       2.620000     -13.101000      28.822000 
        Cs       2.620000      -2.620000     -23.581000 
        Cs       2.620000      -2.620000     -13.101000 
        Cs       2.620000      -2.620000      -2.620000 
        Cs       2.620000      -2.620000       7.860000 
        Cs       2.620000      -2.620000      18.341000 
        Cs       2.620000      -2.620000      28.822000 
        Cs       2.620000       7.860000     -23.581000 
        Cs       2.620000       7.860000     -13.101000 
        Cs       2.620000       7.860000      -2.620000 
        Cs       2.620000       7.860000       7.860000 
        Cs       2.620000       7.860000      18.341000 
        Cs       2.620000       7.860000      28.822000 
        Cs       2.620000      18.341000     -23.581000 
        Cs       2.620000      18.341000     -13.101000 
        Cs       2.620000      18.341000      -2.620000 
        Cs       2.620000      18.341000       7.860000 
        Cs       2.620000      18.341000      18.341000 
        Cs       2.620000      18.341000      28.822000 
        Cs       2.620000      28.822000     -23.581000 
        Cs       2.620000      28.822000     -13.101000 
        Cs       2.620000      28.822000      -2.620000 
        Cs       2.620000      28.822000       7.860000 
        Cs       2.620000      28.822000      18.341000 
        Cs       2.620000      28.822000      28.822000 
        Cs      13.101000     -23.581000     -23.581000 
        Cs      13.101000     -23.581000     -13.101000 
        Cs      13.101000     -23.581000      -2.620000 
        Cs      13.101000     -23.581000       7.860000 
        Cs      13.101000     -23.581000      18.341000 
        Cs      13.101000     -23.581000      28.822000 
        Cs      13.101000     -13.101000     -23.581000 
        Cs      13.101000     -13.101000     -13.101000 
        Cs      13.101000     -13.101000      -2.620000 
        Cs      13.101000     -13.101000       7.860000 
        Cs      13.101000     -13.101000      18.341000 
        Cs      13.101000     -13.101000      28.822000 
        Cs      13.101000      -2.620000     -23.581000 
        Cs      13.101000      -2.620000     -13.101000 
        Cs      13.101000      -2.620000      -2.620000 
        Cs      13.101000      -2.620000       7.860000 
        Cs      13.101000      -2.620000      18.341000 
        Cs      13.101000      -2.620000      28.822000 
        Cs      13.101000       7.860000     -23.581000 
        Cs      13.101000       7.860000     -13.101000 
        Cs      13.101000       7.860000      -2.620000 
        Cs      13.101000       7.860000       7.860000 
        Cs      13.101000       7.860000      18.341000 
        Cs      13.101000       7.860000      28.822000 
        Cs      13.101000      18.341000     -23.581000 
        Cs      13.101000      18.341000     -13.101000 
        Cs      13.101000      18.341000      -2.620000 
        Cs      13.101000      18.341000       7.860000 
        Cs      13.101000      18.341000      18.341000 
        Cs      13.101000      18.341000      28.822000 
        Cs      13.101000      28.822000     -23.581000 
        Cs      13.101000      28.822000     -13.101000 
        Cs      13.101000      28.822000      -2.620000 
        Cs      13.101000      28.822000       7.860000 
        Cs      13.101000      28.822000      18.341000 
        Cs      13.101000      28.822000      28.822000 
        Cs      23.581000     -23.581000     -23.581000 
        Cs      23.581000     -23.581000     -13.101000 
        Cs      23.581000     -23.581000      -2.620000 
        Cs      23.581000     -23.581000       7.860000 
        Cs      23.581000     -23.581000      18.341000 
        Cs      23.581000     -23.581000      28.822000 
        Cs      23.581000     -13.101000     -23.581000 
        Cs      23.581000     -13.101000     -13.101000 
        Cs      23.581000     -13.101000      -2.620000 
        Cs      23.581000     -13.101000       7.860000 
        Cs      23.581000     -13.101000      18.341000 
        Cs      23.581000     -13.101000      28.822000 
        Cs      23.581000      -2.620000     -23.581000 
        Cs      23.581000      -2.620000     -13.101000 
        Cs      23.581000      -2.620000      -2.620000 
        Cs      23.581000      -2.620000       7.860000 
        Cs      23.581000      -2.620000      18.341000 
        Cs      23.581000      -2.620000      28.822000 
        Cs      23.581000       7.860000     -23.581000 
        Cs      23.581000       7.860000     -13.101000 
        Cs      23.581000       7.860000      -2.620000 
        Cs      23.581000       7.860000       7.860000 
        Cs      23.581000       7.860000      18.341000 
        Cs      23.581000       7.860000      28.822000 
        Cs      23.581000      18.341000     -23.581000 
        Cs      23.581000      18.341000     -13.101000 
        Cs      23.581000      18.341000      -2.620000 
        Cs      23.581000      18.341000       7.860000 
        Cs      23.581000      18.341000      18.341000 
        Cs      23.581000      18.341000      28.822000 
        Cs      23.581000      28.822000     -23.581000 
        Cs      23.581000      28.822000     -13.101000 
        Cs      23.581000      28.822000      -2.620000 
        Cs      23.581000      28.822000       7.860000 
        Cs      23.581000      28.822000      18.341000 
        Cs      23.581000      28.822000      28.822000 
        Cs      34.062000     -23.581000     -23.581000 
        Cs      34.062000     -23.581000     -13.101000 
        Cs      34.062000     -23.581000      28.822000 
        Cs      34.062000     -13.101000      -2.620000 
        Cs      34.062000     -13.101000       7.860000 
        Cs      34.062000      -2.620000       7.860000 
        Cs      34.062000      -2.620000      18.341000 
        Cs      34.062000       7.860000     -13.101000 
        Cs      34.062000       7.860000       7.860000 
        Cs      34.062000      18.341000      -2.620000 
        Cs      34.062000      18.341000       7.860000 
        Cs      34.062000      18.341000      18.341000 
        Cs      34.062000      28.822000     -13.101000 
        Cs      34.062000      28.822000      -2.620000 
        Cs      34.062000      28.822000       7.860000 
        Cs     -28.822000     -28.822000       7.860000 
        Cs     -28.822000     -28.822000      18.341000 
        Cs     -28.822000     -28.822000      28.822000 
        Cs     -28.822000     -18.341000     -23.581000 
        Cs     -28.822000     -18.341000      28.822000 
        Cs     -28.822000      -7.860000     -23.581000 
        Cs     -28.822000      -7.860000      -2.620000 
        Cs     -28.822000      -7.860000      28.822000 
        Cs     -28.822000       2.620000     -23.581000 
        Cs     -28.822000       2.620000      18.341000 
        Cs     -28.822000       2.620000      28.822000 
        Cs     -28.822000      13.101000     -23.581000 
        Cs     -28.822000      13.101000      -2.620000 
        Cs     -28.822000      13.101000      28.822000 
        Cs     -28.822000      23.581000     -23.581000 
        Cs     -28.822000      23.581000      -2.620000 
        Cs     -28.822000      23.581000      28.822000 
        Cs     -18.341000     -28.822000       7.860000 
        Cs     -18.341000     -28.822000      28.822000 
        Cs     -18.341000     -18.341000     -23.581000 
        Cs     -18.341000     -18.341000     -13.101000 
        Cs     -18.341000     -18.341000      -2.620000 
        Cs     -18.341000     -18.341000       7.860000 
        Cs     -18.341000     -18.341000      18.341000 
        Cs     -18.341000     -18.341000      28.822000 
        Cs     -18.341000      -7.860000     -23.581000 
        Cs     -18.341000      -7.860000     -13.101000 
        Cs     -18.341000      -7.860000      -2.620000 
        Cs     -18.341000      -7.860000       7.860000 
        Cs     -18.341000      -7.860000      18.341000 
        Cs     -18.341000      -7.860000      28.822000 
        Cs     -18.341000       2.620000     -23.581000 
        Cs     -18.341000       2.620000     -13.101000 
        Cs     -18.341000       2.620000      -2.620000 
        Cs     -18.341000       2.620000       7.860000 
        Cs     -18.341000       2.620000      18.341000 
        Cs     -18.341000       2.620000      28.822000 
        Cs     -18.341000      13.101000     -23.581000 
        Cs     -18.341000      13.101000     -13.101000 
        Cs     -18.341000      13.101000      -2.620000 
        Cs     -18.341000      13.101000       7.860000 
        Cs     -18.341000      13.101000      18.341000 
        Cs     -18.341000      13.101000      28.822000 
        Cs     -18.341000      23.581000     -23.581000 
        Cs     -18.341000      23.581000     -13.101000 
        Cs     -18.341000      23.581000      -2.620000 
        Cs     -18.341000      23.581000       7.860000 
        Cs     -18.341000      23.581000      18.341000 
        Cs     -18.341000      23.581000      28.822000 
        Cs     -18.341000      34.062000       7.860000 
        Cs     -18.341000      34.062000      28.822000 
        Cs      -7.860000     -28.822000       7.860000 
        Cs      -7.860000     -28.822000      28.822000 
        Cs      -7.860000     -18.341000     -23.581000 
        Cs      -7.860000     -18.341000     -13.101000 
        Cs      -7.860000     -18.341000      -2.620000 
        Cs      -7.860000     -18.341000       7.860000 
        Cs      -7.860000     -18.341000      18.341000 
        Cs      -7.860000     -18.341000      28.822000 
        Cs      -7.860000      -7.860000     -23.581000 
        Cs      -7.860000      -7.860000     -13.101000 
        Cs      -7.860000      -7.860000      -2.620000 
        Cs      -7.860000      -7.860000       7.860000 
        Cs      -7.860000      -7.860000      18.341000 
        Cs      -7.860000      -7.860000      28.822000 
        Cs      -7.860000       2.620000     -23.581000 
        Cs      -7.860000       2.620000     -13.101000 
        Cs      -7.860000       2.620000      -2.620000 
        Cs      -7.860000       2.620000       7.860000 
        Cs      -7.860000       2.620000      18.341000 
        Cs      -7.860000       2.620000      28.822000 
        Cs      -7.860000      13.101000     -23.581000 
        Cs      -7.860000      13.101000     -13.101000 
        Cs      -7.860000      13.101000      -2.620000 
        Cs      -7.860000      13.101000       7.860000 
        Cs      -7.860000      13.101000      18.341000 
        Cs      -7.860000      13.101000      28.822000 
        Cs      -7.860000      23.581000     -23.581000 
        Cs      -7.860000      23.581000     -13.101000 
        Cs      -7.860000      23.581000      -2.620000 
        Cs      -7.860000      23.581000       7.860000 
        Cs      -7.860000      23.581000      18.341000 
        Cs      -7.860000      23.581000      28.822000 
        Cs      -7.860000      34.062000       7.860000 
        Cs      -7.860000      34.062000      18.341000 
        Cs      -7.860000      34.062000      28.822000 
        Cs       2.620000     -28.822000     -23.581000 
        Cs       2.620000     -28.822000      18.341000 
        Cs       2.620000     -28.822000      28.822000 
        Cs       2.620000     -18.341000     -23.581000 
        Cs       2.620000     -18.341000     -13.101000 
        Cs       2.620000     -18.341000      -2.620000 
        Cs       2.620000     -18.341000       7.860000 
        Cs       2.620000     -18.341000      18.341000 
        Cs       2.620000     -18.341000      28.822000 
        Cs       2.620000      -7.860000     -23.581000 
        Cs       2.620000      -7.860000     -13.101000 
        Cs       2.620000      -7.860000      -2.620000 
        Cs       2.620000      -7.860000       7.860000 
        Cs       2.620000      -7.860000      18.341000 
        Cs       2.620000      -7.860000      28.822000 
        Cs       2.620000       2.620000     -23.581000 
        Cs       2.620000       2.620000     -13.101000 
        Cs       2.620000       2.620000      -2.620000 
        Cs       2.620000       2.620000       7.860000 
        Cs       2.620000       2.620000      18.341000 
        Cs       2.620000       2.620000      28.822000 
        Cs       2.620000      13.101000     -23.581000 
        Cs       2.620000      13.101000     -13.101000 
        Cs       2.620000      13.101000      -2.620000 
        Cs       2.620000      13.101000       7.860000 
        Cs       2.620000      13.101000      18.341000 
        Cs       2.620000      13.101000      28.822000 
        Cs       2.620000      23.581000     -23.581000 
        Cs       2.620000      23.581000     -13.101000 
        Cs       2.620000      23.581000      -2.620000 
        Cs       2.620000      23.581000       7.860000 
        Cs       2.620000      23.581000      18.341000 
        Cs       2.620000      23.581000      28.822000 
        Cs       2.620000      34.062000     -13.101000 
        Cs       2.620000      34.062000      -2.620000 
        Cs      13.101000     -28.822000     -23.581000 
        Cs      13.101000     -28.822000      18.341000 
        Cs      13.101000     -28.822000      28.822000 
        Cs      13.101000     -18.341000     -23.581000 
        Cs      13.101000     -18.341000     -13.101000 
        Cs      13.101000     -18.341000      -2.620000 
        Cs      13.101000     -18.341000       7.860000 
        Cs      13.101000     -18.341000      18.341000 
        Cs      13.101000     -18.341000      28.822000 
        Cs      13.101000      -7.860000     -23.581000 
        Cs      13.101000      -7.860000     -13.101000 
        Cs      13.101000      -7.860000      -2.620000 
        Cs      13.101000      -7.860000       7.860000 
        Cs      13.101000      -7.860000      18.341000 
        Cs      13.101000      -7.860000      28.822000 
        Cs      13.101000       2.620000     -23.581000 
        Cs      13.101000       2.620000     -13.101000 
        Cs      13.101000       2.620000      -2.620000 
        Cs      13.101000       2.620000       7.860000 
        Cs      13.101000       2.620000      18.341000 
        Cs      13.101000       2.620000      28.822000 
        Cs      13.101000      13.101000     -23.581000 
        Cs      13.101000      13.101000     -13.101000 
        Cs      13.101000      13.101000      -2.620000 
        Cs      13.101000      13.101000       7.860000 
        Cs      13.101000      13.101000      18.341000 
        Cs      13.101000      13.101000      28.822000 
        Cs      13.101000      23.581000     -23.581000 
        Cs      13.101000      23.581000     -13.101000 
        Cs      13.101000      23.581000      -2.620000 
        Cs      13.101000      23.581000       7.860000 
        Cs      13.101000      23.581000      18.341000 
        Cs      13.101000      23.581000      28.822000 
        Cs      13.101000      34.062000      -2.620000 
        Cs      13.101000      34.062000      28.822000 
        Cs      23.581000     -28.822000     -23.581000 
        Cs      23.581000     -28.822000      -2.620000 
        Cs      23.581000     -28.822000       7.860000 
        Cs      23.581000     -28.822000      18.341000 
        Cs      23.581000     -18.341000     -23.581000 
        Cs      23.581000     -18.341000     -13.101000 
        Cs      23.581000     -18.341000      -2.620000 
        Cs      23.581000     -18.341000       7.860000 
        Cs      23.581000     -18.341000      18.341000 
        Cs      23.581000     -18.341000      28.822000 
        Cs      23.581000      -7.860000     -23.581000 
        Cs      23.581000      -7.860000     -13.101000 
        Cs      23.581000      -7.860000      -2.620000 
        Cs      23.581000      -7.860000       7.860000 
        Cs      23.581000      -7.860000      18.341000 
        Cs      23.581000      -7.860000      28.822000 
        Cs      23.581000       2.620000     -23.581000 
        Cs      23.581000       2.620000     -13.101000 
        Cs      23.581000       2.620000      -2.620000 
        Cs      23.581000       2.620000       7.860000 
        Cs      23.581000       2.620000      18.341000 
        Cs      23.581000       2.620000      28.822000 
        Cs      23.581000      13.101000     -23.581000 
        Cs      23.581000      13.101000     -13.101000 
        Cs      23.581000      13.101000      -2.620000 
        Cs      23.581000      13.101000       7.860000 
        Cs      23.581000      13.101000      18.341000 
        Cs      23.581000      13.101000      28.822000 
        Cs      23.581000      23.581000     -23.581000 
        Cs      23.581000      23.581000     -13.101000 
        Cs      23.581000      23.581000      -2.620000 
        Cs      23.581000      23.581000       7.860000 
        Cs      23.581000      23.581000      18.341000 
        Cs      23.581000      23.581000      28.822000 
        Cs      23.581000      34.062000     -23.581000 
        Cs      23.581000      34.062000      -2.620000 
        Cs      23.581000      34.062000       7.860000 
        Cs      23.581000      34.062000      18.341000 
        Cs      23.581000      34.062000      28.822000 
        Cs      34.062000     -28.822000      -2.620000 
        Cs      34.062000     -28.822000       7.860000 
        Cs      34.062000     -28.822000      18.341000 
        Cs      34.062000     -18.341000     -23.581000 
        Cs      34.062000     -18.341000       7.860000 
        Cs      34.062000     -18.341000      18.341000 
        Cs      34.062000     -18.341000      28.822000 
        Cs      34.062000      -7.860000     -23.581000 
        Cs      34.062000      -7.860000     -13.101000 
        Cs      34.062000      -7.860000      28.822000 
        Cs      34.062000       2.620000     -23.581000 
        Cs      34.062000       2.620000      -2.620000 
        Cs      34.062000       2.620000      18.341000 
        Cs      34.062000       2.620000      28.822000 
        Cs      34.062000      13.101000     -23.581000 
        Cs      34.062000      13.101000      28.822000 
        Cs      34.062000      23.581000     -23.581000 
        Cs      34.062000      23.581000      18.341000 
        Cs      34.062000      23.581000      28.822000 
        Cs      34.062000      34.062000     -23.581000 
        Cs      34.062000      34.062000      18.341000 
        Cs      34.062000      34.062000      28.822000 
        Cs     -23.581000     -28.822000     -23.581000 
        Cs     -23.581000     -28.822000      -2.620000 
        Cs     -23.581000     -18.341000     -23.581000 
        Cs     -23.581000     -18.341000     -13.101000 
        Cs     -23.581000     -18.341000      -2.620000 
        Cs     -23.581000     -18.341000       7.860000 
        Cs     -23.581000     -18.341000      18.341000 
        Cs     -23.581000     -18.341000      28.822000 
        Cs     -23.581000      -7.860000     -23.581000 
        Cs     -23.581000      -7.860000     -13.101000 
        Cs     -23.581000      -7.860000      -2.620000 
        Cs     -23.581000      -7.860000       7.860000 
        Cs     -23.581000      -7.860000      18.341000 
        Cs     -23.581000      -7.860000      28.822000 
        Cs     -23.581000       2.620000     -23.581000 
        Cs     -23.581000       2.620000     -13.101000 
        Cs     -23.581000       2.620000      -2.620000 
        Cs     -23.581000       2.620000       7.860000 
        Cs     -23.581000       2.620000      18.341000 
        Cs     -23.581000       2.620000      28.822000 
        Cs     -23.581000      13.101000     -23.581000 
        Cs     -23.581000      13.101000     -13.101000 
        Cs     -23.581000      13.101000      -2.620000 
        Cs     -23.581000      13.101000       7.860000 
        Cs     -23.581000      13.101000      18.341000 
        Cs     -23.581000      13.101000      28.822000 
        Cs     -23.581000      23.581000     -23.581000 
        Cs     -23.581000      23.581000     -13.101000 
        Cs     -23.581000      23.581000      -2.620000 
        Cs     -23.581000      23.581000       7.860000 
        Cs     -23.581000      23.581000      18.341000 
        Cs     -23.581000      23.581000      28.822000 
        Cs     -23.581000      34.062000     -23.581000 
        Cs     -23.581000      34.062000     -13.101000 
        Cs     -23.581000      34.062000      -2.620000 
        Cs     -23.581000      34.062000       7.860000 
        Cs     -23.581000      34.062000      18.341000 
        Cs     -23.581000      34.062000      28.822000 
        Cs     -13.101000     -28.822000     -23.581000 
        Cs     -13.101000     -28.822000     -13.101000 
        Cs     -13.101000     -28.822000      -2.620000 
        Cs     -13.101000     -18.341000     -23.581000 
        Cs     -13.101000     -18.341000     -13.101000 
        Cs     -13.101000     -18.341000      -2.620000 
        Cs     -13.101000     -18.341000       7.860000 
        Cs     -13.101000     -18.341000      18.341000 
        Cs     -13.101000     -18.341000      28.822000 
        Cs     -13.101000      -7.860000     -23.581000 
        Cs     -13.101000      -7.860000     -13.101000 
        Cs     -13.101000      -7.860000      -2.620000 
        Cs     -13.101000      -7.860000       7.860000 
        Cs     -13.101000      -7.860000      18.341000 
        Cs     -13.101000      -7.860000      28.822000 
        Cs     -13.101000       2.620000     -23.581000 
        Cs     -13.101000       2.620000     -13.101000 
        Cs     -13.101000       2.620000      -2.620000 
        Cs     -13.101000       2.620000       7.860000 
        Cs     -13.101000       2.620000      18.341000 
        Cs     -13.101000       2.620000      28.822000 
        Cs     -13.101000      13.101000     -23.581000 
        Cs     -13.101000      13.101000     -13.101000 
        Cs     -13.101000      13.101000      -2.620000 
        Cs     -13.101000      13.101000       7.860000 
        Cs     -13.101000      13.101000      18.341000 
        Cs     -13.101000      13.101000      28.822000 
        Cs     -13.101000      23.581000     -23.581000 
        Cs     -13.101000      23.581000     -13.101000 
        Cs     -13.101000      23.581000      -2.620000 
        Cs     -13.101000      23.581000       7.860000 
        Cs     -13.101000      23.581000      18.341000 
        Cs     -13.101000      23.581000      28.822000 
        Cs     -13.101000      34.062000     -23.581000 
        Cs     -13.101000      34.062000      -2.620000 
        Cs     -13.101000      34.062000      18.341000 
        Cs      -2.620000     -28.822000     -23.581000 
        Cs      -2.620000     -28.822000     -13.101000 
        Cs      -2.620000     -28.822000      -2.620000 
        Cs      -2.620000     -18.341000     -23.581000 
        Cs      -2.620000     -18.341000     -13.101000 
        Cs      -2.620000     -18.341000      -2.620000 
        Cs      -2.620000     -18.341000       7.860000 
        Cs      -2.620000     -18.341000      18.341000 
        Cs      -2.620000     -18.341000      28.822000 
        Cs      -2.620000      -7.860000     -23.581000 
        Cs      -2.620000      -7.860000     -13.101000 
        Cs      -2.620000      -7.860000      -2.620000 
        Cs      -2.620000      -7.860000       7.860000 
        Cs      -2.620000      -7.860000      18.341000 
        Cs      -2.620000      -7.860000      28.822000 
        Cs      -2.620000       2.620000     -23.581000 
        Cs      -2.620000       2.620000     -13.101000 
        Cs      -2.620000       2.620000      -2.620000 
        Cs      -2.620000       2.620000       7.860000 
        Cs      -2.620000       2.620000      18.341000 
        Cs      -2.620000       2.620000      28.822000 
        Cs      -2.620000      13.101000     -23.581000 
        Cs      -2.620000      13.101000     -13.101000 
        Cs      -2.620000      13.101000      -2.620000 
        Cs      -2.620000      13.101000       7.860000 
        Cs      -2.620000      13.101000      18.341000 
        Cs      -2.620000      13.101000      28.822000 
        Cs      -2.620000      23.581000     -23.581000 
        Cs      -2.620000      23.581000     -13.101000 
        Cs      -2.620000      23.581000      -2.620000 
        Cs      -2.620000      23.581000       7.860000 
        Cs      -2.620000      23.581000      18.341000 
        Cs      -2.620000      23.581000      28.822000 
        Cs      -2.620000      34.062000     -23.581000 
        Cs      -2.620000      34.062000     -13.101000 
        Cs      -2.620000      34.062000      28.822000 
        Cs       7.860000     -28.822000     -13.101000 
        Cs       7.860000     -28.822000      -2.620000 
        Cs       7.860000     -28.822000       7.860000 
        Cs       7.860000     -18.341000     -23.581000 
        Cs       7.860000     -18.341000     -13.101000 
        Cs       7.860000     -18.341000      -2.620000 
        Cs       7.860000     -18.341000       7.860000 
        Cs       7.860000     -18.341000      18.341000 
        Cs       7.860000     -18.341000      28.822000 
        Cs       7.860000      -7.860000     -23.581000 
        Cs       7.860000      -7.860000     -13.101000 
        Cs       7.860000      -7.860000      -2.620000 
        Cs       7.860000      -7.860000       7.860000 
        Cs       7.860000      -7.860000      18.341000 
        Cs       7.860000      -7.860000      28.822000 
        Cs       7.860000       2.620000     -23.581000 
        Cs       7.860000       2.620000     -13.101000 
        Cs       7.860000       2.620000      -2.620000 
        Cs       7.860000       2.620000       7.860000 
        Cs       7.860000       2.620000      18.341000 
        Cs       7.860000       2.620000      28.822000 
        Cs       7.860000      13.101000     -23.581000 
        Cs       7.860000      13.101000     -13.101000 
        Cs       7.860000      13.101000      -2.620000 
        Cs       7.860000      13.101000       7.860000 
        Cs       7.860000      13.101000      18.341000 
        Cs       7.860000      13.101000      28.822000 
        Cs       7.860000      23.581000     -23.581000 
        Cs       7.860000      23.581000     -13.101000 
        Cs       7.860000      23.581000      -2.620000 
        Cs       7.860000      23.581000       7.860000 
        Cs       7.860000      23.581000      18.341000 
        Cs       7.860000      23.581000      28.822000 
        Cs       7.860000      34.062000     -23.581000 
        Cs       7.860000      34.062000       7.860000 
        Cs       7.860000      34.062000      18.341000 
        Cs       7.860000      34.062000      28.822000 
        Cs      18.341000     -28.822000      28.822000 
        Cs      18.341000     -18.341000     -23.581000 
        Cs      18.341000     -18.341000     -13.101000 
        Cs      18.341000     -18.341000      -2.620000 
        Cs      18.341000     -18.341000       7.860000 
        Cs      18.341000     -18.341000      18.341000 
        Cs      18.341000     -18.341000      28.822000 
        Cs      18.341000      -7.860000     -23.581000 
        Cs      18.341000      -7.860000     -13.101000 
        Cs      18.341000      -7.860000      -2.620000 
        Cs      18.341000      -7.860000       7.860000 
        Cs      18.341000      -7.860000      18.341000 
        Cs      18.341000      -7.860000      28.822000 
        Cs      18.341000       2.620000     -23.581000 
        Cs      18.341000       2.620000     -13.101000 
        Cs      18.341000       2.620000      -2.620000 
        Cs      18.341000       2.620000       7.860000 
        Cs      18.341000       2.620000      18.341000 
        Cs      18.341000       2.620000      28.822000 
        Cs      18.341000      13.101000     -23.581000 
        Cs      18.341000      13.101000     -13.101000 
        Cs      18.341000      13.101000      -2.620000 
        Cs      18.341000      13.101000       7.860000 
        Cs      18.341000      13.101000      18.341000 
        Cs      18.341000      13.101000      28.822000 
        Cs      18.341000      23.581000     -23.581000 
        Cs      18.341000      23.581000     -13.101000 
        Cs      18.341000      23.581000      -2.620000 
        Cs      18.341000      23.581000       7.860000 
        Cs      18.341000      23.581000      18.341000 
        Cs      18.341000      23.581000      28.822000 
        Cs      18.341000      34.062000     -23.581000 
        Cs      18.341000      34.062000     -13.101000 
        Cs      18.341000      34.062000       7.860000 
        Cs      28.822000     -28.822000     -23.581000 
        Cs      28.822000     -28.822000     -13.101000 
        Cs      28.822000     -28.822000      28.822000 
        Cs      28.822000     -18.341000     -23.581000 
        Cs      28.822000     -18.341000     -13.101000 
        Cs      28.822000     -18.341000      -2.620000 
        Cs      28.822000     -18.341000       7.860000 
        Cs      28.822000     -18.341000      18.341000 
        Cs      28.822000     -18.341000      28.822000 
        Cs      28.822000      -7.860000     -23.581000 
        Cs      28.822000      -7.860000     -13.101000 
        Cs      28.822000      -7.860000      -2.620000 
        Cs      28.822000      -7.860000       7.860000 
        Cs      28.822000      -7.860000      18.341000 
        Cs      28.822000      -7.860000      28.822000 
        Cs      28.822000       2.620000     -23.581000 
        Cs      28.822000       2.620000     -13.101000 
        Cs      28.822000       2.620000      -2.620000 
        Cs      28.822000       2.620000       7.860000 
        Cs      28.822000       2.620000      18.341000 
        Cs      28.822000       2.620000      28.822000 
        Cs      28.822000      13.101000     -23.581000 
        Cs      28.822000      13.101000     -13.101000 
        Cs      28.822000      13.101000      -2.620000 
        Cs      28.822000      13.101000       7.860000 
        Cs      28.822000      13.101000      18.341000 
        Cs      28.822000      13.101000      28.822000 
        Cs      28.822000      23.581000     -23.581000 
        Cs      28.822000      23.581000     -13.101000 
        Cs      28.822000      23.581000      -2.620000 
        Cs      28.822000      23.581000       7.860000 
        Cs      28.822000      23.581000      18.341000 
        Cs      28.822000      23.581000      28.822000 
        Cs     -23.581000     -23.581000     -23.581000 
        Cs     -23.581000     -23.581000     -13.101000 
        Cs     -23.581000     -23.581000      -2.620000 
        Cs     -23.581000     -23.581000       7.860000 
        Cs     -23.581000     -23.581000      18.341000 
        Cs     -23.581000     -23.581000      28.822000 
        Cs     -23.581000     -13.101000     -23.581000 
        Cs     -23.581000     -13.101000     -13.101000 
        Cs     -23.581000     -13.101000      -2.620000 
        Cs     -23.581000     -13.101000       7.860000 
        Cs     -23.581000     -13.101000      18.341000 
        Cs     -23.581000     -13.101000      28.822000 
        Cs     -23.581000      -2.620000     -23.581000 
        Cs     -23.581000      -2.620000     -13.101000 
        Cs     -23.581000      -2.620000      -2.620000 
        Cs     -23.581000      -2.620000       7.860000 
        Cs     -23.581000      -2.620000      18.341000 
        Cs     -23.581000      -2.620000      28.822000 
        Cs     -23.581000       7.860000     -23.581000 
        Cs     -23.581000       7.860000     -13.101000 
        Cs     -23.581000       7.860000      -2.620000 
        Cs     -23.581000       7.860000       7.860000 
        Cs     -23.581000       7.860000      18.341000 
        Cs     -23.581000       7.860000      28.822000 
        Cs     -23.581000      18.341000     -23.581000 
        Cs     -23.581000      18.341000     -13.101000 
        Cs     -23.581000      18.341000      -2.620000 
        Cs     -23.581000      18.341000       7.860000 
        Cs     -23.581000      18.341000      18.341000 
        Cs     -23.581000      18.341000      28.822000 
        Cs     -23.581000      28.822000     -23.581000 
        Cs     -23.581000      28.822000     -13.101000 
        Cs     -23.581000      28.822000      -2.620000 
        Cs     -23.581000      28.822000       7.860000 
        Cs     -23.581000      28.822000      18.341000 
        Cs     -23.581000      28.822000      28.822000 
        Cs     -13.101000     -23.581000     -23.581000 
        Cs     -13.101000     -23.581000     -13.101000 
        Cs     -13.101000     -23.581000      -2.620000 
        Cs     -13.101000     -23.581000       7.860000 
        Cs     -13.101000     -23.581000      18.341000 
        Cs     -13.101000     -23.581000      28.822000 
        Cs     -13.101000     -13.101000     -23.581000 
        Cs     -13.101000     -13.101000     -13.101000 
        Cs     -13.101000     -13.101000      -2.620000 
        Cs     -13.101000     -13.101000       7.860000 
        Cs     -13.101000     -13.101000      18.341000 
        Cs     -13.101000     -13.101000      28.822000 
        Cs     -13.101000      -2.620000     -23.581000 
        Cs     -13.101000      -2.620000     -13.101000 
        Cs     -13.101000      -2.620000      -2.620000 
        Cs     -13.101000      -2.620000       7.860000 
        Cs     -13.101000      -2.620000      18.341000 
        Cs     -13.101000      -2.620000      28.822000 
        Cs     -13.101000       7.860000     -23.581000 
        Cs     -13.101000       7.860000     -13.101000 
        Cs     -13.101000       7.860000      -2.620000 
        Cs     -13.101000       7.860000       7.860000 
        Cs     -13.101000       7.860000      18.341000 
        Cs     -13.101000       7.860000      28.822000 
        Cs     -13.101000      18.341000     -23.581000 
        Cs     -13.101000      18.341000     -13.101000 
        Cs     -13.101000      18.341000      -2.620000 
        Cs     -13.101000      18.341000       7.860000 
        Cs     -13.101000      18.341000      18.341000 
        Cs     -13.101000      18.341000      28.822000 
        Cs     -13.101000      28.822000     -23.581000 
        Cs     -13.101000      28.822000     -13.101000 
        Cs     -13.101000      28.822000      -2.620000 
        Cs     -13.101000      28.822000       7.860000 
        Cs     -13.101000      28.822000      18.341000 
        Cs     -13.101000      28.822000      28.822000 
        Cs      -2.620000     -23.581000     -23.581000 
        Cs      -2.620000     -23.581000     -13.101000 
        Cs      -2.620000     -23.581000      -2.620000 
        Cs      -2.620000     -23.581000       7.860000 
        Cs      -2.620000     -23.581000      18.341000 
        Cs      -2.620000     -23.581000      28.822000 
        Cs      -2.620000     -13.101000     -23.581000 
        Cs      -2.620000     -13.101000     -13.101000 
        Cs      -2.620000     -13.101000      -2.620000 
        Cs      -2.620000     -13.101000       7.860000 
        Cs      -2.620000     -13.101000      18.341000 
        Cs      -2.620000     -13.101000      28.822000 
        Cs      -2.620000      -2.620000     -23.581000 
        Cs      -2.620000      -2.620000     -13.101000 
        Cs      -2.620000      -2.620000      -2.620000 
        Cs      -2.620000      -2.620000       7.860000 
        Cs      -2.620000      -2.620000      18.341000 
        Cs      -2.620000      -2.620000      28.822000 
        Cs      -2.620000       7.860000     -23.581000 
        Cs      -2.620000       7.860000     -13.101000 
        Cs      -2.620000       7.860000      -2.620000 
        Cs      -2.620000       7.860000       7.860000 
        Cs      -2.620000       7.860000      18.341000 
        Cs      -2.620000       7.860000      28.822000 
        Cs      -2.620000      18.341000     -23.581000 
        Cs      -2.620000      18.341000     -13.101000 
        Cs      -2.620000      18.341000      -2.620000 
        Cs      -2.620000      18.341000       7.860000 
        Cs      -2.620000      18.341000      18.341000 
        Cs      -2.620000      18.341000      28.822000 
        Cs      -2.620000      28.822000     -23.581000 
        Cs      -2.620000      28.822000     -13.101000 
        Cs      -2.620000      28.822000      -2.620000 
        Cs      -2.620000      28.822000       7.860000 
        Cs      -2.620000      28.822000      18.341000 
        Cs      -2.620000      28.822000      28.822000 
        Cs       7.860000     -23.581000     -23.581000 
        Cs       7.860000     -23.581000     -13.101000 
        Cs       7.860000     -23.581000      -2.620000 
        Cs       7.860000     -23.581000       7.860000 
        Cs       7.860000     -23.581000      18.341000 
        Cs       7.860000     -23.581000      28.822000 
        Cs       7.860000     -13.101000     -23.581000 
        Cs       7.860000     -13.101000     -13.101000 
        Cs       7.860000     -13.101000      -2.620000 
        Cs       7.860000     -13.101000       7.860000 
        Cs       7.860000     -13.101000      18.341000 
        Cs       7.860000     -13.101000      28.822000 
        Cs       7.860000      -2.620000     -23.581000 
        Cs       7.860000      -2.620000     -13.101000 
        Cs       7.860000      -2.620000      -2.620000 
        Cs       7.860000      -2.620000       7.860000 
        Cs       7.860000      -2.620000      18.341000 
        Cs       7.860000      -2.620000      28.822000 
        Cs       7.860000       7.860000     -23.581000 
        Cs       7.860000       7.860000     -13.101000 
        Cs       7.860000       7.860000      -2.620000 
        Cs       7.860000       7.860000       7.860000 
        Cs       7.860000       7.860000      18.341000 
        Cs       7.860000       7.860000      28.822000 
        Cs       7.860000      18.341000     -23.581000 
        Cs       7.860000      18.341000     -13.101000 
        Cs       7.860000      18.341000      -2.620000 
        Cs       7.860000      18.341000       7.860000 
        Cs       7.860000      18.341000      18.341000 
        Cs       7.860000      18.341000      28.822000 
        Cs       7.860000      28.822000     -23.581000 
        Cs       7.860000      28.822000     -13.101000 
        Cs       7.860000      28.822000      -2.620000 
        Cs       7.860000      28.822000       7.860000 
        Cs       7.860000      28.822000      18.341000 
        Cs       7.860000      28.822000      28.822000 
        Cs      18.341000     -23.581000     -23.581000 
        Cs      18.341000     -23.581000     -13.101000 
        Cs      18.341000     -23.581000      -2.620000 
        Cs      18.341000     -23.581000       7.860000 
        Cs      18.341000     -23.581000      18.341000 
        Cs      18.341000     -23.581000      28.822000 
        Cs      18.341000     -13.101000     -23.581000 
        Cs      18.341000     -13.101000     -13.101000 
        Cs      18.341000     -13.101000      -2.620000 
        Cs      18.341000     -13.101000       7.860000 
        Cs      18.341000     -13.101000      18.341000 
        Cs      18.341000     -13.101000      28.822000 
        Cs      18.341000      -2.620000     -23.581000 
        Cs      18.341000      -2.620000     -13.101000 
        Cs      18.341000      -2.620000      -2.620000 
        Cs      18.341000      -2.620000       7.860000 
        Cs      18.341000      -2.620000      18.341000 
        Cs      18.341000      -2.620000      28.822000 
        Cs      18.341000       7.860000     -23.581000 
        Cs      18.341000       7.860000     -13.101000 
        Cs      18.341000       7.860000      -2.620000 
        Cs      18.341000       7.860000       7.860000 
        Cs      18.341000       7.860000      18.341000 
        Cs      18.341000       7.860000      28.822000 
        Cs      18.341000      18.341000     -23.581000 
        Cs      18.341000      18.341000     -13.101000 
        Cs      18.341000      18.341000      -2.620000 
        Cs      18.341000      18.341000       7.860000 
        Cs      18.341000      18.341000      18.341000 
        Cs      18.341000      18.341000      28.822000 
        Cs      18.341000      28.822000     -23.581000 
        Cs      18.341000      28.822000     -13.101000 
        Cs      18.341000      28.822000      -2.620000 
        Cs      18.341000      28.822000       7.860000 
        Cs      18.341000      28.822000      18.341000 
        Cs      18.341000      28.822000      28.822000 
        Cs      28.822000     -23.581000     -23.581000 
        Cs      28.822000     -23.581000     -13.101000 
        Cs      28.822000     -23.581000      -2.620000 
        Cs      28.822000     -23.581000       7.860000 
        Cs      28.822000     -23.581000      18.341000 
        Cs      28.822000     -23.581000      28.822000 
        Cs      28.822000     -13.101000     -23.581000 
        Cs      28.822000     -13.101000     -13.101000 
        Cs      28.822000     -13.101000      -2.620000 
        Cs      28.822000     -13.101000       7.860000 
        Cs      28.822000     -13.101000      18.341000 
        Cs      28.822000     -13.101000      28.822000 
        Cs      28.822000      -2.620000     -23.581000 
        Cs      28.822000      -2.620000     -13.101000 
        Cs      28.822000      -2.620000      -2.620000 
        Cs      28.822000      -2.620000       7.860000 
        Cs      28.822000      -2.620000      18.341000 
        Cs      28.822000      -2.620000      28.822000 
        Cs      28.822000       7.860000     -23.581000 
        Cs      28.822000       7.860000     -13.101000 
        Cs      28.822000       7.860000      -2.620000 
        Cs      28.822000       7.860000       7.860000 
        Cs      28.822000       7.860000      18.341000 
        Cs      28.822000       7.860000      28.822000 
        Cs      28.822000      18.341000     -23.581000 
        Cs      28.822000      18.341000     -13.101000 
        Cs      28.822000      18.341000      -2.620000 
        Cs      28.822000      18.341000       7.860000 
        Cs      28.822000      18.341000      18.341000 
        Cs      28.822000      18.341000      28.822000 
        Cs      28.822000      28.822000     -23.581000 
        Cs      28.822000      28.822000     -13.101000 
        Cs      28.822000      28.822000      -2.620000 
        Cs      28.822000      28.822000       7.860000 
        Cs      28.822000      28.822000      18.341000 
        Cs      28.822000      28.822000      28.822000 
        In     -20.961000     -20.961000     -20.961000 
        In     -20.961000     -20.961000     -10.481000 
        In     -20.961000     -20.961000       0.000000 
        In     -20.961000     -20.961000      10.481000 
        In     -20.961000     -20.961000      20.961000 
        In     -20.961000     -20.961000      31.442000 
        In     -20.961000     -10.481000     -20.961000 
        In     -20.961000     -10.481000     -10.481000 
        In     -20.961000     -10.481000       0.000000 
        In     -20.961000     -10.481000      10.481000 
        In     -20.961000     -10.481000      20.961000 
        In     -20.961000     -10.481000      31.442000 
        In     -20.961000       0.000000     -20.961000 
        In     -20.961000       0.000000     -10.481000 
        In     -20.961000       0.000000       0.000000 
        In     -20.961000       0.000000      10.481000 
        In     -20.961000       0.000000      20.961000 
        In     -20.961000       0.000000      31.442000 
        In     -20.961000      10.481000     -20.961000 
        In     -20.961000      10.481000     -10.481000 
        In     -20.961000      10.481000       0.000000 
        In     -20.961000      10.481000      10.481000 
        In     -20.961000      10.481000      20.961000 
        In     -20.961000      10.481000      31.442000 
        In     -20.961000      20.961000     -20.961000 
        In     -20.961000      20.961000     -10.481000 
        In     -20.961000      20.961000       0.000000 
        In     -20.961000      20.961000      10.481000 
        In     -20.961000      20.961000      20.961000 
        In     -20.961000      20.961000      31.442000 
        In     -20.961000      31.442000     -20.961000 
        In     -20.961000      31.442000     -10.481000 
        In     -20.961000      31.442000       0.000000 
        In     -20.961000      31.442000      10.481000 
        In     -20.961000      31.442000      20.961000 
        In     -20.961000      31.442000      31.442000 
        In     -10.481000     -20.961000     -20.961000 
        In     -10.481000     -20.961000     -10.481000 
        In     -10.481000     -20.961000       0.000000 
        In     -10.481000     -20.961000      10.481000 
        In     -10.481000     -20.961000      20.961000 
        In     -10.481000     -20.961000      31.442000 
        In     -10.481000     -10.481000     -20.961000 
        In     -10.481000     -10.481000     -10.481000 
        In     -10.481000     -10.481000       0.000000 
        In     -10.481000     -10.481000      10.481000 
        In     -10.481000     -10.481000      20.961000 
        In     -10.481000     -10.481000      31.442000 
        In     -10.481000       0.000000     -20.961000 
        In     -10.481000       0.000000     -10.481000 
        In     -10.481000       0.000000       0.000000 
        In     -10.481000       0.000000      10.481000 
        In     -10.481000       0.000000      20.961000 
        In     -10.481000       0.000000      31.442000 
        In     -10.481000      10.481000     -20.961000 
        In     -10.481000      10.481000     -10.481000 
        In     -10.481000      10.481000       0.000000 
        In     -10.481000      10.481000      10.481000 
        In     -10.481000      10.481000      20.961000 
        In     -10.481000      10.481000      31.442000 
        In     -10.481000      20.961000     -20.961000 
        In     -10.481000      20.961000     -10.481000 
        In     -10.481000      20.961000       0.000000 
        In     -10.481000      20.961000      10.481000 
        In     -10.481000      20.961000      20.961000 
        In     -10.481000      20.961000      31.442000 
        In     -10.481000      31.442000     -20.961000 
        In     -10.481000      31.442000     -10.481000 
        In     -10.481000      31.442000       0.000000 
        In     -10.481000      31.442000      10.481000 
        In     -10.481000      31.442000      20.961000 
        In     -10.481000      31.442000      31.442000 
        In       0.000000     -20.961000     -20.961000 
        In       0.000000     -20.961000     -10.481000 
        In       0.000000     -20.961000       0.000000 
        In       0.000000     -20.961000      10.481000 
        In       0.000000     -20.961000      20.961000 
        In       0.000000     -20.961000      31.442000 
        In       0.000000     -10.481000     -20.961000 
        In       0.000000     -10.481000     -10.481000 
        In       0.000000     -10.481000       0.000000 
        In       0.000000     -10.481000      10.481000 
        In       0.000000     -10.481000      20.961000 
        In       0.000000     -10.481000      31.442000 
        In       0.000000       0.000000     -20.961000 
        In       0.000000       0.000000     -10.481000 
        In       0.000000       0.000000       0.000000 
        In       0.000000       0.000000      10.481000 
        In       0.000000       0.000000      20.961000 
        In       0.000000       0.000000      31.442000 
        In       0.000000      10.481000     -20.961000 
        In       0.000000      10.481000     -10.481000 
        In       0.000000      10.481000       0.000000 
        In       0.000000      10.481000      10.481000 
        In       0.000000      10.481000      20.961000 
        In       0.000000      10.481000      31.442000 
        In       0.000000      20.961000     -20.961000 
        In       0.000000      20.961000     -10.481000 
        In       0.000000      20.961000       0.000000 
        In       0.000000      20.961000      10.481000 
        In       0.000000      20.961000      20.961000 
        In       0.000000      20.961000      31.442000 
        In       0.000000      31.442000     -20.961000 
        In       0.000000      31.442000     -10.481000 
        In       0.000000      31.442000       0.000000 
        In       0.000000      31.442000      10.481000 
        In       0.000000      31.442000      20.961000 
        In       0.000000      31.442000      31.442000 
        In      10.481000     -20.961000     -20.961000 
        In      10.481000     -20.961000     -10.481000 
        In      10.481000     -20.961000       0.000000 
        In      10.481000     -20.961000      10.481000 
        In      10.481000     -20.961000      20.961000 
        In      10.481000     -20.961000      31.442000 
        In      10.481000     -10.481000     -20.961000 
        In      10.481000     -10.481000     -10.481000 
        In      10.481000     -10.481000       0.000000 
        In      10.481000     -10.481000      10.481000 
        In      10.481000     -10.481000      20.961000 
        In      10.481000     -10.481000      31.442000 
        In      10.481000       0.000000     -20.961000 
        In      10.481000       0.000000     -10.481000 
        In      10.481000       0.000000       0.000000 
        In      10.481000       0.000000      10.481000 
        In      10.481000       0.000000      20.961000 
        In      10.481000       0.000000      31.442000 
        In      10.481000      10.481000     -20.961000 
        In      10.481000      10.481000     -10.481000 
        In      10.481000      10.481000       0.000000 
        In      10.481000      10.481000      10.481000 
        In      10.481000      10.481000      20.961000 
        In      10.481000      10.481000      31.442000 
        In      10.481000      20.961000     -20.961000 
        In      10.481000      20.961000     -10.481000 
        In      10.481000      20.961000       0.000000 
        In      10.481000      20.961000      10.481000 
        In      10.481000      20.961000      20.961000 
        In      10.481000      20.961000      31.442000 
        In      10.481000      31.442000     -20.961000 
        In      10.481000      31.442000     -10.481000 
        In      10.481000      31.442000       0.000000 
        In      10.481000      31.442000      10.481000 
        In      10.481000      31.442000      20.961000 
        In      10.481000      31.442000      31.442000 
        In      20.961000     -20.961000     -20.961000 
        In      20.961000     -20.961000     -10.481000 
        In      20.961000     -20.961000       0.000000 
        In      20.961000     -20.961000      10.481000 
        In      20.961000     -20.961000      20.961000 
        In      20.961000     -20.961000      31.442000 
        In      20.961000     -10.481000     -20.961000 
        In      20.961000     -10.481000     -10.481000 
        In      20.961000     -10.481000       0.000000 
        In      20.961000     -10.481000      10.481000 
        In      20.961000     -10.481000      20.961000 
        In      20.961000     -10.481000      31.442000 
        In      20.961000       0.000000     -20.961000 
        In      20.961000       0.000000     -10.481000 
        In      20.961000       0.000000       0.000000 
        In      20.961000       0.000000      10.481000 
        In      20.961000       0.000000      20.961000 
        In      20.961000       0.000000      31.442000 
        In      20.961000      10.481000     -20.961000 
        In      20.961000      10.481000     -10.481000 
        In      20.961000      10.481000       0.000000 
        In      20.961000      10.481000      10.481000 
        In      20.961000      10.481000      20.961000 
        In      20.961000      10.481000      31.442000 
        In      20.961000      20.961000     -20.961000 
        In      20.961000      20.961000     -10.481000 
        In      20.961000      20.961000       0.000000 
        In      20.961000      20.961000      10.481000 
        In      20.961000      20.961000      20.961000 
        In      20.961000      20.961000      31.442000 
        In      20.961000      31.442000     -20.961000 
        In      20.961000      31.442000     -10.481000 
        In      20.961000      31.442000       0.000000 
        In      20.961000      31.442000      10.481000 
        In      20.961000      31.442000      20.961000 
        In      20.961000      31.442000      31.442000 
        In      31.442000     -20.961000     -20.961000 
        In      31.442000     -20.961000     -10.481000 
        In      31.442000     -20.961000       0.000000 
        In      31.442000     -20.961000      10.481000 
        In      31.442000     -20.961000      20.961000 
        In      31.442000     -20.961000      31.442000 
        In      31.442000     -10.481000     -20.961000 
        In      31.442000     -10.481000     -10.481000 
        In      31.442000     -10.481000       0.000000 
        In      31.442000     -10.481000      10.481000 
        In      31.442000     -10.481000      20.961000 
        In      31.442000     -10.481000      31.442000 
        In      31.442000       0.000000     -20.961000 
        In      31.442000       0.000000     -10.481000 
        In      31.442000       0.000000       0.000000 
        In      31.442000       0.000000      10.481000 
        In      31.442000       0.000000      20.961000 
        In      31.442000       0.000000      31.442000 
        In      31.442000      10.481000     -20.961000 
        In      31.442000      10.481000     -10.481000 
        In      31.442000      10.481000       0.000000 
        In      31.442000      10.481000      10.481000 
        In      31.442000      10.481000      20.961000 
        In      31.442000      10.481000      31.442000 
        In      31.442000      20.961000     -20.961000 
        In      31.442000      20.961000     -10.481000 
        In      31.442000      20.961000       0.000000 
        In      31.442000      20.961000      10.481000 
        In      31.442000      20.961000      20.961000 
        In      31.442000      20.961000      31.442000 
        In      31.442000      31.442000     -20.961000 
        In      31.442000      31.442000     -10.481000 
        In      31.442000      31.442000       0.000000 
        In      31.442000      31.442000      10.481000 
        In      31.442000      31.442000      20.961000 
        In      31.442000      31.442000      31.442000 
        In     -20.961000     -26.201000     -26.201000 
        In     -20.961000     -26.201000     -15.721000 
        In     -20.961000     -26.201000      -5.240000 
        In     -20.961000     -26.201000       5.240000 
        In     -20.961000     -26.201000      15.721000 
        In     -20.961000     -26.201000      26.201000 
        In     -20.961000     -15.721000     -26.201000 
        In     -20.961000     -15.721000     -15.721000 
        In     -20.961000     -15.721000      -5.240000 
        In     -20.961000     -15.721000       5.240000 
        In     -20.961000     -15.721000      15.721000 
        In     -20.961000     -15.721000      26.201000 
        In     -20.961000      -5.240000     -26.201000 
        In     -20.961000      -5.240000     -15.721000 
        In     -20.961000      -5.240000      -5.240000 
        In     -20.961000      -5.240000       5.240000 
        In     -20.961000      -5.240000      15.721000 
        In     -20.961000      -5.240000      26.201000 
        In     -20.961000       5.240000     -26.201000 
        In     -20.961000       5.240000     -15.721000 
        In     -20.961000       5.240000      -5.240000 
        In     -20.961000       5.240000       5.240000 
        In     -20.961000       5.240000      15.721000 
        In     -20.961000       5.240000      26.201000 
        In     -20.961000      15.721000     -26.201000 
        In     -20.961000      15.721000     -15.721000 
        In     -20.961000      15.721000      -5.240000 
        In     -20.961000      15.721000       5.240000 
        In     -20.961000      15.721000      15.721000 
        In     -20.961000      15.721000      26.201000 
        In     -20.961000      26.201000     -26.201000 
        In     -20.961000      26.201000     -15.721000 
        In     -20.961000      26.201000      -5.240000 
        In     -20.961000      26.201000       5.240000 
        In     -20.961000      26.201000      15.721000 
        In     -20.961000      26.201000      26.201000 
        In     -10.481000     -26.201000     -26.201000 
        In     -10.481000     -26.201000     -15.721000 
        In     -10.481000     -26.201000      -5.240000 
        In     -10.481000     -26.201000       5.240000 
        In     -10.481000     -26.201000      15.721000 
        In     -10.481000     -26.201000      26.201000 
        In     -10.481000     -15.721000     -26.201000 
        In     -10.481000     -15.721000     -15.721000 
        In     -10.481000     -15.721000      -5.240000 
        In     -10.481000     -15.721000       5.240000 
        In     -10.481000     -15.721000      15.721000 
        In     -10.481000     -15.721000      26.201000 
        In     -10.481000      -5.240000     -26.201000 
        In     -10.481000      -5.240000     -15.721000 
        In     -10.481000      -5.240000      -5.240000 
        In     -10.481000      -5.240000       5.240000 
        In     -10.481000      -5.240000      15.721000 
        In     -10.481000      -5.240000      26.201000 
        In     -10.481000       5.240000     -26.201000 
        In     -10.481000       5.240000     -15.721000 
        In     -10.481000       5.240000      -5.240000 
        In     -10.481000       5.240000       5.240000 
        In     -10.481000       5.240000      15.721000 
        In     -10.481000       5.240000      26.201000 
        In     -10.481000      15.721000     -26.201000 
        In     -10.481000      15.721000     -15.721000 
        In     -10.481000      15.721000      -5.240000 
        In     -10.481000      15.721000       5.240000 
        In     -10.481000      15.721000      15.721000 
        In     -10.481000      15.721000      26.201000 
        In     -10.481000      26.201000     -26.201000 
        In     -10.481000      26.201000     -15.721000 
        In     -10.481000      26.201000      -5.240000 
        In     -10.481000      26.201000       5.240000 
        In     -10.481000      26.201000      15.721000 
        In     -10.481000      26.201000      26.201000 
        In       0.000000     -26.201000     -26.201000 
        In       0.000000     -26.201000     -15.721000 
        In       0.000000     -26.201000      -5.240000 
        In       0.000000     -26.201000       5.240000 
        In       0.000000     -26.201000      15.721000 
        In       0.000000     -26.201000      26.201000 
        In       0.000000     -15.721000     -26.201000 
        In       0.000000     -15.721000     -15.721000 
        In       0.000000     -15.721000      -5.240000 
        In       0.000000     -15.721000       5.240000 
        In       0.000000     -15.721000      15.721000 
        In       0.000000     -15.721000      26.201000 
        In       0.000000      -5.240000     -26.201000 
        In       0.000000      -5.240000     -15.721000 
        In       0.000000      -5.240000      -5.240000 
        In       0.000000      -5.240000       5.240000 
        In       0.000000      -5.240000      15.721000 
        In       0.000000      -5.240000      26.201000 
        In       0.000000       5.240000     -26.201000 
        In       0.000000       5.240000     -15.721000 
        In       0.000000       5.240000      -5.240000 
        In       0.000000       5.240000       5.240000 
        In       0.000000       5.240000      15.721000 
        In       0.000000       5.240000      26.201000 
        In       0.000000      15.721000     -26.201000 
        In       0.000000      15.721000     -15.721000 
        In       0.000000      15.721000      -5.240000 
        In       0.000000      15.721000       5.240000 
        In       0.000000      15.721000      15.721000 
        In       0.000000      15.721000      26.201000 
        In       0.000000      26.201000     -26.201000 
        In       0.000000      26.201000     -15.721000 
        In       0.000000      26.201000      -5.240000 
        In       0.000000      26.201000       5.240000 
        In       0.000000      26.201000      15.721000 
        In       0.000000      26.201000      26.201000 
        In      10.481000     -26.201000     -26.201000 
        In      10.481000     -26.201000     -15.721000 
        In      10.481000     -26.201000      -5.240000 
        In      10.481000     -26.201000       5.240000 
        In      10.481000     -26.201000      15.721000 
        In      10.481000     -26.201000      26.201000 
        In      10.481000     -15.721000     -26.201000 
        In      10.481000     -15.721000     -15.721000 
        In      10.481000     -15.721000      -5.240000 
        In      10.481000     -15.721000       5.240000 
        In      10.481000     -15.721000      15.721000 
        In      10.481000     -15.721000      26.201000 
        In      10.481000      -5.240000     -26.201000 
        In      10.481000      -5.240000     -15.721000 
        In      10.481000      -5.240000      -5.240000 
        In      10.481000      -5.240000       5.240000 
        In      10.481000      -5.240000      15.721000 
        In      10.481000      -5.240000      26.201000 
        In      10.481000       5.240000     -26.201000 
        In      10.481000       5.240000     -15.721000 
        In      10.481000       5.240000      -5.240000 
        In      10.481000       5.240000       5.240000 
        In      10.481000       5.240000      15.721000 
        In      10.481000       5.240000      26.201000 
        In      10.481000      15.721000     -26.201000 
        In      10.481000      15.721000     -15.721000 
        In      10.481000      15.721000      -5.240000 
        In      10.481000      15.721000       5.240000 
        In      10.481000      15.721000      15.721000 
        In      10.481000      15.721000      26.201000 
        In      10.481000      26.201000     -26.201000 
        In      10.481000      26.201000     -15.721000 
        In      10.481000      26.201000      -5.240000 
        In      10.481000      26.201000       5.240000 
        In      10.481000      26.201000      15.721000 
        In      10.481000      26.201000      26.201000 
        In      20.961000     -26.201000     -26.201000 
        In      20.961000     -26.201000     -15.721000 
        In      20.961000     -26.201000      -5.240000 
        In      20.961000     -26.201000       5.240000 
        In      20.961000     -26.201000      15.721000 
        In      20.961000     -26.201000      26.201000 
        In      20.961000     -15.721000     -26.201000 
        In      20.961000     -15.721000     -15.721000 
        In      20.961000     -15.721000      -5.240000 
        In      20.961000     -15.721000       5.240000 
        In      20.961000     -15.721000      15.721000 
        In      20.961000     -15.721000      26.201000 
        In      20.961000      -5.240000     -26.201000 
        In      20.961000      -5.240000     -15.721000 
        In      20.961000      -5.240000      -5.240000 
        In      20.961000      -5.240000       5.240000 
        In      20.961000      -5.240000      15.721000 
        In      20.961000      -5.240000      26.201000 
        In      20.961000       5.240000     -26.201000 
        In      20.961000       5.240000     -15.721000 
        In      20.961000       5.240000      -5.240000 
        In      20.961000       5.240000       5.240000 
        In      20.961000       5.240000      15.721000 
        In      20.961000       5.240000      26.201000 
        In      20.961000      15.721000     -26.201000 
        In      20.961000      15.721000     -15.721000 
        In      20.961000      15.721000      -5.240000 
        In      20.961000      15.721000       5.240000 
        In      20.961000      15.721000      15.721000 
        In      20.961000      15.721000      26.201000 
        In      20.961000      26.201000     -26.201000 
        In      20.961000      26.201000     -15.721000 
        In      20.961000      26.201000      -5.240000 
        In      20.961000      26.201000       5.240000 
        In      20.961000      26.201000      15.721000 
        In      20.961000      26.201000      26.201000 
        In      31.442000     -26.201000     -26.201000 
        In      31.442000     -26.201000     -15.721000 
        In      31.442000     -26.201000      -5.240000 
        In      31.442000     -26.201000       5.240000 
        In      31.442000     -26.201000      15.721000 
        In      31.442000     -26.201000      26.201000 
        In      31.442000     -15.721000     -26.201000 
        In      31.442000     -15.721000     -15.721000 
        In      31.442000     -15.721000      -5.240000 
        In      31.442000     -15.721000       5.240000 
        In      31.442000     -15.721000      15.721000 
        In      31.442000     -15.721000      26.201000 
        In      31.442000      -5.240000     -26.201000 
        In      31.442000      -5.240000     -15.721000 
        In      31.442000      -5.240000      -5.240000 
        In      31.442000      -5.240000       5.240000 
        In      31.442000      -5.240000      15.721000 
        In      31.442000      -5.240000      26.201000 
        In      31.442000       5.240000     -26.201000 
        In      31.442000       5.240000     -15.721000 
        In      31.442000       5.240000      -5.240000 
        In      31.442000       5.240000       5.240000 
        In      31.442000       5.240000      15.721000 
        In      31.442000       5.240000      26.201000 
        In      31.442000      15.721000     -26.201000 
        In      31.442000      15.721000     -15.721000 
        In      31.442000      15.721000      -5.240000 
        In      31.442000      15.721000       5.240000 
        In      31.442000      15.721000      15.721000 
        In      31.442000      15.721000      26.201000 
        In      31.442000      26.201000     -26.201000 
        In      31.442000      26.201000     -15.721000 
        In      31.442000      26.201000      -5.240000 
        In      31.442000      26.201000       5.240000 
        In      31.442000      26.201000      15.721000 
        In      31.442000      26.201000      26.201000 
        In     -26.201000     -20.961000     -26.201000 
        In     -26.201000     -20.961000     -15.721000 
        In     -26.201000     -20.961000      -5.240000 
        In     -26.201000     -20.961000       5.240000 
        In     -26.201000     -20.961000      15.721000 
        In     -26.201000     -20.961000      26.201000 
        In     -26.201000     -10.481000     -26.201000 
        In     -26.201000     -10.481000     -15.721000 
        In     -26.201000     -10.481000      -5.240000 
        In     -26.201000     -10.481000       5.240000 
        In     -26.201000     -10.481000      15.721000 
        In     -26.201000     -10.481000      26.201000 
        In     -26.201000       0.000000     -26.201000 
        In     -26.201000       0.000000     -15.721000 
        In     -26.201000       0.000000      -5.240000 
        In     -26.201000       0.000000       5.240000 
        In     -26.201000       0.000000      15.721000 
        In     -26.201000       0.000000      26.201000 
        In     -26.201000      10.481000     -26.201000 
        In     -26.201000      10.481000     -15.721000 
        In     -26.201000      10.481000      -5.240000 
        In     -26.201000      10.481000       5.240000 
        In     -26.201000      10.481000      15.721000 
        In     -26.201000      10.481000      26.201000 
        In     -26.201000      20.961000     -26.201000 
        In     -26.201000      20.961000     -15.721000 
        In     -26.201000      20.961000      -5.240000 
        In     -26.201000      20.961000       5.240000 
        In     -26.201000      20.961000      15.721000 
        In     -26.201000      20.961000      26.201000 
        In     -26.201000      31.442000     -26.201000 
        In     -26.201000      31.442000     -15.721000 
        In     -26.201000      31.442000      -5.240000 
        In     -26.201000      31.442000       5.240000 
        In     -26.201000      31.442000      15.721000 
        In     -26.201000      31.442000      26.201000 
        In     -15.721000     -20.961000     -26.201000 
        In     -15.721000     -20.961000     -15.721000 
        In     -15.721000     -20.961000      -5.240000 
        In     -15.721000     -20.961000       5.240000 
        In     -15.721000     -20.961000      15.721000 
        In     -15.721000     -20.961000      26.201000 
        In     -15.721000     -10.481000     -26.201000 
        In     -15.721000     -10.481000     -15.721000 
        In     -15.721000     -10.481000      -5.240000 
        In     -15.721000     -10.481000       5.240000 
        In     -15.721000     -10.481000      15.721000 
        In     -15.721000     -10.481000      26.201000 
        In     -15.721000       0.000000     -26.201000 
        In     -15.721000       0.000000     -15.721000 
        In     -15.721000       0.000000      -5.240000 
        In     -15.721000       0.000000       5.240000 
        In     -15.721000       0.000000      15.721000 
        In     -15.721000       0.000000      26.201000 
        In     -15.721000      10.481000     -26.201000 
        In     -15.721000      10.481000     -15.721000 
        In     -15.721000      10.481000      -5.240000 
        In     -15.721000      10.481000       5.240000 
        In     -15.721000      10.481000      15.721000 
        In     -15.721000      10.481000      26.201000 
        In     -15.721000      20.961000     -26.201000 
        In     -15.721000      20.961000     -15.721000 
        In     -15.721000      20.961000      -5.240000 
        In     -15.721000      20.961000       5.240000 
        In     -15.721000      20.961000      15.721000 
        In     -15.721000      20.961000      26.201000 
        In     -15.721000      31.442000     -26.201000 
        In     -15.721000      31.442000     -15.721000 
        In     -15.721000      31.442000      -5.240000 
        In     -15.721000      31.442000       5.240000 
        In     -15.721000      31.442000      15.721000 
        In     -15.721000      31.442000      26.201000 
        In      -5.240000     -20.961000     -26.201000 
        In      -5.240000     -20.961000     -15.721000 
        In      -5.240000     -20.961000      -5.240000 
        In      -5.240000     -20.961000       5.240000 
        In      -5.240000     -20.961000      15.721000 
        In      -5.240000     -20.961000      26.201000 
        In      -5.240000     -10.481000     -26.201000 
        In      -5.240000     -10.481000     -15.721000 
        In      -5.240000     -10.481000      -5.240000 
        In      -5.240000     -10.481000       5.240000 
        In      -5.240000     -10.481000      15.721000 
        In      -5.240000     -10.481000      26.201000 
        In      -5.240000       0.000000     -26.201000 
        In      -5.240000       0.000000     -15.721000 
        In      -5.240000       0.000000      -5.240000 
        In      -5.240000       0.000000       5.240000 
        In      -5.240000       0.000000      15.721000 
        In      -5.240000       0.000000      26.201000 
        In      -5.240000      10.481000     -26.201000 
        In      -5.240000      10.481000     -15.721000 
        In      -5.240000      10.481000      -5.240000 
        In      -5.240000      10.481000       5.240000 
        In      -5.240000      10.481000      15.721000 
        In      -5.240000      10.481000      26.201000 
        In      -5.240000      20.961000     -26.201000 
        In      -5.240000      20.961000     -15.721000 
        In      -5.240000      20.961000      -5.240000 
        In      -5.240000      20.961000       5.240000 
        In      -5.240000      20.961000      15.721000 
        In      -5.240000      20.961000      26.201000 
        In      -5.240000      31.442000     -26.201000 
        In      -5.240000      31.442000     -15.721000 
        In      -5.240000      31.442000      -5.240000 
        In      -5.240000      31.442000       5.240000 
        In      -5.240000      31.442000      15.721000 
        In      -5.240000      31.442000      26.201000 
        In       5.240000     -20.961000     -26.201000 
        In       5.240000     -20.961000     -15.721000 
        In       5.240000     -20.961000      -5.240000 
        In       5.240000     -20.961000       5.240000 
        In       5.240000     -20.961000      15.721000 
        In       5.240000     -20.961000      26.201000 
        In       5.240000     -10.481000     -26.201000 
        In       5.240000     -10.481000     -15.721000 
        In       5.240000     -10.481000      -5.240000 
        In       5.240000     -10.481000       5.240000 
        In       5.240000     -10.481000      15.721000 
        In       5.240000     -10.481000      26.201000 
        In       5.240000       0.000000     -26.201000 
        In       5.240000       0.000000     -15.721000 
        In       5.240000       0.000000      -5.240000 
        In       5.240000       0.000000       5.240000 
        In       5.240000       0.000000      15.721000 
        In       5.240000       0.000000      26.201000 
        In       5.240000      10.481000     -26.201000 
        In       5.240000      10.481000     -15.721000 
        In       5.240000      10.481000      -5.240000 
        In       5.240000      10.481000       5.240000 
        In       5.240000      10.481000      15.721000 
        In       5.240000      10.481000      26.201000 
        In       5.240000      20.961000     -26.201000 
        In       5.240000      20.961000     -15.721000 
        In       5.240000      20.961000      -5.240000 
        In       5.240000      20.961000       5.240000 
        In       5.240000      20.961000      15.721000 
        In       5.240000      20.961000      26.201000 
        In       5.240000      31.442000     -26.201000 
        In       5.240000      31.442000     -15.721000 
        In       5.240000      31.442000      -5.240000 
        In       5.240000      31.442000       5.240000 
        In       5.240000      31.442000      15.721000 
        In       5.240000      31.442000      26.201000 
        In      15.721000     -20.961000     -26.201000 
        In      15.721000     -20.961000     -15.721000 
        In      15.721000     -20.961000      -5.240000 
        In      15.721000     -20.961000       5.240000 
        In      15.721000     -20.961000      15.721000 
        In      15.721000     -20.961000      26.201000 
        In      15.721000     -10.481000     -26.201000 
        In      15.721000     -10.481000     -15.721000 
        In      15.721000     -10.481000      -5.240000 
        In      15.721000     -10.481000       5.240000 
        In      15.721000     -10.481000      15.721000 
        In      15.721000     -10.481000      26.201000 
        In      15.721000       0.000000     -26.201000 
        In      15.721000       0.000000     -15.721000 
        In      15.721000       0.000000      -5.240000 
        In      15.721000       0.000000       5.240000 
        In      15.721000       0.000000      15.721000 
        In      15.721000       0.000000      26.201000 
        In      15.721000      10.481000     -26.201000 
        In      15.721000      10.481000     -15.721000 
        In      15.721000      10.481000      -5.240000 
        In      15.721000      10.481000       5.240000 
        In      15.721000      10.481000      15.721000 
        In      15.721000      10.481000      26.201000 
        In      15.721000      20.961000     -26.201000 
        In      15.721000      20.961000     -15.721000 
        In      15.721000      20.961000      -5.240000 
        In      15.721000      20.961000       5.240000 
        In      15.721000      20.961000      15.721000 
        In      15.721000      20.961000      26.201000 
        In      15.721000      31.442000     -26.201000 
        In      15.721000      31.442000     -15.721000 
        In      15.721000      31.442000      -5.240000 
        In      15.721000      31.442000       5.240000 
        In      15.721000      31.442000      15.721000 
        In      15.721000      31.442000      26.201000 
        In      26.201000     -20.961000     -26.201000 
        In      26.201000     -20.961000     -15.721000 
        In      26.201000     -20.961000      -5.240000 
        In      26.201000     -20.961000       5.240000 
        In      26.201000     -20.961000      15.721000 
        In      26.201000     -20.961000      26.201000 
        In      26.201000     -10.481000     -26.201000 
        In      26.201000     -10.481000     -15.721000 
        In      26.201000     -10.481000      -5.240000 
        In      26.201000     -10.481000       5.240000 
        In      26.201000     -10.481000      15.721000 
        In      26.201000     -10.481000      26.201000 
        In      26.201000       0.000000     -26.201000 
        In      26.201000       0.000000     -15.721000 
        In      26.201000       0.000000      -5.240000 
        In      26.201000       0.000000       5.240000 
        In      26.201000       0.000000      15.721000 
        In      26.201000       0.000000      26.201000 
        In      26.201000      10.481000     -26.201000 
        In      26.201000      10.481000     -15.721000 
        In      26.201000      10.481000      -5.240000 
        In      26.201000      10.481000       5.240000 
        In      26.201000      10.481000      15.721000 
        In      26.201000      10.481000      26.201000 
        In      26.201000      20.961000     -26.201000 
        In      26.201000      20.961000     -15.721000 
        In      26.201000      20.961000      -5.240000 
        In      26.201000      20.961000       5.240000 
        In      26.201000      20.961000      15.721000 
        In      26.201000      20.961000      26.201000 
        In      26.201000      31.442000     -26.201000 
        In      26.201000      31.442000     -15.721000 
        In      26.201000      31.442000      -5.240000 
        In      26.201000      31.442000       5.240000 
        In      26.201000      31.442000      15.721000 
        In      26.201000      31.442000      26.201000 
        In     -26.201000     -26.201000     -20.961000 
        In     -26.201000     -26.201000     -10.481000 
        In     -26.201000     -26.201000       0.000000 
        In     -26.201000     -26.201000      10.481000 
        In     -26.201000     -26.201000      20.961000 
        In     -26.201000     -26.201000      31.442000 
        In     -26.201000     -15.721000     -20.961000 
        In     -26.201000     -15.721000     -10.481000 
        In     -26.201000     -15.721000       0.000000 
        In     -26.201000     -15.721000      10.481000 
        In     -26.201000     -15.721000      20.961000 
        In     -26.201000     -15.721000      31.442000 
        In     -26.201000      -5.240000     -20.961000 
        In     -26.201000      -5.240000     -10.481000 
        In     -26.201000      -5.240000       0.000000 
        In     -26.201000      -5.240000      10.481000 
        In     -26.201000      -5.240000      20.961000 
        In     -26.201000      -5.240000      31.442000 
        In     -26.201000       5.240000     -20.961000 
        In     -26.201000       5.240000     -10.481000 
        In     -26.201000       5.240000       0.000000 
        In     -26.201000       5.240000      10.481000 
        In     -26.201000       5.240000      20.961000 
        In     -26.201000       5.240000      31.442000 
        In     -26.201000      15.721000     -20.961000 
        In     -26.201000      15.721000     -10.481000 
        In     -26.201000      15.721000       0.000000 
        In     -26.201000      15.721000      10.481000 
        In     -26.201000      15.721000      20.961000 
        In     -26.201000      15.721000      31.442000 
        In     -26.201000      26.201000     -20.961000 
        In     -26.201000      26.201000     -10.481000 
        In     -26.201000      26.201000       0.000000 
        In     -26.201000      26.201000      10.481000 
        In     -26.201000      26.201000      20.961000 
        In     -26.201000      26.201000      31.442000 
        In     -15.721000     -26.201000     -20.961000 
        In     -15.721000     -26.201000     -10.481000 
        In     -15.721000     -26.201000       0.000000 
        In     -15.721000     -26.201000      10.481000 
        In     -15.721000     -26.201000      20.961000 
        In     -15.721000     -26.201000      31.442000 
        In     -15.721000     -15.721000     -20.961000 
        In     -15.721000     -15.721000     -10.481000 
        In     -15.721000     -15.721000       0.000000 
        In     -15.721000     -15.721000      10.481000 
        In     -15.721000     -15.721000      20.961000 
        In     -15.721000     -15.721000      31.442000 
        In     -15.721000      -5.240000     -20.961000 
        In     -15.721000      -5.240000     -10.481000 
        In     -15.721000      -5.240000       0.000000 
        In     -15.721000      -5.240000      10.481000 
        In     -15.721000      -5.240000      20.961000 
        In     -15.721000      -5.240000      31.442000 
        In     -15.721000       5.240000     -20.961000 
        In     -15.721000       5.240000     -10.481000 
        In     -15.721000       5.240000       0.000000 
        In     -15.721000       5.240000      10.481000 
        In     -15.721000       5.240000      20.961000 
        In     -15.721000       5.240000      31.442000 
        In     -15.721000      15.721000     -20.961000 
        In     -15.721000      15.721000     -10.481000 
        In     -15.721000      15.721000       0.000000 
        In     -15.721000      15.721000      10.481000 
        In     -15.721000      15.721000      20.961000 
        In     -15.721000      15.721000      31.442000 
        In     -15.721000      26.201000     -20.961000 
        In     -15.721000      26.201000     -10.481000 
        In     -15.721000      26.201000       0.000000 
        In     -15.721000      26.201000      10.481000 
        In     -15.721000      26.201000      20.961000 
        In     -15.721000      26.201000      31.442000 
        In      -5.240000     -26.201000     -20.961000 
        In      -5.240000     -26.201000     -10.481000 
        In      -5.240000     -26.201000       0.000000 
        In      -5.240000     -26.201000      10.481000 
        In      -5.240000     -26.201000      20.961000 
        In      -5.240000     -26.201000      31.442000 
        In      -5.240000     -15.721000     -20.961000 
        In      -5.240000     -15.721000     -10.481000 
        In      -5.240000     -15.721000       0.000000 
        In      -5.240000     -15.721000      10.481000 
        In      -5.240000     -15.721000      20.961000 
        In      -5.240000     -15.721000      31.442000 
        In      -5.240000      -5.240000     -20.961000 
        In      -5.240000      -5.240000     -10.481000 
        In      -5.240000      -5.240000       0.000000 
        In      -5.240000      -5.240000      10.481000 
        In      -5.240000      -5.240000      20.961000 
        In      -5.240000      -5.240000      31.442000 
        In      -5.240000       5.240000     -20.961000 
        In      -5.240000       5.240000     -10.481000 
        In      -5.240000       5.240000       0.000000 
        In      -5.240000       5.240000      10.481000 
        In      -5.240000       5.240000      20.961000 
        In      -5.240000       5.240000      31.442000 
        In      -5.240000      15.721000     -20.961000 
        In      -5.240000      15.721000     -10.481000 
        In      -5.240000      15.721000       0.000000 
        In      -5.240000      15.721000      10.481000 
        In      -5.240000      15.721000      20.961000 
        In      -5.240000      15.721000      31.442000 
        In      -5.240000      26.201000     -20.961000 
        In      -5.240000      26.201000     -10.481000 
        In      -5.240000      26.201000       0.000000 
        In      -5.240000      26.201000      10.481000 
        In      -5.240000      26.201000      20.961000 
        In      -5.240000      26.201000      31.442000 
        In       5.240000     -26.201000     -20.961000 
        In       5.240000     -26.201000     -10.481000 
        In       5.240000     -26.201000       0.000000 
        In       5.240000     -26.201000      10.481000 
        In       5.240000     -26.201000      20.961000 
        In       5.240000     -26.201000      31.442000 
        In       5.240000     -15.721000     -20.961000 
        In       5.240000     -15.721000     -10.481000 
        In       5.240000     -15.721000       0.000000 
        In       5.240000     -15.721000      10.481000 
        In       5.240000     -15.721000      20.961000 
        In       5.240000     -15.721000      31.442000 
        In       5.240000      -5.240000     -20.961000 
        In       5.240000      -5.240000     -10.481000 
        In       5.240000      -5.240000       0.000000 
        In       5.240000      -5.240000      10.481000 
        In       5.240000      -5.240000      20.961000 
        In       5.240000      -5.240000      31.442000 
        In       5.240000       5.240000     -20.961000 
        In       5.240000       5.240000     -10.481000 
        In       5.240000       5.240000       0.000000 
        In       5.240000       5.240000      10.481000 
        In       5.240000       5.240000      20.961000 
        In       5.240000       5.240000      31.442000 
        In       5.240000      15.721000     -20.961000 
        In       5.240000      15.721000     -10.481000 
        In       5.240000      15.721000       0.000000 
        In       5.240000      15.721000      10.481000 
        In       5.240000      15.721000      20.961000 
        In       5.240000      15.721000      31.442000 
        In       5.240000      26.201000     -20.961000 
        In       5.240000      26.201000     -10.481000 
        In       5.240000      26.201000       0.000000 
        In       5.240000      26.201000      10.481000 
        In       5.240000      26.201000      20.961000 
        In       5.240000      26.201000      31.442000 
        In      15.721000     -26.201000     -20.961000 
        In      15.721000     -26.201000     -10.481000 
        In      15.721000     -26.201000       0.000000 
        In      15.721000     -26.201000      10.481000 
        In      15.721000     -26.201000      20.961000 
        In      15.721000     -26.201000      31.442000 
        In      15.721000     -15.721000     -20.961000 
        In      15.721000     -15.721000     -10.481000 
        In      15.721000     -15.721000       0.000000 
        In      15.721000     -15.721000      10.481000 
        In      15.721000     -15.721000      20.961000 
        In      15.721000     -15.721000      31.442000 
        In      15.721000      -5.240000     -20.961000 
        In      15.721000      -5.240000     -10.481000 
        In      15.721000      -5.240000       0.000000 
        In      15.721000      -5.240000      10.481000 
        In      15.721000      -5.240000      20.961000 
        In      15.721000      -5.240000      31.442000 
        In      15.721000       5.240000     -20.961000 
        In      15.721000       5.240000     -10.481000 
        In      15.721000       5.240000       0.000000 
        In      15.721000       5.240000      10.481000 
        In      15.721000       5.240000      20.961000 
        In      15.721000       5.240000      31.442000 
        In      15.721000      15.721000     -20.961000 
        In      15.721000      15.721000     -10.481000 
        In      15.721000      15.721000       0.000000 
        In      15.721000      15.721000      10.481000 
        In      15.721000      15.721000      20.961000 
        In      15.721000      15.721000      31.442000 
        In      15.721000      26.201000     -20.961000 
        In      15.721000      26.201000     -10.481000 
        In      15.721000      26.201000       0.000000 
        In      15.721000      26.201000      10.481000 
        In      15.721000      26.201000      20.961000 
        In      15.721000      26.201000      31.442000 
        In      26.201000     -26.201000     -20.961000 
        In      26.201000     -26.201000     -10.481000 
        In      26.201000     -26.201000       0.000000 
        In      26.201000     -26.201000      10.481000 
        In      26.201000     -26.201000      20.961000 
        In      26.201000     -26.201000      31.442000 
        In      26.201000     -15.721000     -20.961000 
        In      26.201000     -15.721000     -10.481000 
        In      26.201000     -15.721000       0.000000 
        In      26.201000     -15.721000      10.481000 
        In      26.201000     -15.721000      20.961000 
        In      26.201000     -15.721000      31.442000 
        In      26.201000      -5.240000     -20.961000 
        In      26.201000      -5.240000     -10.481000 
        In      26.201000      -5.240000       0.000000 
        In      26.201000      -5.240000      10.481000 
        In      26.201000      -5.240000      20.961000 
        In      26.201000      -5.240000      31.442000 
        In      26.201000       5.240000     -20.961000 
        In      26.201000       5.240000     -10.481000 
        In      26.201000       5.240000       0.000000 
        In      26.201000       5.240000      10.481000 
        In      26.201000       5.240000      20.961000 
        In      26.201000       5.240000      31.442000 
        In      26.201000      15.721000     -20.961000 
        In      26.201000      15.721000     -10.481000 
        In      26.201000      15.721000       0.000000 
        In      26.201000      15.721000      10.481000 
        In      26.201000      15.721000      20.961000 
        In      26.201000      15.721000      31.442000 
        In      26.201000      26.201000     -20.961000 
        In      26.201000      26.201000     -10.481000 
        In      26.201000      26.201000       0.000000 
        In      26.201000      26.201000      10.481000 
        In      26.201000      26.201000      20.961000 
        In      26.201000      26.201000      31.442000 
        Ag     -26.201000     -26.201000     -26.201000 
        Ag     -26.201000     -26.201000     -15.721000 
        Ag     -26.201000     -26.201000      -5.240000 
        Ag     -26.201000     -26.201000       5.240000 
        Ag     -26.201000     -26.201000      15.721000 
        Ag     -26.201000     -26.201000      26.201000 
        Ag     -26.201000     -15.721000     -26.201000 
        Ag     -26.201000     -15.721000     -15.721000 
        Ag     -26.201000     -15.721000      -5.240000 
        Ag     -26.201000     -15.721000       5.240000 
        Ag     -26.201000     -15.721000      15.721000 
        Ag     -26.201000     -15.721000      26.201000 
        Ag     -26.201000      -5.240000     -26.201000 
        Ag     -26.201000      -5.240000     -15.721000 
        Ag     -26.201000      -5.240000      -5.240000 
        Ag     -26.201000      -5.240000       5.240000 
        Ag     -26.201000      -5.240000      15.721000 
        Ag     -26.201000      -5.240000      26.201000 
        Ag     -26.201000       5.240000     -26.201000 
        Ag     -26.201000       5.240000     -15.721000 
        Ag     -26.201000       5.240000      -5.240000 
        Ag     -26.201000       5.240000       5.240000 
        Ag     -26.201000       5.240000      15.721000 
        Ag     -26.201000       5.240000      26.201000 
        Ag     -26.201000      15.721000     -26.201000 
        Ag     -26.201000      15.721000     -15.721000 
        Ag     -26.201000      15.721000      -5.240000 
        Ag     -26.201000      15.721000       5.240000 
        Ag     -26.201000      15.721000      15.721000 
        Ag     -26.201000      15.721000      26.201000 
        Ag     -26.201000      26.201000     -26.201000 
        Ag     -26.201000      26.201000     -15.721000 
        Ag     -26.201000      26.201000      -5.240000 
        Ag     -26.201000      26.201000       5.240000 
        Ag     -26.201000      26.201000      15.721000 
        Ag     -26.201000      26.201000      26.201000 
        Ag     -15.721000     -26.201000     -26.201000 
        Ag     -15.721000     -26.201000     -15.721000 
        Ag     -15.721000     -26.201000      -5.240000 
        Ag     -15.721000     -26.201000       5.240000 
        Ag     -15.721000     -26.201000      15.721000 
        Ag     -15.721000     -26.201000      26.201000 
        Ag     -15.721000     -15.721000     -26.201000 
        Ag     -15.721000     -15.721000     -15.721000 
        Ag     -15.721000     -15.721000      -5.240000 
        Ag     -15.721000     -15.721000       5.240000 
        Ag     -15.721000     -15.721000      15.721000 
        Ag     -15.721000     -15.721000      26.201000 
        Ag     -15.721000      -5.240000     -26.201000 
        Ag     -15.721000      -5.240000     -15.721000 
        Ag     -15.721000      -5.240000      -5.240000 
        Ag     -15.721000      -5.240000       5.240000 
        Ag     -15.721000      -5.240000      15.721000 
        Ag     -15.721000      -5.240000      26.201000 
        Ag     -15.721000       5.240000     -26.201000 
        Ag     -15.721000       5.240000     -15.721000 
        Ag     -15.721000       5.240000      -5.240000 
        Ag     -15.721000       5.240000       5.240000 
        Ag     -15.721000       5.240000      15.721000 
        Ag     -15.721000       5.240000      26.201000 
        Ag     -15.721000      15.721000     -26.201000 
        Ag     -15.721000      15.721000     -15.721000 
        Ag     -15.721000      15.721000      -5.240000 
        Ag     -15.721000      15.721000       5.240000 
        Ag     -15.721000      15.721000      15.721000 
        Ag     -15.721000      15.721000      26.201000 
        Ag     -15.721000      26.201000     -26.201000 
        Ag     -15.721000      26.201000     -15.721000 
        Ag     -15.721000      26.201000      -5.240000 
        Ag     -15.721000      26.201000       5.240000 
        Ag     -15.721000      26.201000      15.721000 
        Ag     -15.721000      26.201000      26.201000 
        Ag      -5.240000     -26.201000     -26.201000 
        Ag      -5.240000     -26.201000     -15.721000 
        Ag      -5.240000     -26.201000      -5.240000 
        Ag      -5.240000     -26.201000       5.240000 
        Ag      -5.240000     -26.201000      15.721000 
        Ag      -5.240000     -26.201000      26.201000 
        Ag      -5.240000     -15.721000     -26.201000 
        Ag      -5.240000     -15.721000     -15.721000 
        Ag      -5.240000     -15.721000      -5.240000 
        Ag      -5.240000     -15.721000       5.240000 
        Ag      -5.240000     -15.721000      15.721000 
        Ag      -5.240000     -15.721000      26.201000 
        Ag      -5.240000      -5.240000     -26.201000 
        Ag      -5.240000      -5.240000     -15.721000 
        Ag      -5.240000      -5.240000      -5.240000 
        Ag      -5.240000      -5.240000       5.240000 
        Ag      -5.240000      -5.240000      15.721000 
        Ag      -5.240000      -5.240000      26.201000 
        Ag      -5.240000       5.240000     -26.201000 
        Ag      -5.240000       5.240000     -15.721000 
        Ag      -5.240000       5.240000      -5.240000 
        Ag      -5.240000       5.240000       5.240000 
        Ag      -5.240000       5.240000      15.721000 
        Ag      -5.240000       5.240000      26.201000 
        Ag      -5.240000      15.721000     -26.201000 
        Ag      -5.240000      15.721000     -15.721000 
        Ag      -5.240000      15.721000      -5.240000 
        Ag      -5.240000      15.721000       5.240000 
        Ag      -5.240000      15.721000      15.721000 
        Ag      -5.240000      15.721000      26.201000 
        Ag      -5.240000      26.201000     -26.201000 
        Ag      -5.240000      26.201000     -15.721000 
        Ag      -5.240000      26.201000      -5.240000 
        Ag      -5.240000      26.201000       5.240000 
        Ag      -5.240000      26.201000      15.721000 
        Ag      -5.240000      26.201000      26.201000 
        Ag       5.240000     -26.201000     -26.201000 
        Ag       5.240000     -26.201000     -15.721000 
        Ag       5.240000     -26.201000      -5.240000 
        Ag       5.240000     -26.201000       5.240000 
        Ag       5.240000     -26.201000      15.721000 
        Ag       5.240000     -26.201000      26.201000 
        Ag       5.240000     -15.721000     -26.201000 
        Ag       5.240000     -15.721000     -15.721000 
        Ag       5.240000     -15.721000      -5.240000 
        Ag       5.240000     -15.721000       5.240000 
        Ag       5.240000     -15.721000      15.721000 
        Ag       5.240000     -15.721000      26.201000 
        Ag       5.240000      -5.240000     -26.201000 
        Ag       5.240000      -5.240000     -15.721000 
        Ag       5.240000      -5.240000      -5.240000 
        Ag       5.240000      -5.240000       5.240000 
        Ag       5.240000      -5.240000      15.721000 
        Ag       5.240000      -5.240000      26.201000 
        Ag       5.240000       5.240000     -26.201000 
        Ag       5.240000       5.240000     -15.721000 
        Ag       5.240000       5.240000      -5.240000 
        Ag       5.240000       5.240000       5.240000 
        Ag       5.240000       5.240000      15.721000 
        Ag       5.240000       5.240000      26.201000 
        Ag       5.240000      15.721000     -26.201000 
        Ag       5.240000      15.721000     -15.721000 
        Ag       5.240000      15.721000      -5.240000 
        Ag       5.240000      15.721000       5.240000 
        Ag       5.240000      15.721000      15.721000 
        Ag       5.240000      15.721000      26.201000 
        Ag       5.240000      26.201000     -26.201000 
        Ag       5.240000      26.201000     -15.721000 
        Ag       5.240000      26.201000      -5.240000 
        Ag       5.240000      26.201000       5.240000 
        Ag       5.240000      26.201000      15.721000 
        Ag       5.240000      26.201000      26.201000 
        Ag      15.721000     -26.201000     -26.201000 
        Ag      15.721000     -26.201000     -15.721000 
        Ag      15.721000     -26.201000      -5.240000 
        Ag      15.721000     -26.201000       5.240000 
        Ag      15.721000     -26.201000      15.721000 
        Ag      15.721000     -26.201000      26.201000 
        Ag      15.721000     -15.721000     -26.201000 
        Ag      15.721000     -15.721000     -15.721000 
        Ag      15.721000     -15.721000      -5.240000 
        Ag      15.721000     -15.721000       5.240000 
        Ag      15.721000     -15.721000      15.721000 
        Ag      15.721000     -15.721000      26.201000 
        Ag      15.721000      -5.240000     -26.201000 
        Ag      15.721000      -5.240000     -15.721000 
        Ag      15.721000      -5.240000      -5.240000 
        Ag      15.721000      -5.240000       5.240000 
        Ag      15.721000      -5.240000      15.721000 
        Ag      15.721000      -5.240000      26.201000 
        Ag      15.721000       5.240000     -26.201000 
        Ag      15.721000       5.240000     -15.721000 
        Ag      15.721000       5.240000      -5.240000 
        Ag      15.721000       5.240000       5.240000 
        Ag      15.721000       5.240000      15.721000 
        Ag      15.721000       5.240000      26.201000 
        Ag      15.721000      15.721000     -26.201000 
        Ag      15.721000      15.721000     -15.721000 
        Ag      15.721000      15.721000      -5.240000 
        Ag      15.721000      15.721000       5.240000 
        Ag      15.721000      15.721000      15.721000 
        Ag      15.721000      15.721000      26.201000 
        Ag      15.721000      26.201000     -26.201000 
        Ag      15.721000      26.201000     -15.721000 
        Ag      15.721000      26.201000      -5.240000 
        Ag      15.721000      26.201000       5.240000 
        Ag      15.721000      26.201000      15.721000 
        Ag      15.721000      26.201000      26.201000 
        Ag      26.201000     -26.201000     -26.201000 
        Ag      26.201000     -26.201000     -15.721000 
        Ag      26.201000     -26.201000      -5.240000 
        Ag      26.201000     -26.201000       5.240000 
        Ag      26.201000     -26.201000      15.721000 
        Ag      26.201000     -26.201000      26.201000 
        Ag      26.201000     -15.721000     -26.201000 
        Ag      26.201000     -15.721000     -15.721000 
        Ag      26.201000     -15.721000      -5.240000 
        Ag      26.201000     -15.721000       5.240000 
        Ag      26.201000     -15.721000      15.721000 
        Ag      26.201000     -15.721000      26.201000 
        Ag      26.201000      -5.240000     -26.201000 
        Ag      26.201000      -5.240000     -15.721000 
        Ag      26.201000      -5.240000      -5.240000 
        Ag      26.201000      -5.240000       5.240000 
        Ag      26.201000      -5.240000      15.721000 
        Ag      26.201000      -5.240000      26.201000 
        Ag      26.201000       5.240000     -26.201000 
        Ag      26.201000       5.240000     -15.721000 
        Ag      26.201000       5.240000      -5.240000 
        Ag      26.201000       5.240000       5.240000 
        Ag      26.201000       5.240000      15.721000 
        Ag      26.201000       5.240000      26.201000 
        Ag      26.201000      15.721000     -26.201000 
        Ag      26.201000      15.721000     -15.721000 
        Ag      26.201000      15.721000      -5.240000 
        Ag      26.201000      15.721000       5.240000 
        Ag      26.201000      15.721000      15.721000 
        Ag      26.201000      15.721000      26.201000 
        Ag      26.201000      26.201000     -26.201000 
        Ag      26.201000      26.201000     -15.721000 
        Ag      26.201000      26.201000      -5.240000 
        Ag      26.201000      26.201000       5.240000 
        Ag      26.201000      26.201000      15.721000 
        Ag      26.201000      26.201000      26.201000 
        Ag     -26.201000     -20.961000     -20.961000 
        Ag     -26.201000     -20.961000     -10.481000 
        Ag     -26.201000     -20.961000       0.000000 
        Ag     -26.201000     -20.961000      10.481000 
        Ag     -26.201000     -20.961000      20.961000 
        Ag     -26.201000     -20.961000      31.442000 
        Ag     -26.201000     -10.481000     -20.961000 
        Ag     -26.201000     -10.481000     -10.481000 
        Ag     -26.201000     -10.481000       0.000000 
        Ag     -26.201000     -10.481000      10.481000 
        Ag     -26.201000     -10.481000      20.961000 
        Ag     -26.201000     -10.481000      31.442000 
        Ag     -26.201000       0.000000     -20.961000 
        Ag     -26.201000       0.000000     -10.481000 
        Ag     -26.201000       0.000000       0.000000 
        Ag     -26.201000       0.000000      10.481000 
        Ag     -26.201000       0.000000      20.961000 
        Ag     -26.201000       0.000000      31.442000 
        Ag     -26.201000      10.481000     -20.961000 
        Ag     -26.201000      10.481000     -10.481000 
        Ag     -26.201000      10.481000       0.000000 
        Ag     -26.201000      10.481000      10.481000 
        Ag     -26.201000      10.481000      20.961000 
        Ag     -26.201000      10.481000      31.442000 
        Ag     -26.201000      20.961000     -20.961000 
        Ag     -26.201000      20.961000     -10.481000 
        Ag     -26.201000      20.961000       0.000000 
        Ag     -26.201000      20.961000      10.481000 
        Ag     -26.201000      20.961000      20.961000 
        Ag     -26.201000      20.961000      31.442000 
        Ag     -26.201000      31.442000     -20.961000 
        Ag     -26.201000      31.442000     -10.481000 
        Ag     -26.201000      31.442000       0.000000 
        Ag     -26.201000      31.442000      10.481000 
        Ag     -26.201000      31.442000      20.961000 
        Ag     -26.201000      31.442000      31.442000 
        Ag     -15.721000     -20.961000     -20.961000 
        Ag     -15.721000     -20.961000     -10.481000 
        Ag     -15.721000     -20.961000       0.000000 
        Ag     -15.721000     -20.961000      10.481000 
        Ag     -15.721000     -20.961000      20.961000 
        Ag     -15.721000     -20.961000      31.442000 
        Ag     -15.721000     -10.481000     -20.961000 
        Ag     -15.721000     -10.481000     -10.481000 
        Ag     -15.721000     -10.481000       0.000000 
        Ag     -15.721000     -10.481000      10.481000 
        Ag     -15.721000     -10.481000      20.961000 
        Ag     -15.721000     -10.481000      31.442000 
        Ag     -15.721000       0.000000     -20.961000 
        Ag     -15.721000       0.000000     -10.481000 
        Ag     -15.721000       0.000000       0.000000 
        Ag     -15.721000       0.000000      10.481000 
        Ag     -15.721000       0.000000      20.961000 
        Ag     -15.721000       0.000000      31.442000 
        Ag     -15.721000      10.481000     -20.961000 
        Ag     -15.721000      10.481000     -10.481000 
        Ag     -15.721000      10.481000       0.000000 
        Ag     -15.721000      10.481000      10.481000 
        Ag     -15.721000      10.481000      20.961000 
        Ag     -15.721000      10.481000      31.442000 
        Ag     -15.721000      20.961000     -20.961000 
        Ag     -15.721000      20.961000     -10.481000 
        Ag     -15.721000      20.961000       0.000000 
        Ag     -15.721000      20.961000      10.481000 
        Ag     -15.721000      20.961000      20.961000 
        Ag     -15.721000      20.961000      31.442000 
        Ag     -15.721000      31.442000     -20.961000 
        Ag     -15.721000      31.442000     -10.481000 
        Ag     -15.721000      31.442000       0.000000 
        Ag     -15.721000      31.442000      10.481000 
        Ag     -15.721000      31.442000      20.961000 
        Ag     -15.721000      31.442000      31.442000 
        Ag      -5.240000     -20.961000     -20.961000 
        Ag      -5.240000     -20.961000     -10.481000 
        Ag      -5.240000     -20.961000       0.000000 
        Ag      -5.240000     -20.961000      10.481000 
        Ag      -5.240000     -20.961000      20.961000 
        Ag      -5.240000     -20.961000      31.442000 
        Ag      -5.240000     -10.481000     -20.961000 
        Ag      -5.240000     -10.481000     -10.481000 
        Ag      -5.240000     -10.481000       0.000000 
        Ag      -5.240000     -10.481000      10.481000 
        Ag      -5.240000     -10.481000      20.961000 
        Ag      -5.240000     -10.481000      31.442000 
        Ag      -5.240000       0.000000     -20.961000 
        Ag      -5.240000       0.000000     -10.481000 
        Ag      -5.240000       0.000000       0.000000 
        Ag      -5.240000       0.000000      10.481000 
        Ag      -5.240000       0.000000      20.961000 
        Ag      -5.240000       0.000000      31.442000 
        Ag      -5.240000      10.481000     -20.961000 
        Ag      -5.240000      10.481000     -10.481000 
        Ag      -5.240000      10.481000       0.000000 
        Ag      -5.240000      10.481000      10.481000 
        Ag      -5.240000      10.481000      20.961000 
        Ag      -5.240000      10.481000      31.442000 
        Ag      -5.240000      20.961000     -20.961000 
        Ag      -5.240000      20.961000     -10.481000 
        Ag      -5.240000      20.961000       0.000000 
        Ag      -5.240000      20.961000      10.481000 
        Ag      -5.240000      20.961000      20.961000 
        Ag      -5.240000      20.961000      31.442000 
        Ag      -5.240000      31.442000     -20.961000 
        Ag      -5.240000      31.442000     -10.481000 
        Ag      -5.240000      31.442000       0.000000 
        Ag      -5.240000      31.442000      10.481000 
        Ag      -5.240000      31.442000      20.961000 
        Ag      -5.240000      31.442000      31.442000 
        Ag       5.240000     -20.961000     -20.961000 
        Ag       5.240000     -20.961000     -10.481000 
        Ag       5.240000     -20.961000       0.000000 
        Ag       5.240000     -20.961000      10.481000 
        Ag       5.240000     -20.961000      20.961000 
        Ag       5.240000     -20.961000      31.442000 
        Ag       5.240000     -10.481000     -20.961000 
        Ag       5.240000     -10.481000     -10.481000 
        Ag       5.240000     -10.481000       0.000000 
        Ag       5.240000     -10.481000      10.481000 
        Ag       5.240000     -10.481000      20.961000 
        Ag       5.240000     -10.481000      31.442000 
        Ag       5.240000       0.000000     -20.961000 
        Ag       5.240000       0.000000     -10.481000 
        Ag       5.240000       0.000000       0.000000 
        Ag       5.240000       0.000000      10.481000 
        Ag       5.240000       0.000000      20.961000 
        Ag       5.240000       0.000000      31.442000 
        Ag       5.240000      10.481000     -20.961000 
        Ag       5.240000      10.481000     -10.481000 
        Ag       5.240000      10.481000       0.000000 
        Ag       5.240000      10.481000      10.481000 
        Ag       5.240000      10.481000      20.961000 
        Ag       5.240000      10.481000      31.442000 
        Ag       5.240000      20.961000     -20.961000 
        Ag       5.240000      20.961000     -10.481000 
        Ag       5.240000      20.961000       0.000000 
        Ag       5.240000      20.961000      10.481000 
        Ag       5.240000      20.961000      20.961000 
        Ag       5.240000      20.961000      31.442000 
        Ag       5.240000      31.442000     -20.961000 
        Ag       5.240000      31.442000     -10.481000 
        Ag       5.240000      31.442000       0.000000 
        Ag       5.240000      31.442000      10.481000 
        Ag       5.240000      31.442000      20.961000 
        Ag       5.240000      31.442000      31.442000 
        Ag      15.721000     -20.961000     -20.961000 
        Ag      15.721000     -20.961000     -10.481000 
        Ag      15.721000     -20.961000       0.000000 
        Ag      15.721000     -20.961000      10.481000 
        Ag      15.721000     -20.961000      20.961000 
        Ag      15.721000     -20.961000      31.442000 
        Ag      15.721000     -10.481000     -20.961000 
        Ag      15.721000     -10.481000     -10.481000 
        Ag      15.721000     -10.481000       0.000000 
        Ag      15.721000     -10.481000      10.481000 
        Ag      15.721000     -10.481000      20.961000 
        Ag      15.721000     -10.481000      31.442000 
        Ag      15.721000       0.000000     -20.961000 
        Ag      15.721000       0.000000     -10.481000 
        Ag      15.721000       0.000000       0.000000 
        Ag      15.721000       0.000000      10.481000 
        Ag      15.721000       0.000000      20.961000 
        Ag      15.721000       0.000000      31.442000 
        Ag      15.721000      10.481000     -20.961000 
        Ag      15.721000      10.481000     -10.481000 
        Ag      15.721000      10.481000       0.000000 
        Ag      15.721000      10.481000      10.481000 
        Ag      15.721000      10.481000      20.961000 
        Ag      15.721000      10.481000      31.442000 
        Ag      15.721000      20.961000     -20.961000 
        Ag      15.721000      20.961000     -10.481000 
        Ag      15.721000      20.961000       0.000000 
        Ag      15.721000      20.961000      10.481000 
        Ag      15.721000      20.961000      20.961000 
        Ag      15.721000      20.961000      31.442000 
        Ag      15.721000      31.442000     -20.961000 
        Ag      15.721000      31.442000     -10.481000 
        Ag      15.721000      31.442000       0.000000 
        Ag      15.721000      31.442000      10.481000 
        Ag      15.721000      31.442000      20.961000 
        Ag      15.721000      31.442000      31.442000 
        Ag      26.201000     -20.961000     -20.961000 
        Ag      26.201000     -20.961000     -10.481000 
        Ag      26.201000     -20.961000       0.000000 
        Ag      26.201000     -20.961000      10.481000 
        Ag      26.201000     -20.961000      20.961000 
        Ag      26.201000     -20.961000      31.442000 
        Ag      26.201000     -10.481000     -20.961000 
        Ag      26.201000     -10.481000     -10.481000 
        Ag      26.201000     -10.481000       0.000000 
        Ag      26.201000     -10.481000      10.481000 
        Ag      26.201000     -10.481000      20.961000 
        Ag      26.201000     -10.481000      31.442000 
        Ag      26.201000       0.000000     -20.961000 
        Ag      26.201000       0.000000     -10.481000 
        Ag      26.201000       0.000000       0.000000 
        Ag      26.201000       0.000000      10.481000 
        Ag      26.201000       0.000000      20.961000 
        Ag      26.201000       0.000000      31.442000 
        Ag      26.201000      10.481000     -20.961000 
        Ag      26.201000      10.481000     -10.481000 
        Ag      26.201000      10.481000       0.000000 
        Ag      26.201000      10.481000      10.481000 
        Ag      26.201000      10.481000      20.961000 
        Ag      26.201000      10.481000      31.442000 
        Ag      26.201000      20.961000     -20.961000 
        Ag      26.201000      20.961000     -10.481000 
        Ag      26.201000      20.961000       0.000000 
        Ag      26.201000      20.961000      10.481000 
        Ag      26.201000      20.961000      20.961000 
        Ag      26.201000      20.961000      31.442000 
        Ag      26.201000      31.442000     -20.961000 
        Ag      26.201000      31.442000     -10.481000 
        Ag      26.201000      31.442000       0.000000 
        Ag      26.201000      31.442000      10.481000 
        Ag      26.201000      31.442000      20.961000 
        Ag      26.201000      31.442000      31.442000 
        Ag     -20.961000     -26.201000     -20.961000 
        Ag     -20.961000     -26.201000     -10.481000 
        Ag     -20.961000     -26.201000       0.000000 
        Ag     -20.961000     -26.201000      10.481000 
        Ag     -20.961000     -26.201000      20.961000 
        Ag     -20.961000     -26.201000      31.442000 
        Ag     -20.961000     -15.721000     -20.961000 
        Ag     -20.961000     -15.721000     -10.481000 
        Ag     -20.961000     -15.721000       0.000000 
        Ag     -20.961000     -15.721000      10.481000 
        Ag     -20.961000     -15.721000      20.961000 
        Ag     -20.961000     -15.721000      31.442000 
        Ag     -20.961000      -5.240000     -20.961000 
        Ag     -20.961000      -5.240000     -10.481000 
        Ag     -20.961000      -5.240000       0.000000 
        Ag     -20.961000      -5.240000      10.481000 
        Ag     -20.961000      -5.240000      20.961000 
        Ag     -20.961000      -5.240000      31.442000 
        Ag     -20.961000       5.240000     -20.961000 
        Ag     -20.961000       5.240000     -10.481000 
        Ag     -20.961000       5.240000       0.000000 
        Ag     -20.961000       5.240000      10.481000 
        Ag     -20.961000       5.240000      20.961000 
        Ag     -20.961000       5.240000      31.442000 
        Ag     -20.961000      15.721000     -20.961000 
        Ag     -20.961000      15.721000     -10.481000 
        Ag     -20.961000      15.721000       0.000000 
        Ag     -20.961000      15.721000      10.481000 
        Ag     -20.961000      15.721000      20.961000 
        Ag     -20.961000      15.721000      31.442000 
        Ag     -20.961000      26.201000     -20.961000 
        Ag     -20.961000      26.201000     -10.481000 
        Ag     -20.961000      26.201000       0.000000 
        Ag     -20.961000      26.201000      10.481000 
        Ag     -20.961000      26.201000      20.961000 
        Ag     -20.961000      26.201000      31.442000 
        Ag     -10.481000     -26.201000     -20.961000 
        Ag     -10.481000     -26.201000     -10.481000 
        Ag     -10.481000     -26.201000       0.000000 
        Ag     -10.481000     -26.201000      10.481000 
        Ag     -10.481000     -26.201000      20.961000 
        Ag     -10.481000     -26.201000      31.442000 
        Ag     -10.481000     -15.721000     -20.961000 
        Ag     -10.481000     -15.721000     -10.481000 
        Ag     -10.481000     -15.721000       0.000000 
        Ag     -10.481000     -15.721000      10.481000 
        Ag     -10.481000     -15.721000      20.961000 
        Ag     -10.481000     -15.721000      31.442000 
        Ag     -10.481000      -5.240000     -20.961000 
        Ag     -10.481000      -5.240000     -10.481000 
        Ag     -10.481000      -5.240000       0.000000 
        Ag     -10.481000      -5.240000      10.481000 
        Ag     -10.481000      -5.240000      20.961000 
        Ag     -10.481000      -5.240000      31.442000 
        Ag     -10.481000       5.240000     -20.961000 
        Ag     -10.481000       5.240000     -10.481000 
        Ag     -10.481000       5.240000       0.000000 
        Ag     -10.481000       5.240000      10.481000 
        Ag     -10.481000       5.240000      20.961000 
        Ag     -10.481000       5.240000      31.442000 
        Ag     -10.481000      15.721000     -20.961000 
        Ag     -10.481000      15.721000     -10.481000 
        Ag     -10.481000      15.721000       0.000000 
        Ag     -10.481000      15.721000      10.481000 
        Ag     -10.481000      15.721000      20.961000 
        Ag     -10.481000      15.721000      31.442000 
        Ag     -10.481000      26.201000     -20.961000 
        Ag     -10.481000      26.201000     -10.481000 
        Ag     -10.481000      26.201000       0.000000 
        Ag     -10.481000      26.201000      10.481000 
        Ag     -10.481000      26.201000      20.961000 
        Ag     -10.481000      26.201000      31.442000 
        Ag       0.000000     -26.201000     -20.961000 
        Ag       0.000000     -26.201000     -10.481000 
        Ag       0.000000     -26.201000       0.000000 
        Ag       0.000000     -26.201000      10.481000 
        Ag       0.000000     -26.201000      20.961000 
        Ag       0.000000     -26.201000      31.442000 
        Ag       0.000000     -15.721000     -20.961000 
        Ag       0.000000     -15.721000     -10.481000 
        Ag       0.000000     -15.721000       0.000000 
        Ag       0.000000     -15.721000      10.481000 
        Ag       0.000000     -15.721000      20.961000 
        Ag       0.000000     -15.721000      31.442000 
        Ag       0.000000      -5.240000     -20.961000 
        Ag       0.000000      -5.240000     -10.481000 
        Ag       0.000000      -5.240000       0.000000 
        Ag       0.000000      -5.240000      10.481000 
        Ag       0.000000      -5.240000      20.961000 
        Ag       0.000000      -5.240000      31.442000 
        Ag       0.000000       5.240000     -20.961000 
        Ag       0.000000       5.240000     -10.481000 
        Ag       0.000000       5.240000       0.000000 
        Ag       0.000000       5.240000      10.481000 
        Ag       0.000000       5.240000      20.961000 
        Ag       0.000000       5.240000      31.442000 
        Ag       0.000000      15.721000     -20.961000 
        Ag       0.000000      15.721000     -10.481000 
        Ag       0.000000      15.721000       0.000000 
        Ag       0.000000      15.721000      10.481000 
        Ag       0.000000      15.721000      20.961000 
        Ag       0.000000      15.721000      31.442000 
        Ag       0.000000      26.201000     -20.961000 
        Ag       0.000000      26.201000     -10.481000 
        Ag       0.000000      26.201000       0.000000 
        Ag       0.000000      26.201000      10.481000 
        Ag       0.000000      26.201000      20.961000 
        Ag       0.000000      26.201000      31.442000 
        Ag      10.481000     -26.201000     -20.961000 
        Ag      10.481000     -26.201000     -10.481000 
        Ag      10.481000     -26.201000       0.000000 
        Ag      10.481000     -26.201000      10.481000 
        Ag      10.481000     -26.201000      20.961000 
        Ag      10.481000     -26.201000      31.442000 
        Ag      10.481000     -15.721000     -20.961000 
        Ag      10.481000     -15.721000     -10.481000 
        Ag      10.481000     -15.721000       0.000000 
        Ag      10.481000     -15.721000      10.481000 
        Ag      10.481000     -15.721000      20.961000 
        Ag      10.481000     -15.721000      31.442000 
        Ag      10.481000      -5.240000     -20.961000 
        Ag      10.481000      -5.240000     -10.481000 
        Ag      10.481000      -5.240000       0.000000 
        Ag      10.481000      -5.240000      10.481000 
        Ag      10.481000      -5.240000      20.961000 
        Ag      10.481000      -5.240000      31.442000 
        Ag      10.481000       5.240000     -20.961000 
        Ag      10.481000       5.240000     -10.481000 
        Ag      10.481000       5.240000       0.000000 
        Ag      10.481000       5.240000      10.481000 
        Ag      10.481000       5.240000      20.961000 
        Ag      10.481000       5.240000      31.442000 
        Ag      10.481000      15.721000     -20.961000 
        Ag      10.481000      15.721000     -10.481000 
        Ag      10.481000      15.721000       0.000000 
        Ag      10.481000      15.721000      10.481000 
        Ag      10.481000      15.721000      20.961000 
        Ag      10.481000      15.721000      31.442000 
        Ag      10.481000      26.201000     -20.961000 
        Ag      10.481000      26.201000     -10.481000 
        Ag      10.481000      26.201000       0.000000 
        Ag      10.481000      26.201000      10.481000 
        Ag      10.481000      26.201000      20.961000 
        Ag      10.481000      26.201000      31.442000 
        Ag      20.961000     -26.201000     -20.961000 
        Ag      20.961000     -26.201000     -10.481000 
        Ag      20.961000     -26.201000       0.000000 
        Ag      20.961000     -26.201000      10.481000 
        Ag      20.961000     -26.201000      20.961000 
        Ag      20.961000     -26.201000      31.442000 
        Ag      20.961000     -15.721000     -20.961000 
        Ag      20.961000     -15.721000     -10.481000 
        Ag      20.961000     -15.721000       0.000000 
        Ag      20.961000     -15.721000      10.481000 
        Ag      20.961000     -15.721000      20.961000 
        Ag      20.961000     -15.721000      31.442000 
        Ag      20.961000      -5.240000     -20.961000 
        Ag      20.961000      -5.240000     -10.481000 
        Ag      20.961000      -5.240000       0.000000 
        Ag      20.961000      -5.240000      10.481000 
        Ag      20.961000      -5.240000      20.961000 
        Ag      20.961000      -5.240000      31.442000 
        Ag      20.961000       5.240000     -20.961000 
        Ag      20.961000       5.240000     -10.481000 
        Ag      20.961000       5.240000       0.000000 
        Ag      20.961000       5.240000      10.481000 
        Ag      20.961000       5.240000      20.961000 
        Ag      20.961000       5.240000      31.442000 
        Ag      20.961000      15.721000     -20.961000 
        Ag      20.961000      15.721000     -10.481000 
        Ag      20.961000      15.721000       0.000000 
        Ag      20.961000      15.721000      10.481000 
        Ag      20.961000      15.721000      20.961000 
        Ag      20.961000      15.721000      31.442000 
        Ag      20.961000      26.201000     -20.961000 
        Ag      20.961000      26.201000     -10.481000 
        Ag      20.961000      26.201000       0.000000 
        Ag      20.961000      26.201000      10.481000 
        Ag      20.961000      26.201000      20.961000 
        Ag      20.961000      26.201000      31.442000 
        Ag      31.442000     -26.201000     -20.961000 
        Ag      31.442000     -26.201000     -10.481000 
        Ag      31.442000     -26.201000       0.000000 
        Ag      31.442000     -26.201000      10.481000 
        Ag      31.442000     -26.201000      20.961000 
        Ag      31.442000     -26.201000      31.442000 
        Ag      31.442000     -15.721000     -20.961000 
        Ag      31.442000     -15.721000     -10.481000 
        Ag      31.442000     -15.721000       0.000000 
        Ag      31.442000     -15.721000      10.481000 
        Ag      31.442000     -15.721000      20.961000 
        Ag      31.442000     -15.721000      31.442000 
        Ag      31.442000      -5.240000     -20.961000 
        Ag      31.442000      -5.240000     -10.481000 
        Ag      31.442000      -5.240000       0.000000 
        Ag      31.442000      -5.240000      10.481000 
        Ag      31.442000      -5.240000      20.961000 
        Ag      31.442000      -5.240000      31.442000 
        Ag      31.442000       5.240000     -20.961000 
        Ag      31.442000       5.240000     -10.481000 
        Ag      31.442000       5.240000       0.000000 
        Ag      31.442000       5.240000      10.481000 
        Ag      31.442000       5.240000      20.961000 
        Ag      31.442000       5.240000      31.442000 
        Ag      31.442000      15.721000     -20.961000 
        Ag      31.442000      15.721000     -10.481000 
        Ag      31.442000      15.721000       0.000000 
        Ag      31.442000      15.721000      10.481000 
        Ag      31.442000      15.721000      20.961000 
        Ag      31.442000      15.721000      31.442000 
        Ag      31.442000      26.201000     -20.961000 
        Ag      31.442000      26.201000     -10.481000 
        Ag      31.442000      26.201000       0.000000 
        Ag      31.442000      26.201000      10.481000 
        Ag      31.442000      26.201000      20.961000 
        Ag      31.442000      26.201000      31.442000 
        Ag     -20.961000     -20.961000     -26.201000 
        Ag     -20.961000     -20.961000     -15.721000 
        Ag     -20.961000     -20.961000      -5.240000 
        Ag     -20.961000     -20.961000       5.240000 
        Ag     -20.961000     -20.961000      15.721000 
        Ag     -20.961000     -20.961000      26.201000 
        Ag     -20.961000     -10.481000     -26.201000 
        Ag     -20.961000     -10.481000     -15.721000 
        Ag     -20.961000     -10.481000      -5.240000 
        Ag     -20.961000     -10.481000       5.240000 
        Ag     -20.961000     -10.481000      15.721000 
        Ag     -20.961000     -10.481000      26.201000 
        Ag     -20.961000       0.000000     -26.201000 
        Ag     -20.961000       0.000000     -15.721000 
        Ag     -20.961000       0.000000      -5.240000 
        Ag     -20.961000       0.000000       5.240000 
        Ag     -20.961000       0.000000      15.721000 
        Ag     -20.961000       0.000000      26.201000 
        Ag     -20.961000      10.481000     -26.201000 
        Ag     -20.961000      10.481000     -15.721000 
        Ag     -20.961000      10.481000      -5.240000 
        Ag     -20.961000      10.481000       5.240000 
        Ag     -20.961000      10.481000      15.721000 
        Ag     -20.961000      10.481000      26.201000 
        Ag     -20.961000      20.961000     -26.201000 
        Ag     -20.961000      20.961000     -15.721000 
        Ag     -20.961000      20.961000      -5.240000 
        Ag     -20.961000      20.961000       5.240000 
        Ag     -20.961000      20.961000      15.721000 
        Ag     -20.961000      20.961000      26.201000 
        Ag     -20.961000      31.442000     -26.201000 
        Ag     -20.961000      31.442000     -15.721000 
        Ag     -20.961000      31.442000      -5.240000 
        Ag     -20.961000      31.442000       5.240000 
        Ag     -20.961000      31.442000      15.721000 
        Ag     -20.961000      31.442000      26.201000 
        Ag     -10.481000     -20.961000     -26.201000 
        Ag     -10.481000     -20.961000     -15.721000 
        Ag     -10.481000     -20.961000      -5.240000 
        Ag     -10.481000     -20.961000       5.240000 
        Ag     -10.481000     -20.961000      15.721000 
        Ag     -10.481000     -20.961000      26.201000 
        Ag     -10.481000     -10.481000     -26.201000 
        Ag     -10.481000     -10.481000     -15.721000 
        Ag     -10.481000     -10.481000      -5.240000 
        Ag     -10.481000     -10.481000       5.240000 
        Ag     -10.481000     -10.481000      15.721000 
        Ag     -10.481000     -10.481000      26.201000 
        Ag     -10.481000       0.000000     -26.201000 
        Ag     -10.481000       0.000000     -15.721000 
        Ag     -10.481000       0.000000      -5.240000 
        Ag     -10.481000       0.000000       5.240000 
        Ag     -10.481000       0.000000      15.721000 
        Ag     -10.481000       0.000000      26.201000 
        Ag     -10.481000      10.481000     -26.201000 
        Ag     -10.481000      10.481000     -15.721000 
        Ag     -10.481000      10.481000      -5.240000 
        Ag     -10.481000      10.481000       5.240000 
        Ag     -10.481000      10.481000      15.721000 
        Ag     -10.481000      10.481000      26.201000 
        Ag     -10.481000      20.961000     -26.201000 
        Ag     -10.481000      20.961000     -15.721000 
        Ag     -10.481000      20.961000      -5.240000 
        Ag     -10.481000      20.961000       5.240000 
        Ag     -10.481000      20.961000      15.721000 
        Ag     -10.481000      20.961000      26.201000 
        Ag     -10.481000      31.442000     -26.201000 
        Ag     -10.481000      31.442000     -15.721000 
        Ag     -10.481000      31.442000      -5.240000 
        Ag     -10.481000      31.442000       5.240000 
        Ag     -10.481000      31.442000      15.721000 
        Ag     -10.481000      31.442000      26.201000 
        Ag       0.000000     -20.961000     -26.201000 
        Ag       0.000000     -20.961000     -15.721000 
        Ag       0.000000     -20.961000      -5.240000 
        Ag       0.000000     -20.961000       5.240000 
        Ag       0.000000     -20.961000      15.721000 
        Ag       0.000000     -20.961000      26.201000 
        Ag       0.000000     -10.481000     -26.201000 
        Ag       0.000000     -10.481000     -15.721000 
        Ag       0.000000     -10.481000      -5.240000 
        Ag       0.000000     -10.481000       5.240000 
        Ag       0.000000     -10.481000      15.721000 
        Ag       0.000000     -10.481000      26.201000 
        Ag       0.000000       0.000000     -26.201000 
        Ag       0.000000       0.000000     -15.721000 
        Ag       0.000000       0.000000      -5.240000 
        Ag       0.000000       0.000000       5.240000 
        Ag       0.000000       0.000000      15.721000 
        Ag       0.000000       0.000000      26.201000 
        Ag       0.000000      10.481000     -26.201000 
        Ag       0.000000      10.481000     -15.721000 
        Ag       0.000000      10.481000      -5.240000 
        Ag       0.000000      10.481000       5.240000 
        Ag       0.000000      10.481000      15.721000 
        Ag       0.000000      10.481000      26.201000 
        Ag       0.000000      20.961000     -26.201000 
        Ag       0.000000      20.961000     -15.721000 
        Ag       0.000000      20.961000      -5.240000 
        Ag       0.000000      20.961000       5.240000 
        Ag       0.000000      20.961000      15.721000 
        Ag       0.000000      20.961000      26.201000 
        Ag       0.000000      31.442000     -26.201000 
        Ag       0.000000      31.442000     -15.721000 
        Ag       0.000000      31.442000      -5.240000 
        Ag       0.000000      31.442000       5.240000 
        Ag       0.000000      31.442000      15.721000 
        Ag       0.000000      31.442000      26.201000 
        Ag      10.481000     -20.961000     -26.201000 
        Ag      10.481000     -20.961000     -15.721000 
        Ag      10.481000     -20.961000      -5.240000 
        Ag      10.481000     -20.961000       5.240000 
        Ag      10.481000     -20.961000      15.721000 
        Ag      10.481000     -20.961000      26.201000 
        Ag      10.481000     -10.481000     -26.201000 
        Ag      10.481000     -10.481000     -15.721000 
        Ag      10.481000     -10.481000      -5.240000 
        Ag      10.481000     -10.481000       5.240000 
        Ag      10.481000     -10.481000      15.721000 
        Ag      10.481000     -10.481000      26.201000 
        Ag      10.481000       0.000000     -26.201000 
        Ag      10.481000       0.000000     -15.721000 
        Ag      10.481000       0.000000      -5.240000 
        Ag      10.481000       0.000000       5.240000 
        Ag      10.481000       0.000000      15.721000 
        Ag      10.481000       0.000000      26.201000 
        Ag      10.481000      10.481000     -26.201000 
        Ag      10.481000      10.481000     -15.721000 
        Ag      10.481000      10.481000      -5.240000 
        Ag      10.481000      10.481000       5.240000 
        Ag      10.481000      10.481000      15.721000 
        Ag      10.481000      10.481000      26.201000 
        Ag      10.481000      20.961000     -26.201000 
        Ag      10.481000      20.961000     -15.721000 
        Ag      10.481000      20.961000      -5.240000 
        Ag      10.481000      20.961000       5.240000 
        Ag      10.481000      20.961000      15.721000 
        Ag      10.481000      20.961000      26.201000 
        Ag      10.481000      31.442000     -26.201000 
        Ag      10.481000      31.442000     -15.721000 
        Ag      10.481000      31.442000      -5.240000 
        Ag      10.481000      31.442000       5.240000 
        Ag      10.481000      31.442000      15.721000 
        Ag      10.481000      31.442000      26.201000 
        Ag      20.961000     -20.961000     -26.201000 
        Ag      20.961000     -20.961000     -15.721000 
        Ag      20.961000     -20.961000      -5.240000 
        Ag      20.961000     -20.961000       5.240000 
        Ag      20.961000     -20.961000      15.721000 
        Ag      20.961000     -20.961000      26.201000 
        Ag      20.961000     -10.481000     -26.201000 
        Ag      20.961000     -10.481000     -15.721000 
        Ag      20.961000     -10.481000      -5.240000 
        Ag      20.961000     -10.481000       5.240000 
        Ag      20.961000     -10.481000      15.721000 
        Ag      20.961000     -10.481000      26.201000 
        Ag      20.961000       0.000000     -26.201000 
        Ag      20.961000       0.000000     -15.721000 
        Ag      20.961000       0.000000      -5.240000 
        Ag      20.961000       0.000000       5.240000 
        Ag      20.961000       0.000000      15.721000 
        Ag      20.961000       0.000000      26.201000 
        Ag      20.961000      10.481000     -26.201000 
        Ag      20.961000      10.481000     -15.721000 
        Ag      20.961000      10.481000      -5.240000 
        Ag      20.961000      10.481000       5.240000 
        Ag      20.961000      10.481000      15.721000 
        Ag      20.961000      10.481000      26.201000 
        Ag      20.961000      20.961000     -26.201000 
        Ag      20.961000      20.961000     -15.721000 
        Ag      20.961000      20.961000      -5.240000 
        Ag      20.961000      20.961000       5.240000 
        Ag      20.961000      20.961000      15.721000 
        Ag      20.961000      20.961000      26.201000 
        Ag      20.961000      31.442000     -26.201000 
        Ag      20.961000      31.442000     -15.721000 
        Ag      20.961000      31.442000      -5.240000 
        Ag      20.961000      31.442000       5.240000 
        Ag      20.961000      31.442000      15.721000 
        Ag      20.961000      31.442000      26.201000 
        Ag      31.442000     -20.961000     -26.201000 
        Ag      31.442000     -20.961000     -15.721000 
        Ag      31.442000     -20.961000      -5.240000 
        Ag      31.442000     -20.961000       5.240000 
        Ag      31.442000     -20.961000      15.721000 
        Ag      31.442000     -20.961000      26.201000 
        Ag      31.442000     -10.481000     -26.201000 
        Ag      31.442000     -10.481000     -15.721000 
        Ag      31.442000     -10.481000      -5.240000 
        Ag      31.442000     -10.481000       5.240000 
        Ag      31.442000     -10.481000      15.721000 
        Ag      31.442000     -10.481000      26.201000 
        Ag      31.442000       0.000000     -26.201000 
        Ag      31.442000       0.000000     -15.721000 
        Ag      31.442000       0.000000      -5.240000 
        Ag      31.442000       0.000000       5.240000 
        Ag      31.442000       0.000000      15.721000 
        Ag      31.442000       0.000000      26.201000 
        Ag      31.442000      10.481000     -26.201000 
        Ag      31.442000      10.481000     -15.721000 
        Ag      31.442000      10.481000      -5.240000 
        Ag      31.442000      10.481000       5.240000 
        Ag      31.442000      10.481000      15.721000 
        Ag      31.442000      10.481000      26.201000 
        Ag      31.442000      20.961000     -26.201000 
        Ag      31.442000      20.961000     -15.721000 
        Ag      31.442000      20.961000      -5.240000 
        Ag      31.442000      20.961000       5.240000 
        Ag      31.442000      20.961000      15.721000 
        Ag      31.442000      20.961000      26.201000 
        Ag      31.442000      31.442000     -26.201000 
        Ag      31.442000      31.442000     -15.721000 
        Ag      31.442000      31.442000      -5.240000 
        Ag      31.442000      31.442000       5.240000 
        Ag      31.442000      31.442000      15.721000 
        Ag      31.442000      31.442000      26.201000 
        Cl     -26.201000     -18.228000     -10.481000 
        Cl     -26.201000     -18.228000       0.000000 
        Cl     -26.201000     -18.228000      10.481000 
        Cl     -26.201000     -18.228000      20.961000 
        Cl     -26.201000     -18.228000      31.442000 
        Cl      26.201000      15.721000     -12.988000 
        Cl     -26.201000      -7.747000     -20.961000 
        Cl     -26.201000      -7.747000     -10.481000 
        Cl     -26.201000      -7.747000       0.000000 
        Cl     -26.201000      -7.747000      10.481000 
        Cl     -26.201000      -7.747000      20.961000 
        Cl     -26.201000      -7.747000      31.442000 
        Cl      26.201000      15.721000      -2.507000 
        Cl     -26.201000       2.733000     -20.961000 
        Cl     -26.201000       2.733000     -10.481000 
        Cl     -26.201000       2.733000       0.000000 
        Cl     -26.201000       2.733000      10.481000 
        Cl     -26.201000       2.733000      20.961000 
        Cl     -26.201000       2.733000      31.442000 
        Cl      26.201000      15.721000       7.973000 
        Cl     -26.201000      13.214000     -20.961000 
        Cl     -26.201000      13.214000     -10.481000 
        Cl     -26.201000      13.214000       0.000000 
        Cl     -26.201000      13.214000      10.481000 
        Cl     -26.201000      13.214000      20.961000 
        Cl     -26.201000      13.214000      31.442000 
        Cl      26.201000      15.721000      18.454000 
        Cl     -26.201000      23.694000     -20.961000 
        Cl     -26.201000      23.694000     -10.481000 
        Cl     -26.201000      23.694000       0.000000 
        Cl     -26.201000      23.694000      10.481000 
        Cl     -26.201000      23.694000      20.961000 
        Cl     -26.201000      23.694000      31.442000 
        Cl      26.201000      15.721000      28.935000 
        Cl     -26.201000      34.175000     -20.961000 
        Cl     -26.201000      34.175000       0.000000 
        Cl     -26.201000      34.175000      31.442000 
        Cl      10.481000      26.201000     -13.214000 
        Cl      10.481000      15.721000       7.747000 
        Cl      26.201000       0.000000      28.709000 
        Cl      15.721000      -7.973000      26.201000 
        Cl      10.481000       5.240000      -2.733000 
        Cl      10.481000      26.201000     -23.694000 
        Cl      10.481000      26.201000       7.747000 
        Cl      10.481000       5.240000      28.709000 
        Cl     -15.721000      18.454000      15.721000 
        Cl      10.481000      15.721000      18.228000 
        Cl      15.721000      -7.973000       5.240000 
        Cl      10.481000      15.721000      28.709000 
        Cl      10.481000     -15.721000      -2.733000 
        Cl      10.481000       5.240000       7.747000 
        Cl      10.481000      -5.240000     -23.694000 
        Cl      10.481000       5.240000      18.228000 
        Cl      10.481000      26.201000      -2.733000 
        Cl      10.481000      15.721000      -2.733000 
        Cl      26.201000       5.240000      28.935000 
        Cl      15.721000      -7.973000      15.721000 
        Cl      10.481000      -5.240000       7.747000 
        Cl      10.481000      15.721000     -23.694000 
        Cl      10.481000      26.201000      18.228000 
        Cl      10.481000      15.721000     -13.214000 
        Cl      10.481000      26.201000      28.709000 
        Cl       5.240000     -20.961000     -23.694000 
        Cl     -15.721000     -28.709000      31.442000 
        Cl      26.201000      26.201000     -23.468000 
        Cl     -15.721000     -18.228000     -20.961000 
        Cl     -15.721000     -18.228000     -10.481000 
        Cl     -15.721000     -18.228000       0.000000 
        Cl     -15.721000     -18.228000      10.481000 
        Cl     -15.721000     -18.228000      20.961000 
        Cl     -15.721000     -18.228000      31.442000 
        Cl      26.201000      26.201000     -12.988000 
        Cl     -15.721000      -7.747000     -20.961000 
        Cl     -15.721000      -7.747000     -10.481000 
        Cl     -15.721000      -7.747000       0.000000 
        Cl     -15.721000      -7.747000      10.481000 
        Cl     -15.721000      -7.747000      20.961000 
        Cl     -15.721000      -7.747000      31.442000 
        Cl      26.201000      26.201000      -2.507000 
        Cl     -15.721000       2.733000     -20.961000 
        Cl     -15.721000       2.733000     -10.481000 
        Cl     -15.721000       2.733000       0.000000 
        Cl     -15.721000       2.733000      10.481000 
        Cl     -15.721000       2.733000      20.961000 
        Cl     -15.721000       2.733000      31.442000 
        Cl      26.201000      26.201000       7.973000 
        Cl     -15.721000      13.214000     -20.961000 
        Cl     -15.721000      13.214000     -10.481000 
        Cl     -15.721000      13.214000       0.000000 
        Cl     -15.721000      13.214000      10.481000 
        Cl     -15.721000      13.214000      20.961000 
        Cl     -15.721000      13.214000      31.442000 
        Cl      26.201000      26.201000      18.454000 
        Cl     -15.721000      23.694000     -20.961000 
        Cl     -15.721000      23.694000     -10.481000 
        Cl     -15.721000      23.694000       0.000000 
        Cl     -15.721000      23.694000      10.481000 
        Cl     -15.721000      23.694000      20.961000 
        Cl     -15.721000      23.694000      31.442000 
        Cl      26.201000      26.201000      28.935000 
        Cl     -15.721000      34.175000      31.442000 
        Cl      15.721000     -10.481000      18.228000 
        Cl      15.721000     -10.481000      28.709000 
        Cl       5.240000     -20.961000     -13.214000 
        Cl      15.721000       0.000000     -23.694000 
        Cl      15.721000       0.000000     -13.214000 
        Cl      -5.240000     -23.468000     -26.201000 
        Cl      -5.240000     -23.468000     -15.721000 
        Cl      10.481000     -15.721000     -23.694000 
        Cl      10.481000     -15.721000       7.747000 
        Cl      -5.240000     -23.468000      -5.240000 
        Cl      -5.240000     -23.468000       5.240000 
        Cl      -5.240000     -23.468000      15.721000 
        Cl      -5.240000     -23.468000      26.201000 
        Cl       5.240000     -20.961000      -2.733000 
        Cl      -5.240000     -12.988000     -26.201000 
        Cl      -5.240000     -12.988000     -15.721000 
        Cl      -5.240000     -12.988000      -5.240000 
        Cl      -5.240000     -12.988000       5.240000 
        Cl      -5.240000     -12.988000      15.721000 
        Cl      -5.240000     -12.988000      26.201000 
        Cl       5.240000     -20.961000       7.747000 
        Cl      -5.240000      -2.507000     -26.201000 
        Cl      -5.240000      -2.507000     -15.721000 
        Cl      -5.240000      -2.507000      -5.240000 
        Cl      -5.240000      -2.507000       5.240000 
        Cl      -5.240000      -2.507000      15.721000 
        Cl      -5.240000      -2.507000      26.201000 
        Cl       5.240000     -20.961000      18.228000 
        Cl      -5.240000       7.973000     -26.201000 
        Cl      -5.240000       7.973000     -15.721000 
        Cl      10.481000     -15.721000      18.228000 
        Cl      10.481000     -15.721000     -13.214000 
        Cl      -5.240000       7.973000      -5.240000 
        Cl      -5.240000       7.973000       5.240000 
        Cl      -5.240000       7.973000      15.721000 
        Cl      -5.240000       7.973000      26.201000 
        Cl      20.961000     -26.201000     -23.694000 
        Cl      -5.240000      18.454000     -26.201000 
        Cl      -5.240000      18.454000     -15.721000 
        Cl      -5.240000      18.454000      -5.240000 
        Cl      -5.240000      18.454000       5.240000 
        Cl      -5.240000      18.454000      15.721000 
        Cl      -5.240000      18.454000      26.201000 
        Cl      20.961000     -26.201000     -13.214000 
        Cl      -5.240000      28.935000     -26.201000 
        Cl      -5.240000      28.935000     -15.721000 
        Cl      20.961000     -26.201000      -2.733000 
        Cl       5.240000      31.442000      -2.733000 
        Cl      -5.240000     -18.228000     -20.961000 
        Cl      -5.240000     -18.228000     -10.481000 
        Cl      -5.240000     -18.228000       0.000000 
        Cl      -5.240000     -18.228000      10.481000 
        Cl      -5.240000     -18.228000      20.961000 
        Cl      -5.240000     -18.228000      31.442000 
        Cl       5.240000      31.442000       7.747000 
        Cl      -5.240000      -7.747000     -20.961000 
        Cl      -5.240000      -7.747000     -10.481000 
        Cl      -5.240000      -7.747000       0.000000 
        Cl      -5.240000      -7.747000      10.481000 
        Cl      -5.240000      -7.747000      20.961000 
        Cl      -5.240000      -7.747000      31.442000 
        Cl       5.240000      31.442000      18.228000 
        Cl      -5.240000       2.733000     -20.961000 
        Cl      -5.240000       2.733000     -10.481000 
        Cl      -5.240000       2.733000       0.000000 
        Cl      -5.240000       2.733000      10.481000 
        Cl      -5.240000       2.733000      20.961000 
        Cl      -5.240000       2.733000      31.442000 
        Cl       5.240000      31.442000      28.709000 
        Cl      -5.240000      13.214000     -20.961000 
        Cl      -5.240000      13.214000     -10.481000 
        Cl      -5.240000      13.214000       0.000000 
        Cl      -5.240000      13.214000      10.481000 
        Cl      -5.240000      13.214000      20.961000 
        Cl      -5.240000      13.214000      31.442000 
        Cl      20.961000     -26.201000       7.747000 
        Cl      -5.240000      23.694000     -20.961000 
        Cl      -5.240000      23.694000     -10.481000 
        Cl      -5.240000      23.694000       0.000000 
        Cl      -5.240000      23.694000      10.481000 
        Cl      -5.240000      23.694000      20.961000 
        Cl      -5.240000      23.694000      31.442000 
        Cl      20.961000     -26.201000      18.228000 
        Cl      -5.240000      34.175000      31.442000 
        Cl      -5.240000      28.935000      -5.240000 
        Cl      -5.240000      28.935000       5.240000 
        Cl      -5.240000      28.935000      15.721000 
        Cl      -5.240000      28.935000      26.201000 
        Cl      20.961000     -26.201000      28.709000 
        Cl      15.721000       0.000000      -2.733000 
        Cl      15.721000       0.000000       7.747000 
        Cl      15.721000       0.000000      18.228000 
        Cl      15.721000       0.000000      28.709000 
        Cl      15.721000       2.507000     -26.201000 
        Cl      15.721000      10.481000     -23.694000 
        Cl      15.721000      10.481000     -13.214000 
        Cl       5.240000     -23.468000     -26.201000 
        Cl       5.240000     -23.468000     -15.721000 
        Cl       5.240000     -23.468000      -5.240000 
        Cl       5.240000     -23.468000       5.240000 
        Cl       5.240000     -23.468000      15.721000 
        Cl       5.240000     -23.468000      26.201000 
        Cl      20.961000     -15.721000     -23.694000 
        Cl       5.240000     -12.988000     -26.201000 
        Cl       5.240000     -12.988000     -15.721000 
        Cl       5.240000     -12.988000      -5.240000 
        Cl       5.240000     -12.988000       5.240000 
        Cl       5.240000     -12.988000      15.721000 
        Cl       5.240000     -12.988000      26.201000 
        Cl      20.961000     -15.721000     -13.214000 
        Cl       5.240000      -2.507000     -26.201000 
        Cl       5.240000      -2.507000     -15.721000 
        Cl       5.240000      -2.507000      -5.240000 
        Cl       5.240000      -2.507000       5.240000 
        Cl       5.240000      -2.507000      15.721000 
        Cl       5.240000      -2.507000      26.201000 
        Cl      20.961000     -15.721000      -2.733000 
        Cl       5.240000       7.973000     -26.201000 
        Cl       5.240000       7.973000     -15.721000 
        Cl       5.240000       7.973000      -5.240000 
        Cl       5.240000       7.973000       5.240000 
        Cl       5.240000       7.973000      15.721000 
        Cl       5.240000       7.973000      26.201000 
        Cl      20.961000     -15.721000       7.747000 
        Cl       5.240000      18.454000     -26.201000 
        Cl       5.240000      18.454000     -15.721000 
        Cl       5.240000      18.454000      -5.240000 
        Cl       5.240000      18.454000       5.240000 
        Cl       5.240000      18.454000      15.721000 
        Cl       5.240000      18.454000      26.201000 
        Cl      20.961000     -15.721000      18.228000 
        Cl       5.240000      28.935000     -26.201000 
        Cl       5.240000      28.935000     -15.721000 
        Cl      20.961000     -15.721000      28.709000 
        Cl      10.481000       5.240000     -23.694000 
        Cl      15.721000       2.507000     -15.721000 
        Cl      20.961000      -5.240000     -23.694000 
        Cl      20.961000      -5.240000     -13.214000 
        Cl      10.481000       5.240000     -13.214000 
        Cl      20.961000      -5.240000      -2.733000 
        Cl      20.961000      -5.240000       7.747000 
        Cl       5.240000      28.935000      -5.240000 
        Cl       5.240000      28.935000       5.240000 
        Cl       5.240000      28.935000      15.721000 
        Cl       5.240000      28.935000      26.201000 
        Cl      20.961000      -5.240000      18.228000 
        Cl      15.721000      10.481000      -2.733000 
        Cl      15.721000      10.481000       7.747000 
        Cl      20.961000      -5.240000      28.709000 
        Cl      15.721000       2.507000      -5.240000 
        Cl      20.961000       5.240000     -23.694000 
        Cl      20.961000       5.240000     -13.214000 
        Cl      20.961000       5.240000      -2.733000 
        Cl      20.961000       5.240000       7.747000 
        Cl      15.721000      10.481000      18.228000 
        Cl      15.721000      10.481000      28.709000 
        Cl      20.961000       5.240000      18.228000 
        Cl      15.721000      20.961000     -23.694000 
        Cl      15.721000      20.961000     -13.214000 
        Cl      15.721000     -23.468000     -26.201000 
        Cl      15.721000     -23.468000     -15.721000 
        Cl      20.961000       5.240000      28.709000 
        Cl      15.721000       2.507000       5.240000 
        Cl      20.961000      15.721000     -23.694000 
        Cl      20.961000      15.721000     -13.214000 
        Cl      20.961000      15.721000      -2.733000 
        Cl      20.961000      15.721000       7.747000 
        Cl      15.721000     -23.468000      -5.240000 
        Cl      15.721000     -23.468000       5.240000 
        Cl      15.721000     -23.468000      15.721000 
        Cl      15.721000     -23.468000      26.201000 
        Cl      20.961000      15.721000      18.228000 
        Cl      15.721000     -12.988000     -26.201000 
        Cl      15.721000     -12.988000     -15.721000 
        Cl      20.961000      15.721000      28.709000 
        Cl      15.721000       2.507000      15.721000 
        Cl      20.961000      26.201000     -23.694000 
        Cl      20.961000      26.201000     -13.214000 
        Cl      20.961000      26.201000      -2.733000 
        Cl      20.961000      26.201000       7.747000 
        Cl      15.721000     -12.988000      -5.240000 
        Cl      15.721000     -12.988000       5.240000 
        Cl      15.721000     -12.988000      15.721000 
        Cl      15.721000     -12.988000      26.201000 
        Cl      20.961000      26.201000      18.228000 
        Cl      15.721000      -2.507000     -26.201000 
        Cl      15.721000      -2.507000     -15.721000 
        Cl      20.961000      26.201000      28.709000 
        Cl      15.721000       2.507000      26.201000 
        Cl       5.240000     -20.961000      28.709000 
        Cl      26.201000      -5.240000     -23.468000 
        Cl       5.240000     -10.481000     -23.694000 
        Cl       5.240000     -10.481000     -13.214000 
        Cl      15.721000      -2.507000      -5.240000 
        Cl      15.721000      -2.507000       5.240000 
        Cl      15.721000      -2.507000      15.721000 
        Cl      15.721000      -2.507000      26.201000 
        Cl       5.240000     -10.481000      -2.733000 
        Cl      15.721000       7.973000     -26.201000 
        Cl      15.721000       7.973000     -15.721000 
        Cl       5.240000     -10.481000       7.747000 
        Cl       5.240000     -10.481000      18.228000 
        Cl      31.442000     -26.201000     -23.694000 
        Cl      31.442000     -26.201000     -13.214000 
        Cl      31.442000     -26.201000      -2.733000 
        Cl      31.442000     -26.201000       7.747000 
        Cl      15.721000       7.973000      -5.240000 
        Cl      15.721000       7.973000       5.240000 
        Cl      15.721000       7.973000      15.721000 
        Cl      15.721000       7.973000      26.201000 
        Cl      31.442000     -26.201000      18.228000 
        Cl      15.721000      18.454000     -26.201000 
        Cl      15.721000      18.454000     -15.721000 
        Cl      31.442000     -26.201000      28.709000 
        Cl      10.481000      -5.240000      -2.733000 
        Cl      15.721000      12.988000     -26.201000 
        Cl      31.442000     -15.721000     -23.694000 
        Cl      31.442000     -15.721000     -13.214000 
        Cl      10.481000      -5.240000     -13.214000 
        Cl      31.442000     -15.721000      -2.733000 
        Cl      31.442000     -15.721000       7.747000 
        Cl      15.721000      18.454000      -5.240000 
        Cl      15.721000      18.454000       5.240000 
        Cl      15.721000      18.454000      15.721000 
        Cl      15.721000      18.454000      26.201000 
        Cl      31.442000     -15.721000      18.228000 
        Cl      15.721000      28.935000     -26.201000 
        Cl      15.721000      28.935000     -15.721000 
        Cl      31.442000     -15.721000      28.709000 
        Cl      15.721000      12.988000     -15.721000 
        Cl      31.442000      -5.240000     -23.694000 
        Cl      31.442000      -5.240000     -13.214000 
        Cl      31.442000      -5.240000      -2.733000 
        Cl      31.442000      -5.240000       7.747000 
        Cl      31.442000      -5.240000      18.228000 
        Cl      31.442000      -5.240000      28.709000 
        Cl      15.721000      12.988000      -5.240000 
        Cl      31.442000       5.240000     -23.694000 
        Cl      31.442000       5.240000     -13.214000 
        Cl      31.442000       5.240000      -2.733000 
        Cl      31.442000       5.240000       7.747000 
        Cl      31.442000       5.240000      18.228000 
        Cl      31.442000       5.240000      28.709000 
        Cl      15.721000      12.988000       5.240000 
        Cl      31.442000      15.721000     -23.694000 
        Cl      31.442000      15.721000     -13.214000 
        Cl      31.442000      15.721000      -2.733000 
        Cl      31.442000      15.721000       7.747000 
        Cl      31.442000      15.721000      18.228000 
        Cl      31.442000      15.721000      28.709000 
        Cl      15.721000      12.988000      15.721000 
        Cl      31.442000      26.201000     -23.694000 
        Cl      31.442000      26.201000     -13.214000 
        Cl      31.442000      26.201000      -2.733000 
        Cl      31.442000      26.201000       7.747000 
        Cl      31.442000      26.201000      18.228000 
        Cl      31.442000      26.201000      28.709000 
        Cl      15.721000      12.988000      26.201000 
        Cl       5.240000     -10.481000      28.709000 
        Cl      26.201000      -5.240000     -12.988000 
        Cl       5.240000       0.000000     -23.694000 
        Cl       5.240000       0.000000     -13.214000 
        Cl       5.240000       0.000000      -2.733000 
        Cl       5.240000       0.000000       7.747000 
        Cl       5.240000       0.000000      18.228000 
        Cl       5.240000       0.000000      28.709000 
        Cl      15.721000      23.468000     -26.201000 
        Cl       5.240000      10.481000     -23.694000 
        Cl       5.240000      10.481000     -13.214000 
        Cl     -15.721000      18.454000      26.201000 
        Cl     -26.201000      28.709000     -10.481000 
        Cl     -26.201000      28.709000       0.000000 
        Cl     -23.694000     -20.961000     -26.201000 
        Cl     -23.694000     -20.961000     -15.721000 
        Cl     -23.694000     -20.961000      -5.240000 
        Cl     -23.694000     -20.961000       5.240000 
        Cl     -23.694000     -20.961000      15.721000 
        Cl     -23.694000     -20.961000      26.201000 
        Cl      15.721000      23.468000     -15.721000 
        Cl     -23.694000     -10.481000     -26.201000 
        Cl     -23.694000     -10.481000     -15.721000 
        Cl     -23.694000     -10.481000      -5.240000 
        Cl     -23.694000     -10.481000       5.240000 
        Cl     -23.694000     -10.481000      15.721000 
        Cl      10.481000      -5.240000      28.709000 
        Cl     -23.694000     -10.481000      26.201000 
        Cl      15.721000      23.468000      -5.240000 
        Cl     -23.694000       0.000000     -26.201000 
        Cl     -23.694000       0.000000     -15.721000 
        Cl     -23.694000       0.000000      -5.240000 
        Cl     -23.694000       0.000000       5.240000 
        Cl      10.481000     -15.721000      28.709000 
        Cl     -23.694000       0.000000      15.721000 
        Cl     -23.694000       0.000000      26.201000 
        Cl      15.721000      23.468000       5.240000 
        Cl     -23.694000      10.481000     -26.201000 
        Cl     -23.694000      10.481000     -15.721000 
        Cl     -23.694000      10.481000      -5.240000 
        Cl     -23.694000      10.481000       5.240000 
        Cl     -23.694000      10.481000      15.721000 
        Cl     -23.694000      10.481000      26.201000 
        Cl      15.721000      23.468000      15.721000 
        Cl     -23.694000      20.961000     -26.201000 
        Cl     -23.694000      20.961000     -15.721000 
        Cl     -23.694000      20.961000      -5.240000 
        Cl     -23.694000      20.961000       5.240000 
        Cl     -23.694000      20.961000      15.721000 
        Cl      10.481000      -5.240000      18.228000 
        Cl     -23.694000      20.961000      26.201000 
        Cl      15.721000      23.468000      26.201000 
        Cl     -23.694000      31.442000     -26.201000 
        Cl     -23.694000      31.442000     -15.721000 
        Cl     -23.694000      31.442000      -5.240000 
        Cl     -23.694000      31.442000       5.240000 
        Cl      15.721000      -7.973000      -5.240000 
        Cl     -23.694000      31.442000      15.721000 
        Cl     -23.694000      31.442000      26.201000 
        Cl      26.201000      -5.240000      -2.507000 
        Cl       7.747000     -26.201000     -20.961000 
        Cl       7.747000     -26.201000     -10.481000 
        Cl       7.747000     -26.201000       0.000000 
        Cl       7.747000     -26.201000      10.481000 
        Cl       7.747000     -26.201000      20.961000 
        Cl      26.201000      10.481000     -23.694000 
        Cl       5.240000     -28.709000     -10.481000 
        Cl       5.240000     -28.709000      10.481000 
        Cl       7.747000      -5.240000      31.442000 
        Cl       5.240000     -18.228000     -20.961000 
        Cl       5.240000     -18.228000     -10.481000 
        Cl       5.240000     -18.228000       0.000000 
        Cl       5.240000     -18.228000      10.481000 
        Cl       5.240000     -18.228000      20.961000 
        Cl       5.240000     -18.228000      31.442000 
        Cl     -15.721000      28.935000      -5.240000 
        Cl       5.240000      -7.747000     -20.961000 
        Cl       5.240000      -7.747000     -10.481000 
        Cl       5.240000      -7.747000       0.000000 
        Cl       5.240000      -7.747000      10.481000 
        Cl       5.240000      -7.747000      20.961000 
        Cl       5.240000      -7.747000      31.442000 
        Cl       7.747000       5.240000     -20.961000 
        Cl       5.240000       2.733000     -20.961000 
        Cl       5.240000       2.733000     -10.481000 
        Cl       5.240000       2.733000       0.000000 
        Cl       5.240000       2.733000      10.481000 
        Cl       5.240000       2.733000      20.961000 
        Cl       5.240000       2.733000      31.442000 
        Cl       7.747000       5.240000     -10.481000 
        Cl       5.240000      13.214000     -20.961000 
        Cl       5.240000      13.214000     -10.481000 
        Cl       5.240000      13.214000       0.000000 
        Cl       5.240000      13.214000      10.481000 
        Cl       5.240000      13.214000      20.961000 
        Cl       5.240000      13.214000      31.442000 
        Cl       7.747000       5.240000       0.000000 
        Cl       5.240000      23.694000     -20.961000 
        Cl       5.240000      23.694000     -10.481000 
        Cl       5.240000      23.694000       0.000000 
        Cl       5.240000      23.694000      10.481000 
        Cl       5.240000      23.694000      20.961000 
        Cl       5.240000      23.694000      31.442000 
        Cl       7.747000       5.240000      10.481000 
        Cl     -26.201000      28.709000      10.481000 
        Cl     -26.201000      28.709000      20.961000 
        Cl     -13.214000     -20.961000     -26.201000 
        Cl     -13.214000     -20.961000     -15.721000 
        Cl     -13.214000     -20.961000      -5.240000 
        Cl     -13.214000     -20.961000       5.240000 
        Cl      15.721000      28.935000      -5.240000 
        Cl      15.721000      28.935000       5.240000 
        Cl      15.721000      28.935000      15.721000 
        Cl      15.721000      28.935000      26.201000 
        Cl     -13.214000     -20.961000      15.721000 
        Cl      15.721000      20.961000      -2.733000 
        Cl      15.721000      20.961000       7.747000 
        Cl     -13.214000     -20.961000      26.201000 
        Cl     -13.214000     -10.481000     -26.201000 
        Cl     -13.214000     -10.481000     -15.721000 
        Cl     -13.214000     -10.481000      -5.240000 
        Cl     -13.214000     -10.481000       5.240000 
        Cl      15.721000      20.961000      18.228000 
        Cl      15.721000      20.961000      28.709000 
        Cl     -13.214000     -10.481000      15.721000 
        Cl      15.721000      31.442000     -23.694000 
        Cl      15.721000      31.442000     -13.214000 
        Cl      26.201000     -23.468000     -26.201000 
        Cl      26.201000     -23.468000     -15.721000 
        Cl     -13.214000     -10.481000      26.201000 
        Cl     -13.214000       0.000000     -26.201000 
        Cl     -13.214000       0.000000     -15.721000 
        Cl     -13.214000       0.000000      -5.240000 
        Cl     -13.214000       0.000000       5.240000 
        Cl      26.201000     -23.468000      -5.240000 
        Cl      26.201000     -23.468000       5.240000 
        Cl      26.201000     -23.468000      15.721000 
        Cl      26.201000     -23.468000      26.201000 
        Cl     -13.214000       0.000000      15.721000 
        Cl      26.201000     -12.988000     -26.201000 
        Cl      26.201000     -12.988000     -15.721000 
        Cl     -13.214000       0.000000      26.201000 
        Cl     -13.214000      10.481000     -26.201000 
        Cl     -13.214000      10.481000     -15.721000 
        Cl     -13.214000      10.481000      -5.240000 
        Cl     -13.214000      10.481000       5.240000 
        Cl      26.201000     -12.988000      -5.240000 
        Cl      26.201000     -12.988000       5.240000 
        Cl      26.201000     -12.988000      15.721000 
        Cl      26.201000     -12.988000      26.201000 
        Cl     -13.214000      10.481000      15.721000 
        Cl      26.201000      -2.507000     -26.201000 
        Cl      26.201000      -2.507000     -15.721000 
        Cl     -13.214000      10.481000      26.201000 
        Cl     -13.214000      20.961000     -26.201000 
        Cl     -13.214000      20.961000     -15.721000 
        Cl     -13.214000      20.961000      -5.240000 
        Cl     -13.214000      20.961000       5.240000 
        Cl      26.201000      -2.507000      -5.240000 
        Cl      26.201000      -2.507000       5.240000 
        Cl      26.201000      -2.507000      15.721000 
        Cl      26.201000      -2.507000      26.201000 
        Cl     -13.214000      20.961000      15.721000 
        Cl      26.201000       7.973000     -26.201000 
        Cl      26.201000       7.973000     -15.721000 
        Cl     -13.214000      20.961000      26.201000 
        Cl     -13.214000      31.442000     -26.201000 
        Cl     -13.214000      31.442000     -15.721000 
        Cl     -13.214000      31.442000      -5.240000 
        Cl     -13.214000      31.442000       5.240000 
        Cl      26.201000       7.973000      -5.240000 
        Cl      26.201000       7.973000       5.240000 
        Cl      26.201000       7.973000      15.721000 
        Cl      26.201000       7.973000      26.201000 
        Cl     -13.214000      31.442000      15.721000 
        Cl      26.201000      18.454000     -26.201000 
        Cl      26.201000      18.454000     -15.721000 
        Cl     -15.721000     -23.694000      31.442000 
        Cl      15.721000     -28.709000      31.442000 
        Cl     -28.709000     -20.961000     -26.201000 
        Cl      15.721000     -18.228000     -20.961000 
        Cl      15.721000     -18.228000     -10.481000 
        Cl      15.721000     -18.228000       0.000000 
        Cl      15.721000     -18.228000      10.481000 
        Cl      15.721000     -18.228000      20.961000 
        Cl      15.721000     -18.228000      31.442000 
        Cl      15.721000      -7.747000     -20.961000 
        Cl      15.721000      -7.747000     -10.481000 
        Cl      15.721000      -7.747000       0.000000 
        Cl      15.721000      -7.747000      10.481000 
        Cl      15.721000      -7.747000      20.961000 
        Cl      15.721000      -7.747000      31.442000 
        Cl      15.721000       2.733000     -20.961000 
        Cl      15.721000       2.733000     -10.481000 
        Cl      15.721000       2.733000       0.000000 
        Cl      15.721000       2.733000      10.481000 
        Cl      15.721000       2.733000      20.961000 
        Cl      15.721000       2.733000      31.442000 
        Cl      15.721000      13.214000     -20.961000 
        Cl      15.721000      13.214000     -10.481000 
        Cl      15.721000      13.214000       0.000000 
        Cl      15.721000      13.214000      10.481000 
        Cl      15.721000      13.214000      20.961000 
        Cl      15.721000      13.214000      31.442000 
        Cl      15.721000      23.694000     -20.961000 
        Cl      15.721000      23.694000     -10.481000 
        Cl      15.721000      23.694000       0.000000 
        Cl      15.721000      23.694000      10.481000 
        Cl      15.721000      23.694000      20.961000 
        Cl      15.721000      23.694000      31.442000 
        Cl      15.721000      34.175000      10.481000 
        Cl      15.721000      34.175000      31.442000 
        Cl     -13.214000      31.442000      26.201000 
        Cl       7.747000     -26.201000      31.442000 
        Cl      26.201000      -5.240000       7.973000 
        Cl       7.747000     -15.721000     -20.961000 
        Cl       7.747000     -15.721000     -10.481000 
        Cl      26.201000      18.454000      -5.240000 
        Cl      26.201000      18.454000       5.240000 
        Cl      26.201000      18.454000      15.721000 
        Cl      26.201000      18.454000      26.201000 
        Cl     -26.201000      28.709000      31.442000 
        Cl      26.201000      28.935000     -26.201000 
        Cl      26.201000      28.935000     -15.721000 
        Cl       5.240000      10.481000      -2.733000 
        Cl       5.240000      10.481000       7.747000 
        Cl      -2.733000     -20.961000     -26.201000 
        Cl      -2.733000     -20.961000     -15.721000 
        Cl      -2.733000     -20.961000      -5.240000 
        Cl      -2.733000     -20.961000       5.240000 
        Cl      26.201000      28.935000      -5.240000 
        Cl      26.201000      28.935000       5.240000 
        Cl      26.201000      28.935000      15.721000 
        Cl      26.201000      28.935000      26.201000 
        Cl      -2.733000     -20.961000      15.721000 
        Cl      15.721000      31.442000      -2.733000 
        Cl      15.721000      31.442000       7.747000 
        Cl      -2.733000     -20.961000      26.201000 
        Cl      26.201000     -28.935000     -26.201000 
        Cl      -2.733000     -10.481000     -26.201000 
        Cl      -2.733000     -10.481000     -15.721000 
        Cl      -2.733000     -10.481000      -5.240000 
        Cl      -2.733000     -10.481000       5.240000 
        Cl      15.721000      31.442000      18.228000 
        Cl      15.721000      31.442000      28.709000 
        Cl      -2.733000     -10.481000      15.721000 
        Cl      -2.733000     -10.481000      26.201000 
        Cl      28.709000     -26.201000     -20.961000 
        Cl      26.201000     -26.201000     -18.454000 
        Cl      -2.733000       0.000000     -26.201000 
        Cl      -2.733000       0.000000     -15.721000 
        Cl      -2.733000       0.000000      -5.240000 
        Cl      -2.733000       0.000000       5.240000 
        Cl      -2.733000       0.000000      15.721000 
        Cl      26.201000     -26.201000      -7.973000 
        Cl      26.201000     -26.201000       2.507000 
        Cl      26.201000     -26.201000      12.988000 
        Cl      26.201000     -26.201000      23.468000 
        Cl      26.201000     -26.201000      33.949000 
        Cl      26.201000     -15.721000     -18.454000 
        Cl      -2.733000       0.000000      26.201000 
        Cl      -2.733000      10.481000     -26.201000 
        Cl      -2.733000      10.481000     -15.721000 
        Cl      -2.733000      10.481000      -5.240000 
        Cl      -2.733000      10.481000       5.240000 
        Cl      26.201000     -15.721000      -7.973000 
        Cl      26.201000     -15.721000       2.507000 
        Cl      26.201000     -15.721000      12.988000 
        Cl      26.201000     -15.721000      23.468000 
        Cl      26.201000      -5.240000     -18.454000 
        Cl      -2.733000      10.481000      15.721000 
        Cl      -2.733000      10.481000      26.201000 
        Cl      -2.733000      20.961000     -26.201000 
        Cl      -2.733000      20.961000     -15.721000 
        Cl      -2.733000      20.961000      -5.240000 
        Cl      26.201000      -5.240000      -7.973000 
        Cl      26.201000      -5.240000       2.507000 
        Cl      26.201000      -5.240000      12.988000 
        Cl      26.201000      -5.240000      23.468000 
        Cl      26.201000       5.240000     -18.454000 
        Cl     -28.709000     -10.481000     -26.201000 
        Cl      26.201000     -18.228000     -20.961000 
        Cl      26.201000     -18.228000     -10.481000 
        Cl      26.201000     -18.228000       0.000000 
        Cl      26.201000     -18.228000      10.481000 
        Cl      26.201000     -18.228000      20.961000 
        Cl      26.201000     -18.228000      31.442000 
        Cl      26.201000      -7.747000     -20.961000 
        Cl      26.201000      -7.747000     -10.481000 
        Cl      26.201000      -7.747000       0.000000 
        Cl      26.201000      -7.747000      10.481000 
        Cl      26.201000      -7.747000      20.961000 
        Cl      26.201000      -7.747000      31.442000 
        Cl     -28.709000     -10.481000       5.240000 
        Cl      26.201000       2.733000     -20.961000 
        Cl      26.201000       2.733000     -10.481000 
        Cl      26.201000       2.733000       0.000000 
        Cl      26.201000       2.733000      10.481000 
        Cl      26.201000       2.733000      20.961000 
        Cl      26.201000       2.733000      31.442000 
        Cl      26.201000      13.214000     -20.961000 
        Cl      26.201000      13.214000     -10.481000 
        Cl      26.201000      13.214000       0.000000 
        Cl      26.201000      13.214000      10.481000 
        Cl      26.201000      13.214000      20.961000 
        Cl      26.201000      13.214000      31.442000 
        Cl      26.201000      23.694000     -20.961000 
        Cl      26.201000      23.694000     -10.481000 
        Cl      26.201000      23.694000       0.000000 
        Cl      26.201000      23.694000      10.481000 
        Cl      26.201000      23.694000      20.961000 
        Cl      26.201000      23.694000      31.442000 
        Cl      -2.733000      20.961000       5.240000 
        Cl      26.201000      10.481000      -2.733000 
        Cl      26.201000      10.481000       7.747000 
        Cl      26.201000      10.481000      18.228000 
        Cl      26.201000      10.481000      28.709000 
        Cl      -2.733000      20.961000      15.721000 
        Cl      26.201000      20.961000     -23.694000 
        Cl      28.709000     -26.201000       0.000000 
        Cl     -28.709000       0.000000     -26.201000 
        Cl      26.201000      20.961000     -13.214000 
        Cl      26.201000      20.961000      -2.733000 
        Cl      26.201000      20.961000       7.747000 
        Cl      26.201000      20.961000      18.228000 
        Cl      26.201000      20.961000      28.709000 
        Cl      28.709000     -26.201000      10.481000 
        Cl      28.709000     -26.201000      20.961000 
        Cl      -2.733000      20.961000      26.201000 
        Cl     -28.709000      10.481000     -26.201000 
        Cl      26.201000      31.442000     -23.694000 
        Cl      26.201000      31.442000     -13.214000 
        Cl      26.201000      31.442000      -2.733000 
        Cl      26.201000      31.442000       7.747000 
        Cl      28.709000     -26.201000      31.442000 
        Cl      -2.733000      31.442000     -26.201000 
        Cl     -28.709000      20.961000     -26.201000 
        Cl      26.201000      31.442000      18.228000 
        Cl      26.201000      31.442000      28.709000 
        Cl      -2.733000      31.442000     -15.721000 
        Cl     -15.721000     -26.201000     -28.935000 
        Cl      28.709000     -15.721000     -20.961000 
        Cl      28.709000     -15.721000     -10.481000 
        Cl      28.709000     -15.721000       0.000000 
        Cl      -2.733000      31.442000      -5.240000 
        Cl     -28.709000      31.442000     -26.201000 
        Cl     -28.709000      31.442000      -5.240000 
        Cl     -15.721000     -26.201000     -18.454000 
        Cl     -15.721000     -26.201000      -7.973000 
        Cl     -15.721000     -26.201000       2.507000 
        Cl     -15.721000     -26.201000      12.988000 
        Cl      28.709000     -15.721000      10.481000 
        Cl      28.709000     -15.721000      20.961000 
        Cl      28.709000     -15.721000      31.442000 
        Cl     -28.709000      31.442000      26.201000 
        Cl      -2.733000      31.442000       5.240000 
        Cl       7.747000       5.240000      20.961000 
        Cl       7.747000       5.240000      31.442000 
        Cl     -15.721000      28.935000       5.240000 
        Cl     -15.721000     -26.201000      23.468000 
        Cl     -15.721000     -15.721000     -18.454000 
        Cl       7.747000      15.721000     -20.961000 
        Cl      28.709000      -5.240000     -20.961000 
        Cl      28.709000      -5.240000     -10.481000 
        Cl       7.747000      15.721000     -10.481000 
        Cl     -15.721000      28.935000      15.721000 
        Cl     -15.721000     -13.214000     -20.961000 
        Cl     -18.228000     -20.961000     -26.201000 
        Cl     -18.228000     -20.961000     -15.721000 
        Cl     -18.228000     -20.961000      -5.240000 
        Cl      15.721000     -26.201000     -18.454000 
        Cl      15.721000     -26.201000      -7.973000 
        Cl      15.721000     -26.201000       2.507000 
        Cl      15.721000     -26.201000      12.988000 
        Cl      15.721000     -26.201000      23.468000 
        Cl      15.721000     -15.721000     -18.454000 
        Cl      15.721000     -15.721000      -7.973000 
        Cl      15.721000     -15.721000       2.507000 
        Cl      15.721000     -15.721000      12.988000 
        Cl      15.721000     -15.721000      23.468000 
        Cl      15.721000      -5.240000     -18.454000 
        Cl      15.721000      -5.240000      -7.973000 
        Cl      15.721000      -5.240000       2.507000 
        Cl      15.721000      -5.240000      12.988000 
        Cl      15.721000      -5.240000      23.468000 
        Cl      15.721000       5.240000     -18.454000 
        Cl      15.721000       5.240000      -7.973000 
        Cl      15.721000       5.240000       2.507000 
        Cl      15.721000       5.240000      12.988000 
        Cl      15.721000       5.240000      23.468000 
        Cl      15.721000      15.721000     -18.454000 
        Cl      15.721000      15.721000      -7.973000 
        Cl      15.721000      15.721000       2.507000 
        Cl      15.721000      15.721000      12.988000 
        Cl      15.721000      15.721000      23.468000 
        Cl      15.721000      15.721000      33.949000 
        Cl      15.721000      26.201000     -18.454000 
        Cl      15.721000      26.201000      -7.973000 
        Cl      15.721000      26.201000       2.507000 
        Cl      15.721000      26.201000      12.988000 
        Cl      15.721000      26.201000      23.468000 
        Cl      26.201000       5.240000      -7.973000 
        Cl      26.201000       5.240000       2.507000 
        Cl      26.201000       5.240000      12.988000 
        Cl      26.201000       5.240000      23.468000 
        Cl      26.201000      15.721000     -18.454000 
        Cl      -5.240000     -13.214000     -10.481000 
        Cl      -5.240000     -13.214000       0.000000 
        Cl      -5.240000     -13.214000      10.481000 
        Cl      -5.240000     -13.214000      20.961000 
        Cl      -5.240000     -13.214000      31.442000 
        Cl     -18.228000     -20.961000       5.240000 
        Cl      -5.240000      -2.733000     -20.961000 
        Cl      -5.240000      -2.733000     -10.481000 
        Cl      -5.240000      -2.733000       0.000000 
        Cl      -5.240000      -2.733000      10.481000 
        Cl      -5.240000      -2.733000      20.961000 
        Cl      -5.240000      -2.733000      31.442000 
        Cl     -18.228000     -20.961000      15.721000 
        Cl      -5.240000       7.747000     -20.961000 
        Cl      -5.240000       7.747000     -10.481000 
        Cl      -5.240000       7.747000       0.000000 
        Cl      -5.240000       7.747000      10.481000 
        Cl      -5.240000       7.747000      20.961000 
        Cl      -5.240000       7.747000      31.442000 
        Cl     -18.228000     -20.961000      26.201000 
        Cl      -5.240000      18.228000     -20.961000 
        Cl      -5.240000      18.228000     -10.481000 
        Cl      -5.240000      18.228000       0.000000 
        Cl      -5.240000      18.228000      10.481000 
        Cl      -5.240000      18.228000      20.961000 
        Cl      -5.240000      18.228000      31.442000 
        Cl      -2.733000      31.442000      15.721000 
        Cl      -5.240000      28.709000     -20.961000 
        Cl      -5.240000      28.709000     -10.481000 
        Cl      -5.240000      28.709000       0.000000 
        Cl      -5.240000      28.709000      10.481000 
        Cl      -5.240000      28.709000      20.961000 
        Cl      -5.240000      28.709000      31.442000 
        Cl      26.201000      15.721000      -7.973000 
        Cl      26.201000      15.721000       2.507000 
        Cl      26.201000      15.721000      12.988000 
        Cl      26.201000      15.721000      23.468000 
        Cl      26.201000      26.201000     -18.454000 
        Cl     -18.228000     -10.481000     -26.201000 
        Cl       5.240000     -23.694000     -20.961000 
        Cl       5.240000     -23.694000     -10.481000 
        Cl       5.240000     -23.694000       0.000000 
        Cl       5.240000     -23.694000      10.481000 
        Cl       5.240000     -23.694000      20.961000 
        Cl       5.240000     -23.694000      31.442000 
        Cl     -18.228000     -10.481000     -15.721000 
        Cl       5.240000     -13.214000     -20.961000 
        Cl     -18.228000     -10.481000      -5.240000 
        Cl     -18.228000     -10.481000       5.240000 
        Cl     -18.228000     -10.481000      15.721000 
        Cl     -18.228000     -10.481000      26.201000 
        Cl      -2.733000      31.442000      26.201000 
        Cl     -18.228000       0.000000     -26.201000 
        Cl      26.201000      26.201000      -7.973000 
        Cl      26.201000      26.201000       2.507000 
        Cl      26.201000      26.201000      12.988000 
        Cl      26.201000      26.201000      23.468000 
        Cl      28.709000     -26.201000     -10.481000 
        Cl      -5.240000     -23.694000      20.961000 
        Cl     -18.228000       0.000000     -15.721000 
        Cl     -18.228000       0.000000      -5.240000 
        Cl     -18.228000       0.000000       5.240000 
        Cl     -18.228000       0.000000      15.721000 
        Cl     -18.228000       0.000000      26.201000 
        Cl      -5.240000     -23.694000      31.442000 
        Cl     -18.228000      10.481000     -26.201000 
        Cl      -5.240000     -13.214000     -20.961000 
        Cl      26.201000     -20.961000     -23.694000 
        Cl      26.201000     -20.961000     -13.214000 
        Cl      18.228000     -26.201000     -20.961000 
        Cl      18.228000     -26.201000     -10.481000 
        Cl     -18.228000      10.481000     -15.721000 
        Cl     -18.228000      10.481000      -5.240000 
        Cl     -18.228000      10.481000       5.240000 
        Cl     -18.228000      10.481000      15.721000 
        Cl     -18.228000      10.481000      26.201000 
        Cl       7.747000     -15.721000       0.000000 
        Cl      18.228000     -26.201000       0.000000 
        Cl      18.228000     -26.201000      10.481000 
        Cl      18.228000     -26.201000      20.961000 
        Cl      18.228000     -26.201000      31.442000 
        Cl     -15.721000       7.747000      10.481000 
        Cl     -26.201000     -20.961000     -18.228000 
        Cl     -18.228000      20.961000     -26.201000 
        Cl     -18.228000      20.961000     -15.721000 
        Cl     -18.228000      20.961000      -5.240000 
        Cl     -18.228000      20.961000       5.240000 
        Cl     -18.228000      20.961000      15.721000 
        Cl     -18.228000      20.961000      26.201000 
        Cl     -26.201000     -20.961000      -7.747000 
        Cl     -26.201000     -20.961000       2.733000 
        Cl     -26.201000     -20.961000      13.214000 
        Cl     -26.201000     -20.961000      23.694000 
        Cl     -26.201000     -10.481000     -18.228000 
        Cl       7.747000     -15.721000      10.481000 
        Cl     -18.228000      31.442000     -26.201000 
        Cl     -18.228000      31.442000     -15.721000 
        Cl     -18.228000      31.442000      -5.240000 
        Cl     -18.228000      31.442000       5.240000 
        Cl     -18.228000      31.442000      15.721000 
        Cl     -26.201000     -10.481000      -7.747000 
        Cl     -26.201000     -10.481000       2.733000 
        Cl     -26.201000     -10.481000      13.214000 
        Cl     -26.201000     -10.481000      23.694000 
        Cl     -26.201000     -10.481000      34.175000 
        Cl     -26.201000       0.000000     -18.228000 
        Cl     -18.228000      31.442000      26.201000 
        Cl       7.747000     -15.721000      20.961000 
        Cl       7.747000      15.721000       0.000000 
        Cl       7.747000      15.721000      10.481000 
        Cl       7.747000      15.721000      20.961000 
        Cl       7.747000      15.721000      31.442000 
        Cl     -26.201000       0.000000      -7.747000 
        Cl     -26.201000       0.000000       2.733000 
        Cl     -26.201000       0.000000      13.214000 
        Cl     -26.201000       0.000000      23.694000 
        Cl     -26.201000      10.481000     -18.228000 
        Cl       5.240000     -13.214000     -10.481000 
        Cl       5.240000     -13.214000       0.000000 
        Cl       5.240000     -13.214000      10.481000 
        Cl       5.240000     -13.214000      20.961000 
        Cl       5.240000     -13.214000      31.442000 
        Cl     -15.721000      28.935000      26.201000 
        Cl       5.240000      -2.733000     -20.961000 
        Cl       5.240000      -2.733000     -10.481000 
        Cl       5.240000      -2.733000       0.000000 
        Cl       5.240000      -2.733000      10.481000 
        Cl       5.240000      -2.733000      20.961000 
        Cl       5.240000      -2.733000      31.442000 
        Cl     -15.721000     -13.214000     -10.481000 
        Cl       5.240000       7.747000     -20.961000 
        Cl       5.240000       7.747000     -10.481000 
        Cl       5.240000       7.747000       0.000000 
        Cl       5.240000       7.747000      10.481000 
        Cl       5.240000       7.747000      20.961000 
        Cl       5.240000       7.747000      31.442000 
        Cl     -15.721000     -13.214000       0.000000 
        Cl       5.240000      18.228000     -20.961000 
        Cl       5.240000      18.228000     -10.481000 
        Cl       5.240000      18.228000       0.000000 
        Cl       5.240000      18.228000      10.481000 
        Cl       5.240000      18.228000      20.961000 
        Cl       5.240000      18.228000      31.442000 
        Cl      -7.747000     -20.961000     -26.201000 
        Cl       5.240000      28.709000     -20.961000 
        Cl       5.240000      28.709000     -10.481000 
        Cl       5.240000      28.709000       0.000000 
        Cl       5.240000      28.709000      10.481000 
        Cl       5.240000      28.709000      20.961000 
        Cl       5.240000      28.709000      31.442000 
        Cl     -26.201000      10.481000      -7.747000 
        Cl     -26.201000      10.481000       2.733000 
        Cl     -26.201000      10.481000      13.214000 
        Cl     -26.201000      10.481000      23.694000 
        Cl     -26.201000      10.481000      34.175000 
        Cl     -26.201000      20.961000     -18.228000 
        Cl      -7.747000     -20.961000     -15.721000 
        Cl      15.721000     -23.694000     -20.961000 
        Cl      15.721000     -23.694000     -10.481000 
        Cl      15.721000     -23.694000       0.000000 
        Cl      15.721000     -23.694000      10.481000 
        Cl      15.721000     -23.694000      20.961000 
        Cl      15.721000     -23.694000      31.442000 
        Cl      -7.747000     -20.961000      -5.240000 
        Cl      15.721000     -13.214000     -20.961000 
        Cl     -15.721000     -15.721000      -7.973000 
        Cl     -15.721000     -15.721000       2.507000 
        Cl     -15.721000     -15.721000      12.988000 
        Cl     -15.721000     -15.721000      23.468000 
        Cl      28.709000      -5.240000       0.000000 
        Cl      28.709000      -5.240000      10.481000 
        Cl       7.747000     -15.721000      31.442000 
        Cl       5.240000      10.481000      18.228000 
        Cl       5.240000      10.481000      28.709000 
        Cl      26.201000      -5.240000      18.454000 
        Cl       7.747000     -20.961000     -26.201000 
        Cl       7.747000     -20.961000     -15.721000 
        Cl     -15.721000      -5.240000     -18.454000 
        Cl     -15.721000      -5.240000      -7.973000 
        Cl     -15.721000      -5.240000       2.507000 
        Cl     -15.721000      -5.240000      12.988000 
        Cl      28.709000      -5.240000      20.961000 
        Cl      28.709000      -5.240000      31.442000 
        Cl       7.747000     -20.961000      -5.240000 
        Cl       7.747000     -20.961000       5.240000 
        Cl       7.747000     -20.961000      15.721000 
        Cl       7.747000     -20.961000      26.201000 
        Cl      26.201000     -18.454000     -26.201000 
        Cl       7.747000     -10.481000     -26.201000 
        Cl     -15.721000      -5.240000      23.468000 
        Cl     -15.721000       5.240000     -18.454000 
        Cl      -7.747000     -20.961000       5.240000 
        Cl      28.709000       5.240000     -20.961000 
        Cl      28.709000       5.240000     -10.481000 
        Cl       7.747000     -10.481000     -15.721000 
        Cl       7.747000     -10.481000      -5.240000 
        Cl       7.747000     -10.481000       5.240000 
        Cl       7.747000     -10.481000      15.721000 
        Cl       7.747000     -10.481000      26.201000 
        Cl      26.201000     -18.454000     -15.721000 
        Cl     -15.721000       5.240000      -7.973000 
        Cl     -15.721000       5.240000       2.507000 
        Cl     -15.721000       5.240000      12.988000 
        Cl     -15.721000       5.240000      23.468000 
        Cl      28.709000       5.240000       0.000000 
        Cl      28.709000       5.240000      10.481000 
        Cl      28.709000       5.240000      20.961000 
        Cl       7.747000       0.000000     -26.201000 
        Cl       7.747000       0.000000     -15.721000 
        Cl       7.747000       0.000000      -5.240000 
        Cl       7.747000       0.000000       5.240000 
        Cl       7.747000       0.000000      15.721000 
        Cl       7.747000       0.000000      26.201000 
        Cl     -15.721000      15.721000     -18.454000 
        Cl      28.709000       5.240000      31.442000 
        Cl      -7.747000     -20.961000      15.721000 
        Cl      28.709000      15.721000     -20.961000 
        Cl      28.709000      15.721000     -10.481000 
        Cl      26.201000     -18.454000      -5.240000 
        Cl       7.747000      10.481000     -26.201000 
        Cl       7.747000      10.481000     -15.721000 
        Cl       7.747000      10.481000      -5.240000 
        Cl       7.747000      10.481000       5.240000 
        Cl       7.747000      10.481000      15.721000 
        Cl     -15.721000      15.721000      -7.973000 
        Cl     -15.721000      15.721000       2.507000 
        Cl     -15.721000      15.721000      12.988000 
        Cl      28.709000      15.721000       0.000000 
        Cl      28.709000      15.721000      10.481000 
        Cl      28.709000      15.721000      20.961000 
        Cl      28.709000      15.721000      31.442000 
        Cl       7.747000      10.481000      26.201000 
        Cl      26.201000     -18.454000       5.240000 
        Cl       7.747000      20.961000     -26.201000 
        Cl       7.747000      20.961000     -15.721000 
        Cl       7.747000      20.961000      -5.240000 
        Cl       7.747000      20.961000       5.240000 
        Cl      15.721000     -13.214000     -10.481000 
        Cl      15.721000     -13.214000       0.000000 
        Cl      15.721000     -13.214000      10.481000 
        Cl      15.721000     -13.214000      20.961000 
        Cl      15.721000     -13.214000      31.442000 
        Cl      -7.747000     -20.961000      26.201000 
        Cl      15.721000      -2.733000     -20.961000 
        Cl      15.721000      -2.733000     -10.481000 
        Cl      15.721000      -2.733000       0.000000 
        Cl      15.721000      -2.733000      10.481000 
        Cl      15.721000      -2.733000      20.961000 
        Cl      15.721000      -2.733000      31.442000 
        Cl       7.747000      20.961000      15.721000 
        Cl      15.721000       7.747000     -20.961000 
        Cl      15.721000       7.747000     -10.481000 
        Cl      15.721000       7.747000       0.000000 
        Cl      15.721000       7.747000      10.481000 
        Cl      15.721000       7.747000      20.961000 
        Cl      15.721000       7.747000      31.442000 
        Cl      -7.747000     -10.481000     -26.201000 
        Cl      15.721000      18.228000     -20.961000 
        Cl      15.721000      18.228000     -10.481000 
        Cl      15.721000      18.228000       0.000000 
        Cl      15.721000      18.228000      10.481000 
        Cl      15.721000      18.228000      20.961000 
        Cl      15.721000      18.228000      31.442000 
        Cl      -7.747000     -10.481000     -15.721000 
        Cl      15.721000      28.709000     -20.961000 
        Cl      15.721000      28.709000     -10.481000 
        Cl      15.721000      28.709000       0.000000 
        Cl      15.721000      28.709000      10.481000 
        Cl      15.721000      28.709000      20.961000 
        Cl      15.721000      28.709000      31.442000 
        Cl     -26.201000      20.961000      -7.747000 
        Cl     -26.201000      20.961000       2.733000 
        Cl     -26.201000      20.961000      13.214000 
        Cl     -26.201000      20.961000      23.694000 
        Cl     -26.201000      20.961000      34.175000 
        Cl     -26.201000      31.442000     -18.228000 
        Cl      -7.747000     -10.481000      -5.240000 
        Cl      26.201000     -23.694000     -20.961000 
        Cl      26.201000     -23.694000     -10.481000 
        Cl      26.201000     -23.694000       0.000000 
        Cl      26.201000     -23.694000      10.481000 
        Cl      26.201000     -23.694000      20.961000 
        Cl      26.201000     -23.694000      31.442000 
        Cl      -7.747000     -10.481000       5.240000 
        Cl      26.201000     -13.214000     -20.961000 
        Cl     -15.721000      15.721000      23.468000 
        Cl     -15.721000      26.201000     -18.454000 
        Cl     -15.721000      26.201000      -7.973000 
        Cl     -15.721000      26.201000       2.507000 
        Cl      -7.747000     -10.481000      15.721000 
        Cl      -7.747000     -10.481000      26.201000 
        Cl       7.747000      20.961000      26.201000 
        Cl      -7.747000       0.000000     -26.201000 
        Cl      -7.747000       0.000000     -15.721000 
        Cl      -7.747000       0.000000      -5.240000 
        Cl      -7.747000       0.000000       5.240000 
        Cl     -15.721000      26.201000      12.988000 
        Cl     -15.721000      26.201000      23.468000 
        Cl     -26.201000      31.442000      -7.747000 
        Cl     -26.201000      31.442000       2.733000 
        Cl      28.709000      26.201000     -20.961000 
        Cl      28.709000      26.201000     -10.481000 
        Cl      -7.747000       0.000000      15.721000 
        Cl      -7.747000       0.000000      26.201000 
        Cl      26.201000     -18.454000      15.721000 
        Cl      -7.747000      10.481000     -26.201000 
        Cl      -7.747000      10.481000     -15.721000 
        Cl      -7.747000      10.481000      -5.240000 
        Cl     -26.201000      31.442000      13.214000 
        Cl     -26.201000      31.442000      23.694000 
        Cl     -26.201000      31.442000      34.175000 
        Cl      -7.747000      10.481000       5.240000 
        Cl      18.228000     -15.721000     -20.961000 
        Cl      28.709000      26.201000       0.000000 
        Cl      28.709000      26.201000      10.481000 
        Cl      -7.747000      10.481000      15.721000 
        Cl      -7.747000      10.481000      26.201000 
        Cl       7.747000      31.442000     -26.201000 
        Cl      -7.747000      20.961000     -26.201000 
        Cl      -7.747000      20.961000     -15.721000 
        Cl      -7.747000      20.961000      -5.240000 
        Cl      -7.747000      20.961000       5.240000 
        Cl     -23.694000     -26.201000     -20.961000 
        Cl     -23.694000     -26.201000     -10.481000 
        Cl     -23.694000     -26.201000       0.000000 
        Cl      28.709000      26.201000      20.961000 
        Cl      28.709000      26.201000      31.442000 
        Cl      18.228000     -15.721000     -10.481000 
        Cl      -7.747000      20.961000      15.721000 
        Cl      -7.747000      20.961000      26.201000 
        Cl       7.747000      31.442000     -15.721000 
        Cl      -7.747000      31.442000     -26.201000 
        Cl      -7.747000      31.442000     -15.721000 
        Cl      -7.747000      31.442000      -5.240000 
        Cl     -23.694000     -26.201000      10.481000 
        Cl     -23.694000     -26.201000      20.961000 
        Cl     -23.694000     -26.201000      31.442000 
        Cl      -7.747000      31.442000       5.240000 
        Cl      18.228000     -15.721000       0.000000 
        Cl      18.228000     -15.721000      10.481000 
        Cl     -15.721000       7.747000      20.961000 
        Cl      -7.747000      31.442000      15.721000 
        Cl      -7.747000      31.442000      26.201000 
        Cl       7.747000      31.442000      -5.240000 
        Cl       7.747000      26.201000     -20.961000 
        Cl       7.747000      26.201000     -10.481000 
        Cl       7.747000      26.201000       0.000000 
        Cl     -23.694000     -15.721000     -20.961000 
        Cl     -23.694000     -15.721000     -10.481000 
        Cl     -23.694000     -15.721000       0.000000 
        Cl     -15.721000       7.747000      31.442000 
        Cl     -15.721000     -20.961000     -18.228000 
        Cl       7.747000      26.201000      10.481000 
        Cl     -15.721000     -13.214000      10.481000 
        Cl     -15.721000     -13.214000      20.961000 
        Cl     -15.721000     -13.214000      31.442000 
        Cl       2.733000     -20.961000     -26.201000 
        Cl       2.733000     -20.961000     -15.721000 
        Cl      26.201000     -13.214000     -10.481000 
        Cl      26.201000     -13.214000       0.000000 
        Cl      26.201000     -13.214000      10.481000 
        Cl      26.201000     -13.214000      20.961000 
        Cl      26.201000     -13.214000      31.442000 
        Cl       2.733000     -20.961000      -5.240000 
        Cl      26.201000      -2.733000     -20.961000 
        Cl      26.201000      -2.733000     -10.481000 
        Cl      26.201000      -2.733000       0.000000 
        Cl      26.201000      -2.733000      10.481000 
        Cl      26.201000      -2.733000      20.961000 
        Cl      26.201000      -2.733000      31.442000 
        Cl       2.733000     -20.961000       5.240000 
        Cl      26.201000       7.747000     -20.961000 
        Cl      26.201000       7.747000     -10.481000 
        Cl      26.201000       7.747000       0.000000 
        Cl      26.201000       7.747000      10.481000 
        Cl      26.201000       7.747000      20.961000 
        Cl      26.201000       7.747000      31.442000 
        Cl       2.733000     -20.961000      15.721000 
        Cl      26.201000      18.228000     -20.961000 
        Cl      26.201000      18.228000     -10.481000 
        Cl      26.201000      18.228000       0.000000 
        Cl      26.201000      18.228000      10.481000 
        Cl      26.201000      18.228000      20.961000 
        Cl      26.201000      18.228000      31.442000 
        Cl       2.733000     -20.961000      26.201000 
        Cl      26.201000      28.709000     -20.961000 
        Cl      26.201000      28.709000     -10.481000 
        Cl      26.201000      28.709000       0.000000 
        Cl      26.201000      28.709000      10.481000 
        Cl      26.201000      28.709000      20.961000 
        Cl      26.201000      28.709000      31.442000 
        Cl     -15.721000     -20.961000      -7.747000 
        Cl     -15.721000     -20.961000       2.733000 
        Cl     -15.721000     -20.961000      13.214000 
        Cl     -15.721000     -20.961000      23.694000 
        Cl     -15.721000     -10.481000     -18.228000 
        Cl       5.240000     -26.201000     -28.935000 
        Cl       5.240000     -26.201000     -18.454000 
        Cl       5.240000     -26.201000      -7.973000 
        Cl       5.240000     -26.201000       2.507000 
        Cl       5.240000     -26.201000      12.988000 
        Cl       5.240000     -26.201000      23.468000 
        Cl       5.240000     -26.201000      33.949000 
        Cl       5.240000     -15.721000     -18.454000 
        Cl       7.747000      31.442000       5.240000 
        Cl       7.747000      31.442000      15.721000 
        Cl       7.747000      31.442000      26.201000 
        Cl      26.201000     -18.454000      26.201000 
        Cl     -15.721000      28.935000     -26.201000 
        Cl       7.747000      -5.240000     -20.961000 
        Cl     -15.721000     -10.481000      -7.747000 
        Cl     -15.721000     -10.481000       2.733000 
        Cl     -15.721000     -10.481000      13.214000 
        Cl     -15.721000     -10.481000      23.694000 
        Cl     -15.721000       0.000000     -18.228000 
        Cl       7.747000      -5.240000     -10.481000 
        Cl       5.240000      20.961000     -23.694000 
        Cl       5.240000      20.961000     -13.214000 
        Cl     -15.721000      28.935000     -15.721000 
        Cl     -15.721000     -23.694000     -20.961000 
        Cl      18.228000     -20.961000     -26.201000 
        Cl     -15.721000       0.000000      -7.747000 
        Cl     -15.721000       0.000000       2.733000 
        Cl     -15.721000       0.000000      13.214000 
        Cl     -15.721000       0.000000      23.694000 
        Cl     -15.721000      10.481000     -18.228000 
        Cl      18.228000     -20.961000     -15.721000 
        Cl      18.228000     -20.961000      -5.240000 
        Cl      18.228000     -20.961000       5.240000 
        Cl      18.228000     -20.961000      15.721000 
        Cl      18.228000     -20.961000      26.201000 
        Cl      26.201000      -5.240000      28.935000 
        Cl     -15.721000      10.481000      -7.747000 
        Cl     -15.721000      10.481000       2.733000 
        Cl     -15.721000      10.481000      13.214000 
        Cl     -15.721000      10.481000      23.694000 
        Cl     -15.721000      20.961000     -18.228000 
        Cl      18.228000     -10.481000     -26.201000 
        Cl      18.228000     -10.481000     -15.721000 
        Cl      18.228000     -10.481000      -5.240000 
        Cl      18.228000     -10.481000       5.240000 
        Cl      18.228000     -10.481000      15.721000 
        Cl      18.228000     -10.481000      26.201000 
        Cl     -15.721000      20.961000      -7.747000 
        Cl     -15.721000      20.961000       2.733000 
        Cl     -15.721000      20.961000      13.214000 
        Cl     -15.721000      20.961000      23.694000 
        Cl     -15.721000      31.442000     -28.709000 
        Cl     -15.721000      31.442000     -18.228000 
        Cl      26.201000      -7.973000     -26.201000 
        Cl      18.228000       0.000000     -26.201000 
        Cl      18.228000       0.000000     -15.721000 
        Cl      18.228000       0.000000      -5.240000 
        Cl      18.228000       0.000000       5.240000 
        Cl      18.228000       0.000000      15.721000 
        Cl     -15.721000      31.442000      -7.747000 
        Cl     -15.721000      31.442000       2.733000 
        Cl     -15.721000      31.442000      13.214000 
        Cl     -15.721000      31.442000      23.694000 
        Cl      18.228000     -15.721000      20.961000 
        Cl      18.228000     -15.721000      31.442000 
        Cl      18.228000       0.000000      26.201000 
        Cl      26.201000      -7.973000     -15.721000 
        Cl      18.228000      10.481000     -26.201000 
        Cl      18.228000      10.481000     -15.721000 
        Cl      18.228000      10.481000      -5.240000 
        Cl      18.228000      10.481000       5.240000 
        Cl      18.228000      10.481000      15.721000 
        Cl      18.228000      -5.240000     -20.961000 
        Cl      18.228000      -5.240000     -10.481000 
        Cl       2.733000     -10.481000     -26.201000 
        Cl     -15.721000      18.228000     -20.961000 
        Cl      -5.240000     -20.961000     -18.228000 
        Cl     -23.694000     -15.721000      10.481000 
        Cl     -23.694000     -15.721000      20.961000 
        Cl     -23.694000     -15.721000      31.442000 
        Cl       2.733000     -10.481000     -15.721000 
        Cl     -23.694000      -5.240000     -20.961000 
        Cl      -5.240000     -26.201000     -18.454000 
        Cl      -5.240000     -26.201000      -7.973000 
        Cl      18.228000      10.481000      26.201000 
        Cl      26.201000      -7.973000      -5.240000 
        Cl      18.228000      20.961000     -26.201000 
        Cl      18.228000      20.961000     -15.721000 
        Cl      18.228000      20.961000      -5.240000 
        Cl      18.228000      20.961000       5.240000 
        Cl     -23.694000      -5.240000     -10.481000 
        Cl     -23.694000      -5.240000       0.000000 
        Cl     -23.694000      -5.240000      10.481000 
        Cl     -23.694000      -5.240000      20.961000 
        Cl     -23.694000      -5.240000      31.442000 
        Cl      -5.240000     -26.201000       2.507000 
        Cl      -5.240000     -26.201000      12.988000 
        Cl      18.228000      20.961000      15.721000 
        Cl      18.228000      20.961000      26.201000 
        Cl      26.201000      -7.973000       5.240000 
        Cl      18.228000      31.442000     -26.201000 
        Cl      18.228000      31.442000     -15.721000 
        Cl      18.228000      31.442000      -5.240000 
        Cl       2.733000     -10.481000      -5.240000 
        Cl     -23.694000       5.240000     -20.961000 
        Cl     -23.694000       5.240000     -10.481000 
        Cl     -23.694000       5.240000       0.000000 
        Cl      -5.240000     -26.201000      23.468000 
        Cl      -5.240000     -26.201000      33.949000 
        Cl      18.228000      31.442000       5.240000 
        Cl      18.228000      31.442000      15.721000 
        Cl      18.228000      31.442000      26.201000 
        Cl      26.201000      -7.973000      15.721000 
        Cl       7.747000      -5.240000       0.000000 
        Cl       7.747000      -5.240000      10.481000 
        Cl     -23.694000       5.240000      10.481000 
        Cl     -23.694000       5.240000      20.961000 
        Cl     -23.694000       5.240000      31.442000 
        Cl       2.733000     -10.481000       5.240000 
        Cl      -5.240000     -15.721000     -18.454000 
        Cl      -5.240000     -15.721000      -7.973000 
        Cl      -5.240000     -15.721000       2.507000 
        Cl       7.747000      -5.240000      20.961000 
        Cl     -15.721000     -23.694000     -10.481000 
        Cl     -15.721000     -23.694000       0.000000 
        Cl     -15.721000     -23.694000      10.481000 
        Cl     -15.721000     -23.694000      20.961000 
        Cl      28.709000     -20.961000     -26.201000 
        Cl     -23.694000      15.721000     -20.961000 
        Cl     -23.694000      15.721000     -10.481000 
        Cl     -23.694000      15.721000       0.000000 
        Cl     -23.694000      15.721000      10.481000 
        Cl      -5.240000     -15.721000      12.988000 
        Cl      -5.240000     -15.721000      23.468000 
        Cl      28.709000     -20.961000     -15.721000 
        Cl      28.709000     -20.961000      -5.240000 
        Cl      28.709000     -20.961000       5.240000 
        Cl      28.709000     -20.961000      15.721000 
        Cl      28.709000     -20.961000      26.201000 
        Cl      26.201000      -7.973000      26.201000 
        Cl     -23.694000      15.721000      20.961000 
        Cl     -23.694000      15.721000      31.442000 
        Cl       2.733000     -10.481000      15.721000 
        Cl      -5.240000      -5.240000     -18.454000 
        Cl      -5.240000      -5.240000      -7.973000 
        Cl      -5.240000      -5.240000       2.507000 
        Cl      28.709000     -10.481000     -26.201000 
        Cl      28.709000     -10.481000     -15.721000 
        Cl      28.709000     -10.481000      -5.240000 
        Cl      28.709000     -10.481000       5.240000 
        Cl      28.709000     -10.481000      15.721000 
        Cl      28.709000     -10.481000      26.201000 
        Cl     -26.201000     -26.201000     -23.468000 
        Cl     -26.201000     -26.201000     -12.988000 
        Cl     -26.201000     -26.201000      -2.507000 
        Cl     -26.201000     -26.201000       7.973000 
        Cl     -26.201000     -26.201000      18.454000 
        Cl     -26.201000     -26.201000      28.935000 
        Cl      26.201000      15.721000     -23.468000 
        Cl     -26.201000     -15.721000     -23.468000 
        Cl     -26.201000     -15.721000     -12.988000 
        Cl     -26.201000     -15.721000      -2.507000 
        Cl     -26.201000     -15.721000       7.973000 
        Cl     -26.201000     -15.721000      18.454000 
        Cl     -26.201000     -15.721000      28.935000 
        Cl      28.709000       0.000000     -26.201000 
        Cl     -26.201000      -5.240000     -23.468000 
        Cl     -26.201000      -5.240000     -12.988000 
        Cl     -26.201000      -5.240000      -2.507000 
        Cl     -26.201000      -5.240000       7.973000 
        Cl     -26.201000      -5.240000      18.454000 
        Cl     -26.201000      -5.240000      28.935000 
        Cl      28.709000       0.000000     -15.721000 
        Cl     -26.201000       5.240000     -23.468000 
        Cl     -26.201000       5.240000     -12.988000 
        Cl     -26.201000       5.240000      -2.507000 
        Cl     -26.201000       5.240000       7.973000 
        Cl     -26.201000       5.240000      18.454000 
        Cl     -26.201000       5.240000      28.935000 
        Cl      28.709000       0.000000      -5.240000 
        Cl     -26.201000      15.721000     -23.468000 
        Cl     -26.201000      15.721000     -12.988000 
        Cl     -26.201000      15.721000      -2.507000 
        Cl     -26.201000      15.721000       7.973000 
        Cl     -26.201000      15.721000      18.454000 
        Cl     -26.201000      15.721000      28.935000 
        Cl      28.709000       0.000000       5.240000 
        Cl     -26.201000      26.201000     -23.468000 
        Cl     -26.201000      26.201000     -12.988000 
        Cl     -26.201000      26.201000      -2.507000 
        Cl     -26.201000      26.201000       7.973000 
        Cl     -26.201000      26.201000      18.454000 
        Cl     -26.201000      26.201000      28.935000 
        Cl      28.709000       0.000000      15.721000 
        Cl      -5.240000     -20.961000      -7.747000 
        Cl      -5.240000     -20.961000       2.733000 
        Cl      -5.240000     -20.961000      13.214000 
        Cl      -5.240000     -20.961000      23.694000 
        Cl      -5.240000     -10.481000     -18.228000 
        Cl       2.733000     -10.481000      26.201000 
        Cl      28.709000       0.000000      26.201000 
        Cl       2.733000       0.000000     -26.201000 
        Cl       2.733000       0.000000     -15.721000 
        Cl       2.733000       0.000000      -5.240000 
        Cl       2.733000       0.000000       5.240000 
        Cl      -5.240000     -10.481000      -7.747000 
        Cl      -5.240000     -10.481000       2.733000 
        Cl      -5.240000     -10.481000      13.214000 
        Cl      -5.240000     -10.481000      23.694000 
        Cl      -5.240000       0.000000     -28.709000 
        Cl      -5.240000       0.000000     -18.228000 
        Cl       2.733000       0.000000      15.721000 
        Cl       2.733000       0.000000      26.201000 
        Cl      26.201000       2.507000     -26.201000 
        Cl       2.733000      10.481000     -26.201000 
        Cl       2.733000      10.481000     -15.721000 
        Cl       2.733000      10.481000      -5.240000 
        Cl      -5.240000       0.000000      -7.747000 
        Cl      -5.240000       0.000000       2.733000 
        Cl      -5.240000       0.000000      13.214000 
        Cl      -5.240000       0.000000      23.694000 
        Cl      -5.240000      10.481000     -18.228000 
        Cl       2.733000      10.481000       5.240000 
        Cl       2.733000      10.481000      15.721000 
        Cl       2.733000      10.481000      26.201000 
        Cl      28.709000      10.481000     -26.201000 
        Cl       2.733000      20.961000     -26.201000 
        Cl       2.733000      20.961000     -15.721000 
        Cl      -5.240000      10.481000      -7.747000 
        Cl      -5.240000      10.481000       2.733000 
        Cl      -5.240000      10.481000      13.214000 
        Cl      -5.240000      10.481000      23.694000 
        Cl      -5.240000      20.961000     -18.228000 
        Cl       2.733000      20.961000      -5.240000 
        Cl       2.733000      20.961000       5.240000 
        Cl       2.733000      20.961000      15.721000 
        Cl       2.733000      20.961000      26.201000 
        Cl      28.709000      10.481000     -15.721000 
        Cl       2.733000      31.442000     -26.201000 
        Cl      -5.240000      20.961000      -7.747000 
        Cl      -5.240000      20.961000       2.733000 
        Cl      -5.240000      20.961000      13.214000 
        Cl      -5.240000      20.961000      23.694000 
        Cl      -5.240000      31.442000     -28.709000 
        Cl      -5.240000      31.442000     -18.228000 
        Cl       2.733000      31.442000     -15.721000 
        Cl       2.733000      31.442000      -5.240000 
        Cl       2.733000      31.442000       5.240000 
        Cl       2.733000      31.442000      15.721000 
        Cl       2.733000      31.442000      26.201000 
        Cl      28.709000      10.481000      -5.240000 
        Cl      -5.240000      31.442000      -7.747000 
        Cl      -5.240000      31.442000       2.733000 
        Cl      -5.240000      31.442000      13.214000 
        Cl      -5.240000      31.442000      23.694000 
        Cl      18.228000      -5.240000       0.000000 
        Cl      18.228000      -5.240000      10.481000 
        Cl       7.747000      26.201000      20.961000 
        Cl       7.747000      26.201000      31.442000 
        Cl      26.201000      10.481000     -13.214000 
        Cl      -5.240000     -23.694000     -20.961000 
        Cl      28.709000      10.481000       5.240000 
        Cl     -15.721000      -2.733000     -20.961000 
        Cl      18.228000      -5.240000      20.961000 
        Cl      18.228000      -5.240000      31.442000 
        Cl     -15.721000      18.228000     -10.481000 
        Cl     -15.721000      18.228000       0.000000 
        Cl     -15.721000      18.228000      10.481000 
        Cl       5.240000     -20.961000     -18.228000 
        Cl     -15.721000     -26.201000     -23.468000 
        Cl     -15.721000     -26.201000     -12.988000 
        Cl     -15.721000     -26.201000      -2.507000 
        Cl     -15.721000     -26.201000       7.973000 
        Cl     -15.721000     -26.201000      18.454000 
        Cl     -15.721000     -26.201000      28.935000 
        Cl      28.709000      10.481000      15.721000 
        Cl     -15.721000     -15.721000     -23.468000 
        Cl     -15.721000     -15.721000     -12.988000 
        Cl     -15.721000     -15.721000      -2.507000 
        Cl     -15.721000     -15.721000       7.973000 
        Cl     -15.721000     -15.721000      18.454000 
        Cl     -15.721000     -15.721000      28.935000 
        Cl      28.709000      10.481000      26.201000 
        Cl     -15.721000      -5.240000     -23.468000 
        Cl     -15.721000      -5.240000     -12.988000 
        Cl     -15.721000      -5.240000      -2.507000 
        Cl     -15.721000      -5.240000       7.973000 
        Cl     -15.721000      -5.240000      18.454000 
        Cl     -15.721000      -5.240000      28.935000 
        Cl      26.201000       2.507000     -15.721000 
        Cl     -15.721000       5.240000     -23.468000 
        Cl     -15.721000       5.240000     -12.988000 
        Cl     -15.721000       5.240000      -2.507000 
        Cl     -15.721000       5.240000       7.973000 
        Cl     -15.721000       5.240000      18.454000 
        Cl     -15.721000       5.240000      28.935000 
        Cl      28.709000      20.961000     -26.201000 
        Cl     -15.721000      15.721000     -23.468000 
        Cl     -15.721000      15.721000     -12.988000 
        Cl     -15.721000      15.721000      -2.507000 
        Cl     -15.721000      15.721000       7.973000 
        Cl     -15.721000      15.721000      18.454000 
        Cl     -15.721000      15.721000      28.935000 
        Cl      28.709000      20.961000     -15.721000 
        Cl     -15.721000      26.201000     -23.468000 
        Cl     -15.721000      26.201000     -12.988000 
        Cl     -15.721000      26.201000      -2.507000 
        Cl     -15.721000      26.201000       7.973000 
        Cl     -15.721000      26.201000      18.454000 
        Cl     -15.721000      26.201000      28.935000 
        Cl      28.709000      20.961000      -5.240000 
        Cl       5.240000     -20.961000      -7.747000 
        Cl       5.240000     -20.961000       2.733000 
        Cl       5.240000     -20.961000      13.214000 
        Cl       5.240000     -20.961000      23.694000 
        Cl       5.240000     -10.481000     -18.228000 
        Cl     -23.694000      26.201000     -20.961000 
        Cl     -23.694000      26.201000     -10.481000 
        Cl     -23.694000      26.201000       0.000000 
        Cl     -23.694000      26.201000      10.481000 
        Cl     -23.694000      26.201000      20.961000 
        Cl     -23.694000      26.201000      31.442000 
        Cl      -5.240000      -5.240000      12.988000 
        Cl     -15.721000      -2.733000     -10.481000 
        Cl     -28.935000     -20.961000      31.442000 
        Cl      13.214000     -20.961000     -26.201000 
        Cl      13.214000     -20.961000     -15.721000 
        Cl     -28.935000       0.000000      31.442000 
        Cl      13.214000     -20.961000      -5.240000 
        Cl      13.214000     -20.961000       5.240000 
        Cl      13.214000     -20.961000      15.721000 
        Cl     -28.935000      31.442000     -10.481000 
        Cl     -28.935000      31.442000      10.481000 
        Cl     -28.935000      31.442000      20.961000 
        Cl       5.240000     -10.481000      -7.747000 
        Cl       5.240000     -10.481000       2.733000 
        Cl       5.240000     -10.481000      13.214000 
        Cl       5.240000     -10.481000      23.694000 
        Cl      -5.240000      -5.240000      23.468000 
        Cl      13.214000     -20.961000      26.201000 
        Cl     -18.454000     -20.961000     -20.961000 
        Cl     -18.454000     -20.961000     -10.481000 
        Cl     -18.454000     -20.961000       0.000000 
        Cl     -18.454000     -20.961000      10.481000 
        Cl     -18.454000     -20.961000      20.961000 
        Cl     -18.454000     -20.961000      31.442000 
        Cl      28.709000      20.961000       5.240000 
        Cl     -18.454000     -10.481000     -20.961000 
        Cl     -18.454000     -10.481000     -10.481000 
        Cl     -18.454000     -10.481000       0.000000 
        Cl     -18.454000     -10.481000      10.481000 
        Cl     -18.454000     -10.481000      20.961000 
        Cl     -18.454000     -10.481000      31.442000 
        Cl      13.214000     -10.481000     -26.201000 
        Cl     -18.454000       0.000000     -20.961000 
        Cl     -18.454000       0.000000     -10.481000 
        Cl     -18.454000       0.000000       0.000000 
        Cl     -18.454000       0.000000      10.481000 
        Cl     -18.454000       0.000000      20.961000 
        Cl     -18.454000       0.000000      31.442000 
        Cl      13.214000     -10.481000     -15.721000 
        Cl     -18.454000      10.481000     -20.961000 
        Cl     -18.454000      10.481000     -10.481000 
        Cl     -18.454000      10.481000       0.000000 
        Cl     -18.454000      10.481000      10.481000 
        Cl     -18.454000      10.481000      20.961000 
        Cl     -18.454000      10.481000      31.442000 
        Cl      13.214000     -10.481000      -5.240000 
        Cl     -18.454000      20.961000     -20.961000 
        Cl     -18.454000      20.961000     -10.481000 
        Cl     -18.454000      20.961000       0.000000 
        Cl     -18.454000      20.961000      10.481000 
        Cl     -18.454000      20.961000      20.961000 
        Cl     -18.454000      20.961000      31.442000 
        Cl      13.214000     -10.481000       5.240000 
        Cl     -18.454000      31.442000     -20.961000 
        Cl     -18.454000      31.442000     -10.481000 
        Cl     -18.454000      31.442000       0.000000 
        Cl     -18.454000      31.442000      10.481000 
        Cl     -18.454000      31.442000      20.961000 
        Cl     -18.454000      31.442000      31.442000 
        Cl       5.240000       0.000000     -18.228000 
        Cl      13.214000     -10.481000      15.721000 
        Cl     -13.214000     -26.201000     -20.961000 
        Cl     -13.214000     -26.201000     -10.481000 
        Cl     -13.214000     -26.201000       0.000000 
        Cl      13.214000     -10.481000      26.201000 
        Cl      -7.973000     -20.961000     -20.961000 
        Cl      -7.973000     -20.961000     -10.481000 
        Cl      -7.973000     -20.961000       0.000000 
        Cl      -7.973000     -20.961000      10.481000 
        Cl      -7.973000     -20.961000      20.961000 
        Cl      -7.973000     -20.961000      31.442000 
        Cl      28.709000      20.961000      15.721000 
        Cl      -7.973000     -10.481000     -20.961000 
        Cl      -7.973000     -10.481000     -10.481000 
        Cl      -7.973000     -10.481000       0.000000 
        Cl      -7.973000     -10.481000      10.481000 
        Cl      -7.973000     -10.481000      20.961000 
        Cl      -7.973000     -10.481000      31.442000 
        Cl      13.214000       0.000000     -26.201000 
        Cl      -7.973000       0.000000     -20.961000 
        Cl      -7.973000       0.000000     -10.481000 
        Cl      -7.973000       0.000000       0.000000 
        Cl      -7.973000       0.000000      10.481000 
        Cl      -7.973000       0.000000      20.961000 
        Cl      -7.973000       0.000000      31.442000 
        Cl      13.214000       0.000000     -15.721000 
        Cl      -7.973000      10.481000     -20.961000 
        Cl      -7.973000      10.481000     -10.481000 
        Cl      -7.973000      10.481000       0.000000 
        Cl      -7.973000      10.481000      10.481000 
        Cl      -7.973000      10.481000      20.961000 
        Cl      -7.973000      10.481000      31.442000 
        Cl      13.214000       0.000000      -5.240000 
        Cl      -7.973000      20.961000     -20.961000 
        Cl      -7.973000      20.961000     -10.481000 
        Cl      -7.973000      20.961000       0.000000 
        Cl      -7.973000      20.961000      10.481000 
        Cl      -7.973000      20.961000      20.961000 
        Cl      -7.973000      20.961000      31.442000 
        Cl      13.214000       0.000000       5.240000 
        Cl      -7.973000      31.442000     -20.961000 
        Cl      -7.973000      31.442000     -10.481000 
        Cl      -7.973000      31.442000       0.000000 
        Cl      -7.973000      31.442000      10.481000 
        Cl      -7.973000      31.442000      20.961000 
        Cl      -7.973000      31.442000      31.442000 
        Cl     -13.214000     -26.201000      10.481000 
        Cl     -13.214000     -26.201000      20.961000 
        Cl     -13.214000     -26.201000      31.442000 
        Cl      13.214000       0.000000      15.721000 
        Cl     -13.214000     -15.721000     -20.961000 
        Cl      -5.240000       5.240000     -18.454000 
        Cl      -5.240000       5.240000      -7.973000 
        Cl      13.214000       0.000000      26.201000 
        Cl       2.507000     -20.961000     -20.961000 
        Cl       2.507000     -20.961000     -10.481000 
        Cl       2.507000     -20.961000       0.000000 
        Cl       2.507000     -20.961000      10.481000 
        Cl       2.507000     -20.961000      20.961000 
        Cl       2.507000     -20.961000      31.442000 
        Cl      28.709000      20.961000      26.201000 
        Cl       2.507000     -10.481000     -20.961000 
        Cl       2.507000     -10.481000     -10.481000 
        Cl       2.507000     -10.481000       0.000000 
        Cl       2.507000     -10.481000      10.481000 
        Cl       2.507000     -10.481000      20.961000 
        Cl       2.507000     -10.481000      31.442000 
        Cl      13.214000      10.481000     -26.201000 
        Cl       2.507000       0.000000     -20.961000 
        Cl       2.507000       0.000000     -10.481000 
        Cl       2.507000       0.000000       0.000000 
        Cl       2.507000       0.000000      10.481000 
        Cl       2.507000       0.000000      20.961000 
        Cl       2.507000       0.000000      31.442000 
        Cl      13.214000      10.481000     -15.721000 
        Cl       2.507000      10.481000     -20.961000 
        Cl       2.507000      10.481000     -10.481000 
        Cl       2.507000      10.481000       0.000000 
        Cl       2.507000      10.481000      10.481000 
        Cl       2.507000      10.481000      20.961000 
        Cl       2.507000      10.481000      31.442000 
        Cl      13.214000      10.481000      -5.240000 
        Cl       2.507000      20.961000     -20.961000 
        Cl       2.507000      20.961000     -10.481000 
        Cl       2.507000      20.961000       0.000000 
        Cl       2.507000      20.961000      10.481000 
        Cl       2.507000      20.961000      20.961000 
        Cl       2.507000      20.961000      31.442000 
        Cl      13.214000      10.481000       5.240000 
        Cl       2.507000      31.442000     -20.961000 
        Cl       2.507000      31.442000     -10.481000 
        Cl       2.507000      31.442000       0.000000 
        Cl       2.507000      31.442000      10.481000 
        Cl       2.507000      31.442000      20.961000 
        Cl       2.507000      31.442000      31.442000 
        Cl     -13.214000     -15.721000     -10.481000 
        Cl     -13.214000     -15.721000       0.000000 
        Cl     -13.214000     -15.721000      10.481000 
        Cl     -13.214000     -15.721000      20.961000 
        Cl      -5.240000       5.240000       2.507000 
        Cl      -5.240000       5.240000      12.988000 
        Cl      -5.240000       5.240000      23.468000 
        Cl      13.214000      10.481000      15.721000 
        Cl      12.988000     -20.961000     -20.961000 
        Cl      12.988000     -20.961000     -10.481000 
        Cl      12.988000     -20.961000       0.000000 
        Cl      12.988000     -20.961000      10.481000 
        Cl      12.988000     -20.961000      20.961000 
        Cl      12.988000     -20.961000      31.442000 
        Cl      13.214000      10.481000      26.201000 
        Cl      12.988000     -10.481000     -20.961000 
        Cl      12.988000     -10.481000     -10.481000 
        Cl      12.988000     -10.481000       0.000000 
        Cl      12.988000     -10.481000      10.481000 
        Cl      12.988000     -10.481000      20.961000 
        Cl      12.988000     -10.481000      31.442000 
        Cl      26.201000       2.507000      -5.240000 
        Cl      12.988000       0.000000     -20.961000 
        Cl      12.988000       0.000000     -10.481000 
        Cl      12.988000       0.000000       0.000000 
        Cl      12.988000       0.000000      10.481000 
        Cl      12.988000       0.000000      20.961000 
        Cl      12.988000       0.000000      31.442000 
        Cl      13.214000      20.961000     -26.201000 
        Cl      12.988000      10.481000     -20.961000 
        Cl      12.988000      10.481000     -10.481000 
        Cl      12.988000      10.481000       0.000000 
        Cl      12.988000      10.481000      10.481000 
        Cl      12.988000      10.481000      20.961000 
        Cl      12.988000      10.481000      31.442000 
        Cl      13.214000      20.961000     -15.721000 
        Cl      12.988000      20.961000     -20.961000 
        Cl      12.988000      20.961000     -10.481000 
        Cl      12.988000      20.961000       0.000000 
        Cl      12.988000      20.961000      10.481000 
        Cl      12.988000      20.961000      20.961000 
        Cl      12.988000      20.961000      31.442000 
        Cl      13.214000      20.961000      -5.240000 
        Cl      12.988000      31.442000     -20.961000 
        Cl      12.988000      31.442000     -10.481000 
        Cl      12.988000      31.442000       0.000000 
        Cl      12.988000      31.442000      10.481000 
        Cl      12.988000      31.442000      20.961000 
        Cl      12.988000      31.442000      31.442000 
        Cl     -13.214000     -15.721000      31.442000 
        Cl      13.214000      20.961000       5.240000 
        Cl     -13.214000      -5.240000     -20.961000 
        Cl     -13.214000      -5.240000     -10.481000 
        Cl      -5.240000      15.721000     -18.454000 
        Cl      13.214000      20.961000      15.721000 
        Cl      23.468000     -20.961000     -20.961000 
        Cl      23.468000     -20.961000     -10.481000 
        Cl      23.468000     -20.961000       0.000000 
        Cl      23.468000     -20.961000      10.481000 
        Cl      23.468000     -20.961000      20.961000 
        Cl      23.468000     -20.961000      31.442000 
        Cl      13.214000      20.961000      26.201000 
        Cl      23.468000     -10.481000     -20.961000 
        Cl      23.468000     -10.481000     -10.481000 
        Cl      23.468000     -10.481000       0.000000 
        Cl      23.468000     -10.481000      10.481000 
        Cl      23.468000     -10.481000      20.961000 
        Cl      23.468000     -10.481000      31.442000 
        Cl      28.709000      31.442000     -26.201000 
        Cl      23.468000       0.000000     -20.961000 
        Cl      23.468000       0.000000     -10.481000 
        Cl      23.468000       0.000000       0.000000 
        Cl      23.468000       0.000000      10.481000 
        Cl      23.468000       0.000000      20.961000 
        Cl      23.468000       0.000000      31.442000 
        Cl      13.214000      31.442000     -26.201000 
        Cl      23.468000      10.481000     -20.961000 
        Cl      23.468000      10.481000     -10.481000 
        Cl      23.468000      10.481000       0.000000 
        Cl      23.468000      10.481000      10.481000 
        Cl      23.468000      10.481000      20.961000 
        Cl      23.468000      10.481000      31.442000 
        Cl      13.214000      31.442000     -15.721000 
        Cl      23.468000      20.961000     -20.961000 
        Cl      23.468000      20.961000     -10.481000 
        Cl      23.468000      20.961000       0.000000 
        Cl      23.468000      20.961000      10.481000 
        Cl      23.468000      20.961000      20.961000 
        Cl      23.468000      20.961000      31.442000 
        Cl      13.214000      31.442000      -5.240000 
        Cl      23.468000      31.442000     -20.961000 
        Cl      23.468000      31.442000     -10.481000 
        Cl      23.468000      31.442000       0.000000 
        Cl      23.468000      31.442000      10.481000 
        Cl      23.468000      31.442000      20.961000 
        Cl      23.468000      31.442000      31.442000 
        Cl     -13.214000      -5.240000       0.000000 
        Cl     -13.214000      -5.240000      10.481000 
        Cl     -13.214000      -5.240000      20.961000 
        Cl      -5.240000      15.721000      -7.973000 
        Cl      -5.240000      15.721000       2.507000 
        Cl      -5.240000      15.721000      12.988000 
        Cl      -5.240000      15.721000      23.468000 
        Cl      13.214000      31.442000       5.240000 
        Cl      13.214000      31.442000      15.721000 
        Cl      13.214000      31.442000      26.201000 
        Cl      28.709000      31.442000     -15.721000 
        Cl      33.949000      10.481000      31.442000 
        Cl      -5.240000     -23.694000     -10.481000 
        Cl      33.949000      20.961000      31.442000 
        Cl      -5.240000     -23.694000       0.000000 
        Cl      33.949000      31.442000     -10.481000 
        Cl      33.949000      31.442000       0.000000 
        Cl      33.949000      31.442000      20.961000 
        Cl       5.240000     -15.721000      -7.973000 
        Cl       5.240000     -15.721000       2.507000 
        Cl       5.240000     -15.721000      12.988000 
        Cl       5.240000     -15.721000      23.468000 
        Cl       5.240000      -5.240000     -18.454000 
        Cl       5.240000      -5.240000      -7.973000 
        Cl       5.240000      -5.240000       2.507000 
        Cl       5.240000      -5.240000      12.988000 
        Cl       5.240000      -5.240000      23.468000 
        Cl       5.240000       5.240000     -18.454000 
        Cl       5.240000       5.240000      -7.973000 
        Cl       5.240000       5.240000       2.507000 
        Cl       5.240000       5.240000      12.988000 
        Cl       5.240000       5.240000      23.468000 
        Cl       5.240000      15.721000     -28.935000 
        Cl       5.240000      15.721000     -18.454000 
        Cl       5.240000      15.721000      -7.973000 
        Cl       5.240000      15.721000       2.507000 
        Cl       5.240000      15.721000      12.988000 
        Cl       5.240000      15.721000      23.468000 
        Cl       5.240000      26.201000     -18.454000 
        Cl       5.240000      26.201000      -7.973000 
        Cl       5.240000      26.201000       2.507000 
        Cl       5.240000      26.201000      12.988000 
        Cl       5.240000      26.201000      23.468000 
        Cl       5.240000       0.000000      -7.747000 
        Cl       5.240000       0.000000       2.733000 
        Cl       5.240000       0.000000      13.214000 
        Cl       5.240000       0.000000      23.694000 
        Cl       5.240000       0.000000      34.175000 
        Cl       5.240000      10.481000     -18.228000 
        Cl      -5.240000     -23.694000      10.481000 
        Cl     -28.709000     -26.201000     -20.961000 
        Cl     -28.709000     -26.201000       0.000000 
        Cl     -28.709000     -26.201000      20.961000 
        Cl     -28.709000     -26.201000      31.442000 
        Cl     -15.721000      -2.733000       0.000000 
        Cl     -15.721000      -2.733000      10.481000 
        Cl     -20.961000     -28.935000      31.442000 
        Cl     -15.721000      -2.733000      20.961000 
        Cl     -20.961000     -18.454000     -20.961000 
        Cl     -20.961000     -18.454000     -10.481000 
        Cl     -20.961000     -18.454000       0.000000 
        Cl     -20.961000     -18.454000      10.481000 
        Cl     -20.961000     -18.454000      20.961000 
        Cl     -20.961000     -18.454000      31.442000 
        Cl     -15.721000      -2.733000      31.442000 
        Cl     -20.961000      -7.973000     -20.961000 
        Cl     -20.961000      -7.973000     -10.481000 
        Cl     -20.961000      -7.973000       0.000000 
        Cl     -20.961000      -7.973000      10.481000 
        Cl     -20.961000      -7.973000      20.961000 
        Cl     -20.961000      -7.973000      31.442000 
        Cl      23.694000     -20.961000     -26.201000 
        Cl     -20.961000       2.507000     -20.961000 
        Cl     -20.961000       2.507000     -10.481000 
        Cl     -20.961000       2.507000       0.000000 
        Cl     -20.961000       2.507000      10.481000 
        Cl     -20.961000       2.507000      20.961000 
        Cl     -20.961000       2.507000      31.442000 
        Cl      23.694000     -20.961000     -15.721000 
        Cl     -20.961000      12.988000     -20.961000 
        Cl     -20.961000      12.988000     -10.481000 
        Cl     -20.961000      12.988000       0.000000 
        Cl     -20.961000      12.988000      10.481000 
        Cl     -20.961000      12.988000      20.961000 
        Cl     -20.961000      12.988000      31.442000 
        Cl      23.694000     -20.961000      -5.240000 
        Cl     -20.961000      23.468000     -20.961000 
        Cl     -20.961000      23.468000     -10.481000 
        Cl     -20.961000      23.468000       0.000000 
        Cl     -20.961000      23.468000      10.481000 
        Cl     -20.961000      23.468000      20.961000 
        Cl     -20.961000      23.468000      31.442000 
        Cl      23.694000     -20.961000       5.240000 
        Cl      23.694000     -20.961000      15.721000 
        Cl      23.694000     -20.961000      26.201000 
        Cl     -10.481000     -18.454000     -20.961000 
        Cl     -10.481000     -18.454000     -10.481000 
        Cl     -10.481000     -18.454000       0.000000 
        Cl     -10.481000     -18.454000      10.481000 
        Cl     -10.481000     -18.454000      20.961000 
        Cl     -10.481000     -18.454000      31.442000 
        Cl      28.709000      31.442000      -5.240000 
        Cl     -10.481000      -7.973000     -20.961000 
        Cl     -10.481000      -7.973000     -10.481000 
        Cl     -10.481000      -7.973000       0.000000 
        Cl     -10.481000      -7.973000      10.481000 
        Cl     -10.481000      -7.973000      20.961000 
        Cl     -10.481000      -7.973000      31.442000 
        Cl      23.694000     -10.481000     -26.201000 
        Cl     -10.481000       2.507000     -20.961000 
        Cl     -10.481000       2.507000     -10.481000 
        Cl     -10.481000       2.507000       0.000000 
        Cl     -10.481000       2.507000      10.481000 
        Cl     -10.481000       2.507000      20.961000 
        Cl     -10.481000       2.507000      31.442000 
        Cl      23.694000     -10.481000     -15.721000 
        Cl     -10.481000      12.988000     -20.961000 
        Cl     -10.481000      12.988000     -10.481000 
        Cl     -10.481000      12.988000       0.000000 
        Cl     -10.481000      12.988000      10.481000 
        Cl     -10.481000      12.988000      20.961000 
        Cl     -10.481000      12.988000      31.442000 
        Cl      23.694000     -10.481000      -5.240000 
        Cl     -10.481000      23.468000     -20.961000 
        Cl     -10.481000      23.468000     -10.481000 
        Cl     -10.481000      23.468000       0.000000 
        Cl     -10.481000      23.468000      10.481000 
        Cl     -10.481000      23.468000      20.961000 
        Cl     -10.481000      23.468000      31.442000 
        Cl      23.694000     -10.481000       5.240000 
        Cl      23.694000     -10.481000      15.721000 
        Cl       0.000000     -28.935000      31.442000 
        Cl      23.694000     -10.481000      26.201000 
        Cl       0.000000     -18.454000     -20.961000 
        Cl       0.000000     -18.454000     -10.481000 
        Cl       0.000000     -18.454000       0.000000 
        Cl       0.000000     -18.454000      10.481000 
        Cl       0.000000     -18.454000      20.961000 
        Cl       0.000000     -18.454000      31.442000 
        Cl      28.709000      31.442000       5.240000 
        Cl       0.000000      -7.973000     -20.961000 
        Cl       0.000000      -7.973000     -10.481000 
        Cl       0.000000      -7.973000       0.000000 
        Cl       0.000000      -7.973000      10.481000 
        Cl       0.000000      -7.973000      20.961000 
        Cl       0.000000      -7.973000      31.442000 
        Cl      23.694000       0.000000     -26.201000 
        Cl       0.000000       2.507000     -20.961000 
        Cl       0.000000       2.507000     -10.481000 
        Cl       0.000000       2.507000       0.000000 
        Cl       0.000000       2.507000      10.481000 
        Cl       0.000000       2.507000      20.961000 
        Cl       0.000000       2.507000      31.442000 
        Cl      23.694000       0.000000     -15.721000 
        Cl       0.000000      12.988000     -20.961000 
        Cl       0.000000      12.988000     -10.481000 
        Cl       0.000000      12.988000       0.000000 
        Cl       0.000000      12.988000      10.481000 
        Cl       0.000000      12.988000      20.961000 
        Cl       0.000000      12.988000      31.442000 
        Cl      23.694000       0.000000      -5.240000 
        Cl       0.000000      23.468000     -20.961000 
        Cl       0.000000      23.468000     -10.481000 
        Cl       0.000000      23.468000       0.000000 
        Cl       0.000000      23.468000      10.481000 
        Cl       0.000000      23.468000      20.961000 
        Cl       0.000000      23.468000      31.442000 
        Cl      23.694000       0.000000       5.240000 
        Cl      23.694000       0.000000      15.721000 
        Cl      23.694000       0.000000      26.201000 
        Cl      10.481000     -18.454000     -20.961000 
        Cl      10.481000     -18.454000     -10.481000 
        Cl      10.481000     -18.454000       0.000000 
        Cl      10.481000     -18.454000      10.481000 
        Cl      10.481000     -18.454000      20.961000 
        Cl      10.481000     -18.454000      31.442000 
        Cl      28.709000      31.442000      15.721000 
        Cl      10.481000      -7.973000     -20.961000 
        Cl      10.481000      -7.973000     -10.481000 
        Cl      10.481000      -7.973000       0.000000 
        Cl      10.481000      -7.973000      10.481000 
        Cl      10.481000      -7.973000      20.961000 
        Cl      10.481000      -7.973000      31.442000 
        Cl      23.694000      10.481000     -26.201000 
        Cl      10.481000       2.507000     -20.961000 
        Cl      10.481000       2.507000     -10.481000 
        Cl      10.481000       2.507000       0.000000 
        Cl      10.481000       2.507000      10.481000 
        Cl      10.481000       2.507000      20.961000 
        Cl      10.481000       2.507000      31.442000 
        Cl      23.694000      10.481000     -15.721000 
        Cl      10.481000      12.988000     -20.961000 
        Cl      10.481000      12.988000     -10.481000 
        Cl      10.481000      12.988000       0.000000 
        Cl      10.481000      12.988000      10.481000 
        Cl      10.481000      12.988000      20.961000 
        Cl      10.481000      12.988000      31.442000 
        Cl      23.694000      10.481000      -5.240000 
        Cl      10.481000      23.468000     -20.961000 
        Cl      10.481000      23.468000     -10.481000 
        Cl      10.481000      23.468000       0.000000 
        Cl      10.481000      23.468000      10.481000 
        Cl      10.481000      23.468000      20.961000 
        Cl      10.481000      23.468000      31.442000 
        Cl      23.694000      10.481000       5.240000 
        Cl      10.481000      33.949000     -10.481000 
        Cl      10.481000      33.949000      31.442000 
        Cl      23.694000      10.481000      15.721000 
        Cl      20.961000     -28.935000      31.442000 
        Cl      23.694000      10.481000      26.201000 
        Cl      20.961000     -18.454000     -20.961000 
        Cl      20.961000     -18.454000     -10.481000 
        Cl      20.961000     -18.454000       0.000000 
        Cl      20.961000     -18.454000      10.481000 
        Cl      20.961000     -18.454000      20.961000 
        Cl      20.961000     -18.454000      31.442000 
        Cl      28.709000      31.442000      26.201000 
        Cl      20.961000      -7.973000     -20.961000 
        Cl      20.961000      -7.973000     -10.481000 
        Cl      20.961000      -7.973000       0.000000 
        Cl      20.961000      -7.973000      10.481000 
        Cl      20.961000      -7.973000      20.961000 
        Cl      20.961000      -7.973000      31.442000 
        Cl      23.694000      20.961000     -26.201000 
        Cl      20.961000       2.507000     -20.961000 
        Cl      20.961000       2.507000     -10.481000 
        Cl      20.961000       2.507000       0.000000 
        Cl      20.961000       2.507000      10.481000 
        Cl      20.961000       2.507000      20.961000 
        Cl      20.961000       2.507000      31.442000 
        Cl      23.694000      20.961000     -15.721000 
        Cl      20.961000      12.988000     -20.961000 
        Cl      20.961000      12.988000     -10.481000 
        Cl      20.961000      12.988000       0.000000 
        Cl      20.961000      12.988000      10.481000 
        Cl      20.961000      12.988000      20.961000 
        Cl      20.961000      12.988000      31.442000 
        Cl      23.694000      20.961000      -5.240000 
        Cl      20.961000      23.468000     -20.961000 
        Cl      20.961000      23.468000     -10.481000 
        Cl      20.961000      23.468000       0.000000 
        Cl      20.961000      23.468000      10.481000 
        Cl      20.961000      23.468000      20.961000 
        Cl      20.961000      23.468000      31.442000 
        Cl      23.694000      20.961000       5.240000 
        Cl      20.961000      33.949000      31.442000 
        Cl      23.694000      20.961000      15.721000 
        Cl      31.442000     -28.935000     -20.961000 
        Cl      31.442000     -28.935000     -10.481000 
        Cl      31.442000     -28.935000      31.442000 
        Cl      23.694000      20.961000      26.201000 
        Cl      31.442000     -18.454000     -20.961000 
        Cl      31.442000     -18.454000     -10.481000 
        Cl      31.442000     -18.454000       0.000000 
        Cl      31.442000     -18.454000      10.481000 
        Cl      31.442000     -18.454000      20.961000 
        Cl      31.442000     -18.454000      31.442000 
        Cl      26.201000       2.507000       5.240000 
        Cl      31.442000      -7.973000     -20.961000 
        Cl      31.442000      -7.973000     -10.481000 
        Cl      31.442000      -7.973000       0.000000 
        Cl      31.442000      -7.973000      10.481000 
        Cl      31.442000      -7.973000      20.961000 
        Cl      31.442000      -7.973000      31.442000 
        Cl      23.694000      31.442000     -26.201000 
        Cl      31.442000       2.507000     -20.961000 
        Cl      31.442000       2.507000     -10.481000 
        Cl      31.442000       2.507000       0.000000 
        Cl      31.442000       2.507000      10.481000 
        Cl      31.442000       2.507000      20.961000 
        Cl      31.442000       2.507000      31.442000 
        Cl      23.694000      31.442000     -15.721000 
        Cl      31.442000      12.988000     -20.961000 
        Cl      31.442000      12.988000     -10.481000 
        Cl      31.442000      12.988000       0.000000 
        Cl      31.442000      12.988000      10.481000 
        Cl      31.442000      12.988000      20.961000 
        Cl      31.442000      12.988000      31.442000 
        Cl      23.694000      31.442000      -5.240000 
        Cl      31.442000      23.468000     -20.961000 
        Cl      31.442000      23.468000     -10.481000 
        Cl      31.442000      23.468000       0.000000 
        Cl      31.442000      23.468000      10.481000 
        Cl      31.442000      23.468000      20.961000 
        Cl      31.442000      23.468000      31.442000 
        Cl      23.694000      31.442000       5.240000 
        Cl      31.442000      33.949000     -20.961000 
        Cl      31.442000      33.949000      10.481000 
        Cl      31.442000      33.949000      31.442000 
        Cl     -13.214000      -5.240000      31.442000 
        Cl      23.694000      31.442000      15.721000 
        Cl     -13.214000       5.240000     -20.961000 
        Cl     -13.214000       5.240000     -10.481000 
        Cl     -13.214000       5.240000       0.000000 
        Cl     -13.214000       5.240000      10.481000 
        Cl      23.694000      31.442000      26.201000 
        Cl     -23.468000     -20.961000     -20.961000 
        Cl     -23.468000     -20.961000     -10.481000 
        Cl     -23.468000     -20.961000       0.000000 
        Cl     -23.468000     -20.961000      10.481000 
        Cl     -23.468000     -20.961000      20.961000 
        Cl     -23.468000     -20.961000      31.442000 
        Cl      15.721000     -26.201000     -23.468000 
        Cl     -23.468000     -10.481000     -20.961000 
        Cl     -23.468000     -10.481000     -10.481000 
        Cl     -23.468000     -10.481000       0.000000 
        Cl     -23.468000     -10.481000      10.481000 
        Cl     -23.468000     -10.481000      20.961000 
        Cl     -23.468000     -10.481000      31.442000 
        Cl      15.721000     -20.961000     -23.694000 
        Cl     -23.468000       0.000000     -20.961000 
        Cl     -23.468000       0.000000     -10.481000 
        Cl     -23.468000       0.000000       0.000000 
        Cl     -23.468000       0.000000      10.481000 
        Cl     -23.468000       0.000000      20.961000 
        Cl     -23.468000       0.000000      31.442000 
        Cl      15.721000     -20.961000     -13.214000 
        Cl     -23.468000      10.481000     -20.961000 
        Cl     -23.468000      10.481000     -10.481000 
        Cl     -23.468000      10.481000       0.000000 
        Cl     -23.468000      10.481000      10.481000 
        Cl     -23.468000      10.481000      20.961000 
        Cl     -23.468000      10.481000      31.442000 
        Cl      15.721000     -10.481000      -2.733000 
        Cl     -23.468000      20.961000     -20.961000 
        Cl     -23.468000      20.961000     -10.481000 
        Cl     -23.468000      20.961000       0.000000 
        Cl     -23.468000      20.961000      10.481000 
        Cl     -23.468000      20.961000      20.961000 
        Cl     -23.468000      20.961000      31.442000 
        Cl      15.721000     -10.481000       7.747000 
        Cl     -23.468000      31.442000     -20.961000 
        Cl     -23.468000      31.442000     -10.481000 
        Cl     -23.468000      31.442000       0.000000 
        Cl     -23.468000      31.442000      10.481000 
        Cl     -23.468000      31.442000      20.961000 
        Cl     -23.468000      31.442000      31.442000 
        Cl     -13.214000       5.240000      20.961000 
        Cl     -13.214000       5.240000      31.442000 
        Cl     -15.721000       7.747000     -20.961000 
        Cl     -13.214000      15.721000     -20.961000 
        Cl     -13.214000      15.721000     -10.481000 
        Cl      -5.240000      26.201000     -18.454000 
        Cl     -15.721000       7.747000     -10.481000 
        Cl     -12.988000     -20.961000     -20.961000 
        Cl     -12.988000     -20.961000     -10.481000 
        Cl     -12.988000     -20.961000       0.000000 
        Cl     -12.988000     -20.961000      10.481000 
        Cl     -12.988000     -20.961000      20.961000 
        Cl     -12.988000     -20.961000      31.442000 
        Cl     -15.721000       7.747000       0.000000 
        Cl     -12.988000     -10.481000     -20.961000 
        Cl     -12.988000     -10.481000     -10.481000 
        Cl     -12.988000     -10.481000       0.000000 
        Cl     -12.988000     -10.481000      10.481000 
        Cl     -12.988000     -10.481000      20.961000 
        Cl     -12.988000     -10.481000      31.442000 
        Cl      34.175000     -20.961000     -26.201000 
        Cl     -12.988000       0.000000     -20.961000 
        Cl     -12.988000       0.000000     -10.481000 
        Cl     -12.988000       0.000000       0.000000 
        Cl     -12.988000       0.000000      10.481000 
        Cl     -12.988000       0.000000      20.961000 
        Cl     -12.988000       0.000000      31.442000 
        Cl     -12.988000      10.481000     -20.961000 
        Cl     -12.988000      10.481000     -10.481000 
        Cl     -12.988000      10.481000       0.000000 
        Cl     -12.988000      10.481000      10.481000 
        Cl     -12.988000      10.481000      20.961000 
        Cl     -12.988000      10.481000      31.442000 
        Cl     -12.988000      20.961000     -20.961000 
        Cl     -12.988000      20.961000     -10.481000 
        Cl     -12.988000      20.961000       0.000000 
        Cl     -12.988000      20.961000      10.481000 
        Cl     -12.988000      20.961000      20.961000 
        Cl     -12.988000      20.961000      31.442000 
        Cl     -12.988000      31.442000     -20.961000 
        Cl     -12.988000      31.442000     -10.481000 
        Cl     -12.988000      31.442000       0.000000 
        Cl     -12.988000      31.442000      10.481000 
        Cl     -12.988000      31.442000      20.961000 
        Cl     -12.988000      31.442000      31.442000 
        Cl     -13.214000      15.721000       0.000000 
        Cl     -13.214000      15.721000      10.481000 
        Cl     -13.214000      15.721000      20.961000 
        Cl     -13.214000      15.721000      31.442000 
        Cl      -5.240000      26.201000      -7.973000 
        Cl      -5.240000      26.201000       2.507000 
        Cl      -2.507000     -20.961000     -20.961000 
        Cl      -2.507000     -20.961000     -10.481000 
        Cl      -2.507000     -20.961000       0.000000 
        Cl      -2.507000     -20.961000      10.481000 
        Cl      -2.507000     -20.961000      20.961000 
        Cl      -2.507000     -20.961000      31.442000 
        Cl      15.721000     -26.201000     -12.988000 
        Cl      -2.507000     -10.481000     -20.961000 
        Cl      -2.507000     -10.481000     -10.481000 
        Cl      -2.507000     -10.481000       0.000000 
        Cl      -2.507000     -10.481000      10.481000 
        Cl      -2.507000     -10.481000      20.961000 
        Cl      -2.507000     -10.481000      31.442000 
        Cl      -2.507000       0.000000     -20.961000 
        Cl      -2.507000       0.000000     -10.481000 
        Cl      -2.507000       0.000000       0.000000 
        Cl      -2.507000       0.000000      10.481000 
        Cl      -2.507000       0.000000      20.961000 
        Cl      -2.507000       0.000000      31.442000 
        Cl      -2.507000      10.481000     -20.961000 
        Cl      -2.507000      10.481000     -10.481000 
        Cl      -2.507000      10.481000       0.000000 
        Cl      -2.507000      10.481000      10.481000 
        Cl      -2.507000      10.481000      20.961000 
        Cl      -2.507000      10.481000      31.442000 
        Cl      -2.507000      20.961000     -20.961000 
        Cl      -2.507000      20.961000     -10.481000 
        Cl      -2.507000      20.961000       0.000000 
        Cl      -2.507000      20.961000      10.481000 
        Cl      -2.507000      20.961000      20.961000 
        Cl      -2.507000      20.961000      31.442000 
        Cl      -2.507000      31.442000     -20.961000 
        Cl      -2.507000      31.442000     -10.481000 
        Cl      -2.507000      31.442000       0.000000 
        Cl      -2.507000      31.442000      10.481000 
        Cl      -2.507000      31.442000      20.961000 
        Cl      -2.507000      31.442000      31.442000 
        Cl     -13.214000      26.201000     -20.961000 
        Cl     -13.214000      26.201000     -10.481000 
        Cl     -13.214000      26.201000       0.000000 
        Cl     -13.214000      26.201000      10.481000 
        Cl      -5.240000      26.201000      12.988000 
        Cl      -5.240000      26.201000      23.468000 
        Cl      34.175000     -10.481000      15.721000 
        Cl       7.973000     -20.961000     -20.961000 
        Cl       7.973000     -20.961000     -10.481000 
        Cl       7.973000     -20.961000       0.000000 
        Cl       7.973000     -20.961000      10.481000 
        Cl       7.973000     -20.961000      20.961000 
        Cl       7.973000     -20.961000      31.442000 
        Cl       7.973000     -10.481000     -20.961000 
        Cl       7.973000     -10.481000     -10.481000 
        Cl       7.973000     -10.481000       0.000000 
        Cl       7.973000     -10.481000      10.481000 
        Cl       7.973000     -10.481000      20.961000 
        Cl       7.973000     -10.481000      31.442000 
        Cl      15.721000     -26.201000      -2.507000 
        Cl       7.973000       0.000000     -20.961000 
        Cl       7.973000       0.000000     -10.481000 
        Cl       7.973000       0.000000       0.000000 
        Cl       7.973000       0.000000      10.481000 
        Cl       7.973000       0.000000      20.961000 
        Cl       7.973000       0.000000      31.442000 
        Cl      34.175000       0.000000     -26.201000 
        Cl       7.973000      10.481000     -20.961000 
        Cl       7.973000      10.481000     -10.481000 
        Cl       7.973000      10.481000       0.000000 
        Cl       7.973000      10.481000      10.481000 
        Cl       7.973000      10.481000      20.961000 
        Cl       7.973000      10.481000      31.442000 
        Cl       7.973000      20.961000     -20.961000 
        Cl       7.973000      20.961000     -10.481000 
        Cl       7.973000      20.961000       0.000000 
        Cl       7.973000      20.961000      10.481000 
        Cl       7.973000      20.961000      20.961000 
        Cl       7.973000      20.961000      31.442000 
        Cl       7.973000      31.442000     -20.961000 
        Cl       7.973000      31.442000     -10.481000 
        Cl       7.973000      31.442000       0.000000 
        Cl       7.973000      31.442000      10.481000 
        Cl       7.973000      31.442000      20.961000 
        Cl       7.973000      31.442000      31.442000 
        Cl     -13.214000      26.201000      20.961000 
        Cl     -13.214000      26.201000      31.442000 
        Cl       5.240000      10.481000      -7.747000 
        Cl       5.240000      10.481000       2.733000 
        Cl       5.240000      10.481000      13.214000 
        Cl       5.240000      10.481000      23.694000 
        Cl      18.454000     -20.961000     -20.961000 
        Cl      18.454000     -20.961000     -10.481000 
        Cl      18.454000     -20.961000       0.000000 
        Cl      18.454000     -20.961000      10.481000 
        Cl      18.454000     -20.961000      20.961000 
        Cl      18.454000     -20.961000      31.442000 
        Cl      18.454000     -10.481000     -20.961000 
        Cl      18.454000     -10.481000     -10.481000 
        Cl      18.454000     -10.481000       0.000000 
        Cl      18.454000     -10.481000      10.481000 
        Cl      18.454000     -10.481000      20.961000 
        Cl      18.454000     -10.481000      31.442000 
        Cl      18.454000       0.000000     -20.961000 
        Cl      18.454000       0.000000     -10.481000 
        Cl      18.454000       0.000000       0.000000 
        Cl      18.454000       0.000000      10.481000 
        Cl      18.454000       0.000000      20.961000 
        Cl      18.454000       0.000000      31.442000 
        Cl      15.721000     -26.201000       7.973000 
        Cl      18.454000      10.481000     -20.961000 
        Cl      18.454000      10.481000     -10.481000 
        Cl      18.454000      10.481000       0.000000 
        Cl      18.454000      10.481000      10.481000 
        Cl      18.454000      10.481000      20.961000 
        Cl      18.454000      10.481000      31.442000 
        Cl      34.175000      10.481000     -26.201000 
        Cl      18.454000      20.961000     -20.961000 
        Cl      18.454000      20.961000     -10.481000 
        Cl      18.454000      20.961000       0.000000 
        Cl      18.454000      20.961000      10.481000 
        Cl      18.454000      20.961000      20.961000 
        Cl      18.454000      20.961000      31.442000 
        Cl      18.454000      31.442000     -20.961000 
        Cl      18.454000      31.442000     -10.481000 
        Cl      18.454000      31.442000       0.000000 
        Cl      18.454000      31.442000      10.481000 
        Cl      18.454000      31.442000      20.961000 
        Cl      18.454000      31.442000      31.442000 
        Cl       5.240000      20.961000     -18.228000 
        Cl       5.240000      20.961000      -7.747000 
        Cl       5.240000      20.961000       2.733000 
        Cl       5.240000      20.961000      13.214000 
        Cl       5.240000      20.961000      23.694000 
        Cl      28.935000     -20.961000     -20.961000 
        Cl      28.935000     -20.961000     -10.481000 
        Cl      28.935000     -20.961000       0.000000 
        Cl      28.935000     -20.961000      10.481000 
        Cl      28.935000     -20.961000      20.961000 
        Cl      28.935000     -20.961000      31.442000 
        Cl      28.935000     -10.481000     -20.961000 
        Cl      28.935000     -10.481000     -10.481000 
        Cl      28.935000     -10.481000       0.000000 
        Cl      28.935000     -10.481000      10.481000 
        Cl      28.935000     -10.481000      20.961000 
        Cl      28.935000     -10.481000      31.442000 
        Cl      28.935000       0.000000     -20.961000 
        Cl      28.935000       0.000000     -10.481000 
        Cl      28.935000       0.000000       0.000000 
        Cl      28.935000       0.000000      10.481000 
        Cl      28.935000       0.000000      20.961000 
        Cl      28.935000       0.000000      31.442000 
        Cl      28.935000      10.481000     -20.961000 
        Cl      28.935000      10.481000     -10.481000 
        Cl      28.935000      10.481000       0.000000 
        Cl      28.935000      10.481000      10.481000 
        Cl      28.935000      10.481000      20.961000 
        Cl      28.935000      10.481000      31.442000 
        Cl      15.721000     -26.201000      18.454000 
        Cl      28.935000      20.961000     -20.961000 
        Cl      28.935000      20.961000     -10.481000 
        Cl      28.935000      20.961000       0.000000 
        Cl      28.935000      20.961000      10.481000 
        Cl      28.935000      20.961000      20.961000 
        Cl      28.935000      20.961000      31.442000 
        Cl      34.175000      20.961000     -26.201000 
        Cl      28.935000      31.442000     -20.961000 
        Cl      28.935000      31.442000     -10.481000 
        Cl      28.935000      31.442000       0.000000 
        Cl      28.935000      31.442000      10.481000 
        Cl      28.935000      31.442000      20.961000 
        Cl      28.935000      31.442000      31.442000 
        Cl      -5.240000     -26.201000     -23.468000 
        Cl      -5.240000     -26.201000     -12.988000 
        Cl      -5.240000     -26.201000      -2.507000 
        Cl      -5.240000     -26.201000       7.973000 
        Cl      -5.240000     -26.201000      18.454000 
        Cl      -5.240000     -26.201000      28.935000 
        Cl      15.721000     -26.201000      28.935000 
        Cl      -5.240000     -15.721000     -23.468000 
        Cl      -5.240000     -15.721000     -12.988000 
        Cl      -5.240000     -15.721000      -2.507000 
        Cl      -5.240000     -15.721000       7.973000 
        Cl      -5.240000     -15.721000      18.454000 
        Cl      -5.240000     -15.721000      28.935000 
        Cl      26.201000       2.507000      15.721000 
        Cl      -5.240000      -5.240000     -23.468000 
        Cl      -5.240000      -5.240000     -12.988000 
        Cl      -5.240000      -5.240000      -2.507000 
        Cl      -5.240000      -5.240000       7.973000 
        Cl      -5.240000      -5.240000      18.454000 
        Cl      -5.240000      -5.240000      28.935000 
        Cl      15.721000     -15.721000     -23.468000 
        Cl      -5.240000       5.240000     -23.468000 
        Cl      -5.240000       5.240000     -12.988000 
        Cl      -5.240000       5.240000      -2.507000 
        Cl      -5.240000       5.240000       7.973000 
        Cl      -5.240000       5.240000      18.454000 
        Cl      -5.240000       5.240000      28.935000 
        Cl      15.721000     -15.721000     -12.988000 
        Cl      -5.240000      15.721000     -23.468000 
        Cl      -5.240000      15.721000     -12.988000 
        Cl      -5.240000      15.721000      -2.507000 
        Cl      -5.240000      15.721000       7.973000 
        Cl      -5.240000      15.721000      18.454000 
        Cl      -5.240000      15.721000      28.935000 
        Cl      15.721000     -15.721000      -2.507000 
        Cl      -5.240000      26.201000     -23.468000 
        Cl      -5.240000      26.201000     -12.988000 
        Cl      -5.240000      26.201000      -2.507000 
        Cl      -5.240000      26.201000       7.973000 
        Cl      -5.240000      26.201000      18.454000 
        Cl      -5.240000      26.201000      28.935000 
        Cl      15.721000     -15.721000       7.973000 
        Cl       5.240000      31.442000     -28.709000 
        Cl       5.240000      31.442000     -18.228000 
        Cl       5.240000      31.442000      -7.747000 
        Cl       5.240000      31.442000       2.733000 
        Cl       5.240000      31.442000      13.214000 
        Cl       5.240000      31.442000      23.694000 
        Cl       5.240000      31.442000      34.175000 
        Cl     -28.709000     -15.721000      31.442000 
        Cl     -28.709000      -5.240000     -10.481000 
        Cl     -28.709000      -5.240000      31.442000 
        Cl     -28.709000      15.721000      31.442000 
        Cl     -28.709000      26.201000      31.442000 
        Cl      18.228000       5.240000     -20.961000 
        Cl      18.228000       5.240000     -10.481000 
        Cl      18.228000       5.240000       0.000000 
        Cl     -15.721000      18.228000      20.961000 
        Cl     -15.721000      18.228000      31.442000 
        Cl      15.721000     -15.721000      18.454000 
        Cl      34.175000      31.442000     -26.201000 
        Cl     -18.228000     -26.201000     -20.961000 
        Cl     -18.228000     -26.201000     -10.481000 
        Cl     -18.228000     -26.201000       0.000000 
        Cl     -18.228000     -26.201000      10.481000 
        Cl     -18.228000     -26.201000      20.961000 
        Cl     -18.228000     -26.201000      31.442000 
        Cl     -18.228000     -15.721000     -20.961000 
        Cl     -20.961000     -23.468000     -20.961000 
        Cl     -20.961000     -23.468000     -10.481000 
        Cl     -20.961000     -23.468000       0.000000 
        Cl     -20.961000     -23.468000      10.481000 
        Cl     -20.961000     -23.468000      20.961000 
        Cl     -20.961000     -23.468000      31.442000 
        Cl     -20.961000     -12.988000     -20.961000 
        Cl     -20.961000     -12.988000     -10.481000 
        Cl     -20.961000     -12.988000       0.000000 
        Cl     -20.961000     -12.988000      10.481000 
        Cl     -20.961000     -12.988000      20.961000 
        Cl     -20.961000     -12.988000      31.442000 
        Cl      34.175000      31.442000      15.721000 
        Cl     -20.961000      -2.507000     -20.961000 
        Cl     -20.961000      -2.507000     -10.481000 
        Cl     -20.961000      -2.507000       0.000000 
        Cl     -20.961000      -2.507000      10.481000 
        Cl     -20.961000      -2.507000      20.961000 
        Cl     -20.961000      -2.507000      31.442000 
        Cl     -20.961000       7.973000     -20.961000 
        Cl     -20.961000       7.973000     -10.481000 
        Cl     -20.961000       7.973000       0.000000 
        Cl     -20.961000       7.973000      10.481000 
        Cl     -20.961000       7.973000      20.961000 
        Cl     -20.961000       7.973000      31.442000 
        Cl      15.721000     -15.721000      28.935000 
        Cl     -20.961000      18.454000     -20.961000 
        Cl     -20.961000      18.454000     -10.481000 
        Cl     -20.961000      18.454000       0.000000 
        Cl     -20.961000      18.454000      10.481000 
        Cl     -20.961000      18.454000      20.961000 
        Cl     -20.961000      18.454000      31.442000 
        Cl     -26.201000     -23.468000     -26.201000 
        Cl     -20.961000      28.935000     -20.961000 
        Cl     -20.961000      28.935000     -10.481000 
        Cl     -20.961000      28.935000       0.000000 
        Cl     -20.961000      28.935000      10.481000 
        Cl     -20.961000      28.935000      20.961000 
        Cl     -20.961000      28.935000      31.442000 
        Cl      15.721000     -20.961000     -18.228000 
        Cl      15.721000     -20.961000      -7.747000 
        Cl      15.721000     -20.961000       2.733000 
        Cl      15.721000     -20.961000      13.214000 
        Cl      15.721000     -20.961000      23.694000 
        Cl     -26.201000     -23.468000     -15.721000 
        Cl     -10.481000     -23.468000     -20.961000 
        Cl     -10.481000     -23.468000     -10.481000 
        Cl     -10.481000     -23.468000       0.000000 
        Cl     -10.481000     -23.468000      10.481000 
        Cl     -10.481000     -23.468000      20.961000 
        Cl     -10.481000     -23.468000      31.442000 
        Cl     -26.201000     -23.468000      -5.240000 
        Cl     -10.481000     -12.988000     -20.961000 
        Cl     -10.481000     -12.988000     -10.481000 
        Cl     -10.481000     -12.988000       0.000000 
        Cl     -10.481000     -12.988000      10.481000 
        Cl     -10.481000     -12.988000      20.961000 
        Cl     -10.481000     -12.988000      31.442000 
        Cl     -26.201000     -23.468000       5.240000 
        Cl     -10.481000      -2.507000     -20.961000 
        Cl     -10.481000      -2.507000     -10.481000 
        Cl     -10.481000      -2.507000       0.000000 
        Cl     -10.481000      -2.507000      10.481000 
        Cl     -10.481000      -2.507000      20.961000 
        Cl     -10.481000      -2.507000      31.442000 
        Cl     -26.201000     -23.468000      15.721000 
        Cl     -10.481000       7.973000     -20.961000 
        Cl     -10.481000       7.973000     -10.481000 
        Cl     -10.481000       7.973000       0.000000 
        Cl     -10.481000       7.973000      10.481000 
        Cl     -10.481000       7.973000      20.961000 
        Cl     -10.481000       7.973000      31.442000 
        Cl     -26.201000     -23.468000      26.201000 
        Cl     -10.481000      18.454000     -20.961000 
        Cl     -10.481000      18.454000     -10.481000 
        Cl     -10.481000      18.454000       0.000000 
        Cl     -10.481000      18.454000      10.481000 
        Cl     -10.481000      18.454000      20.961000 
        Cl     -10.481000      18.454000      31.442000 
        Cl      26.201000       2.507000      26.201000 
        Cl     -10.481000      28.935000     -20.961000 
        Cl     -10.481000      28.935000     -10.481000 
        Cl     -10.481000      28.935000       0.000000 
        Cl     -10.481000      28.935000      10.481000 
        Cl     -10.481000      28.935000      20.961000 
        Cl     -10.481000      28.935000      31.442000 
        Cl      15.721000     -10.481000     -18.228000 
        Cl      15.721000     -10.481000      -7.747000 
        Cl      15.721000     -10.481000       2.733000 
        Cl      15.721000     -10.481000      13.214000 
        Cl      15.721000     -10.481000      23.694000 
        Cl      15.721000     -10.481000      34.175000 
        Cl     -26.201000     -12.988000     -26.201000 
        Cl       0.000000     -23.468000     -20.961000 
        Cl       0.000000     -23.468000     -10.481000 
        Cl       0.000000     -23.468000       0.000000 
        Cl       0.000000     -23.468000      10.481000 
        Cl       0.000000     -23.468000      20.961000 
        Cl       0.000000     -23.468000      31.442000 
        Cl     -26.201000     -12.988000     -15.721000 
        Cl       0.000000     -12.988000     -20.961000 
        Cl       0.000000     -12.988000     -10.481000 
        Cl       0.000000     -12.988000       0.000000 
        Cl       0.000000     -12.988000      10.481000 
        Cl       0.000000     -12.988000      20.961000 
        Cl       0.000000     -12.988000      31.442000 
        Cl     -26.201000     -12.988000      -5.240000 
        Cl       0.000000      -2.507000     -20.961000 
        Cl       0.000000      -2.507000     -10.481000 
        Cl       0.000000      -2.507000       0.000000 
        Cl       0.000000      -2.507000      10.481000 
        Cl       0.000000      -2.507000      20.961000 
        Cl       0.000000      -2.507000      31.442000 
        Cl     -26.201000     -12.988000       5.240000 
        Cl       0.000000       7.973000     -20.961000 
        Cl       0.000000       7.973000     -10.481000 
        Cl       0.000000       7.973000       0.000000 
        Cl       0.000000       7.973000      10.481000 
        Cl       0.000000       7.973000      20.961000 
        Cl       0.000000       7.973000      31.442000 
        Cl     -26.201000     -12.988000      15.721000 
        Cl       0.000000      18.454000     -20.961000 
        Cl       0.000000      18.454000     -10.481000 
        Cl       0.000000      18.454000       0.000000 
        Cl       0.000000      18.454000      10.481000 
        Cl       0.000000      18.454000      20.961000 
        Cl       0.000000      18.454000      31.442000 
        Cl     -26.201000     -12.988000      26.201000 
        Cl       0.000000      28.935000     -20.961000 
        Cl       0.000000      28.935000     -10.481000 
        Cl       0.000000      28.935000       0.000000 
        Cl       0.000000      28.935000      10.481000 
        Cl       0.000000      28.935000      20.961000 
        Cl       0.000000      28.935000      31.442000 
        Cl      15.721000       0.000000     -28.709000 
        Cl      15.721000       0.000000     -18.228000 
        Cl      15.721000       0.000000      -7.747000 
        Cl      15.721000       0.000000       2.733000 
        Cl      15.721000       0.000000      13.214000 
        Cl      15.721000       0.000000      23.694000 
        Cl      15.721000      -5.240000     -23.468000 
        Cl      10.481000     -23.468000     -20.961000 
        Cl      10.481000     -23.468000     -10.481000 
        Cl      10.481000     -23.468000       0.000000 
        Cl      10.481000     -23.468000      10.481000 
        Cl      10.481000     -23.468000      20.961000 
        Cl      10.481000     -23.468000      31.442000 
        Cl     -26.201000      -2.507000     -26.201000 
        Cl      10.481000     -12.988000     -20.961000 
        Cl      10.481000     -12.988000     -10.481000 
        Cl      10.481000     -12.988000       0.000000 
        Cl      10.481000     -12.988000      10.481000 
        Cl      10.481000     -12.988000      20.961000 
        Cl      10.481000     -12.988000      31.442000 
        Cl     -26.201000      -2.507000     -15.721000 
        Cl      10.481000      -2.507000     -20.961000 
        Cl      10.481000      -2.507000     -10.481000 
        Cl      10.481000      -2.507000       0.000000 
        Cl      10.481000      -2.507000      10.481000 
        Cl      10.481000      -2.507000      20.961000 
        Cl      10.481000      -2.507000      31.442000 
        Cl     -26.201000      -2.507000      -5.240000 
        Cl      10.481000       7.973000     -20.961000 
        Cl      10.481000       7.973000     -10.481000 
        Cl      10.481000       7.973000       0.000000 
        Cl      10.481000       7.973000      10.481000 
        Cl      10.481000       7.973000      20.961000 
        Cl      10.481000       7.973000      31.442000 
        Cl     -26.201000      -2.507000       5.240000 
        Cl      10.481000      18.454000     -20.961000 
        Cl      10.481000      18.454000     -10.481000 
        Cl      10.481000      18.454000       0.000000 
        Cl      10.481000      18.454000      10.481000 
        Cl      10.481000      18.454000      20.961000 
        Cl      10.481000      18.454000      31.442000 
        Cl     -26.201000      -2.507000      15.721000 
        Cl      10.481000      28.935000     -20.961000 
        Cl      10.481000      28.935000     -10.481000 
        Cl      10.481000      28.935000       0.000000 
        Cl      10.481000      28.935000      10.481000 
        Cl      10.481000      28.935000      20.961000 
        Cl      10.481000      28.935000      31.442000 
        Cl      15.721000      10.481000     -18.228000 
        Cl      15.721000      10.481000      -7.747000 
        Cl      15.721000      10.481000       2.733000 
        Cl      15.721000      10.481000      13.214000 
        Cl      15.721000      10.481000      23.694000 
        Cl     -26.201000      -2.507000      26.201000 
        Cl      20.961000     -23.468000     -20.961000 
        Cl      20.961000     -23.468000     -10.481000 
        Cl      20.961000     -23.468000       0.000000 
        Cl      20.961000     -23.468000      10.481000 
        Cl      20.961000     -23.468000      20.961000 
        Cl      20.961000     -23.468000      31.442000 
        Cl      15.721000      -5.240000     -12.988000 
        Cl      20.961000     -12.988000     -20.961000 
        Cl      20.961000     -12.988000     -10.481000 
        Cl      20.961000     -12.988000       0.000000 
        Cl      20.961000     -12.988000      10.481000 
        Cl      20.961000     -12.988000      20.961000 
        Cl      20.961000     -12.988000      31.442000 
        Cl     -26.201000       7.973000     -26.201000 
        Cl      20.961000      -2.507000     -20.961000 
        Cl      20.961000      -2.507000     -10.481000 
        Cl      20.961000      -2.507000       0.000000 
        Cl      20.961000      -2.507000      10.481000 
        Cl      20.961000      -2.507000      20.961000 
        Cl      20.961000      -2.507000      31.442000 
        Cl     -26.201000       7.973000     -15.721000 
        Cl      20.961000       7.973000     -20.961000 
        Cl      20.961000       7.973000     -10.481000 
        Cl      20.961000       7.973000       0.000000 
        Cl      20.961000       7.973000      10.481000 
        Cl      20.961000       7.973000      20.961000 
        Cl      20.961000       7.973000      31.442000 
        Cl     -26.201000       7.973000      -5.240000 
        Cl      20.961000      18.454000     -20.961000 
        Cl      20.961000      18.454000     -10.481000 
        Cl      20.961000      18.454000       0.000000 
        Cl      20.961000      18.454000      10.481000 
        Cl      20.961000      18.454000      20.961000 
        Cl      20.961000      18.454000      31.442000 
        Cl     -26.201000       7.973000       5.240000 
        Cl      20.961000      28.935000     -20.961000 
        Cl      20.961000      28.935000     -10.481000 
        Cl      20.961000      28.935000       0.000000 
        Cl      20.961000      28.935000      10.481000 
        Cl      20.961000      28.935000      20.961000 
        Cl      20.961000      28.935000      31.442000 
        Cl      15.721000      20.961000     -18.228000 
        Cl      15.721000      20.961000      -7.747000 
        Cl      15.721000      20.961000       2.733000 
        Cl      15.721000      20.961000      13.214000 
        Cl      15.721000      20.961000      23.694000 
        Cl     -26.201000       7.973000      15.721000 
        Cl      31.442000     -23.468000     -20.961000 
        Cl      31.442000     -23.468000     -10.481000 
        Cl      31.442000     -23.468000       0.000000 
        Cl      31.442000     -23.468000      10.481000 
        Cl      31.442000     -23.468000      20.961000 
        Cl      31.442000     -23.468000      31.442000 
        Cl     -26.201000       7.973000      26.201000 
        Cl      31.442000     -12.988000     -20.961000 
        Cl      31.442000     -12.988000     -10.481000 
        Cl      31.442000     -12.988000       0.000000 
        Cl      31.442000     -12.988000      10.481000 
        Cl      31.442000     -12.988000      20.961000 
        Cl      31.442000     -12.988000      31.442000 
        Cl      15.721000      -5.240000      -2.507000 
        Cl      31.442000      -2.507000     -20.961000 
        Cl      31.442000      -2.507000     -10.481000 
        Cl      31.442000      -2.507000       0.000000 
        Cl      31.442000      -2.507000      10.481000 
        Cl      31.442000      -2.507000      20.961000 
        Cl      31.442000      -2.507000      31.442000 
        Cl     -26.201000      18.454000     -26.201000 
        Cl      31.442000       7.973000     -20.961000 
        Cl      31.442000       7.973000     -10.481000 
        Cl      31.442000       7.973000       0.000000 
        Cl      31.442000       7.973000      10.481000 
        Cl      31.442000       7.973000      20.961000 
        Cl      31.442000       7.973000      31.442000 
        Cl     -26.201000      18.454000     -15.721000 
        Cl      31.442000      18.454000     -20.961000 
        Cl      31.442000      18.454000     -10.481000 
        Cl      31.442000      18.454000       0.000000 
        Cl      31.442000      18.454000      10.481000 
        Cl      31.442000      18.454000      20.961000 
        Cl      31.442000      18.454000      31.442000 
        Cl     -26.201000      18.454000      -5.240000 
        Cl      31.442000      28.935000     -20.961000 
        Cl      31.442000      28.935000     -10.481000 
        Cl      31.442000      28.935000       0.000000 
        Cl      31.442000      28.935000      10.481000 
        Cl      31.442000      28.935000      20.961000 
        Cl      31.442000      28.935000      31.442000 
        Cl      15.721000      31.442000     -28.709000 
        Cl      15.721000      31.442000     -18.228000 
        Cl      15.721000      31.442000      -7.747000 
        Cl      15.721000      31.442000       2.733000 
        Cl      15.721000      31.442000      13.214000 
        Cl      15.721000      31.442000      23.694000 
        Cl     -18.228000     -15.721000     -10.481000 
        Cl     -18.228000     -15.721000       0.000000 
        Cl     -18.228000     -15.721000      10.481000 
        Cl     -18.228000     -15.721000      20.961000 
        Cl     -18.228000     -15.721000      31.442000 
        Cl     -26.201000      18.454000       5.240000 
        Cl     -18.228000      -5.240000     -20.961000 
        Cl     -18.228000      -5.240000     -10.481000 
        Cl     -18.228000      -5.240000       0.000000 
        Cl     -18.228000      -5.240000      10.481000 
        Cl     -18.228000      -5.240000      20.961000 
        Cl     -18.228000      -5.240000      31.442000 
        Cl     -26.201000      18.454000      15.721000 
        Cl     -18.228000       5.240000     -20.961000 
        Cl     -18.228000       5.240000     -10.481000 
        Cl     -18.228000       5.240000       0.000000 
        Cl     -18.228000       5.240000      10.481000 
        Cl     -18.228000       5.240000      20.961000 
        Cl     -18.228000       5.240000      31.442000 
        Cl     -26.201000      18.454000      26.201000 
        Cl     -18.228000      15.721000     -20.961000 
        Cl     -18.228000      15.721000     -10.481000 
        Cl     -18.228000      15.721000       0.000000 
        Cl     -18.228000      15.721000      10.481000 
        Cl     -18.228000      15.721000      20.961000 
        Cl     -18.228000      15.721000      31.442000 
        Cl      15.721000      -5.240000       7.973000 
        Cl     -18.228000      26.201000     -20.961000 
        Cl     -18.228000      26.201000     -10.481000 
        Cl     -18.228000      26.201000       0.000000 
        Cl     -18.228000      26.201000      10.481000 
        Cl     -18.228000      26.201000      20.961000 
        Cl     -18.228000      26.201000      31.442000 
        Cl      18.228000       5.240000      10.481000 
        Cl      18.228000       5.240000      20.961000 
        Cl      18.228000       5.240000      31.442000 
        Cl     -15.721000      28.709000     -20.961000 
        Cl     -15.721000      28.709000     -10.481000 
        Cl     -15.721000      28.709000       0.000000 
        Cl     -15.721000      28.709000      10.481000 
        Cl     -26.201000      28.935000     -26.201000 
        Cl      -7.747000     -26.201000     -20.961000 
        Cl      -7.747000     -26.201000     -10.481000 
        Cl      -7.747000     -26.201000       0.000000 
        Cl      -7.747000     -26.201000      10.481000 
        Cl      -7.747000     -26.201000      20.961000 
        Cl      -7.747000     -26.201000      31.442000 
        Cl     -26.201000      28.935000     -15.721000 
        Cl      -7.747000     -15.721000     -20.961000 
        Cl      26.201000     -20.961000     -18.228000 
        Cl     -26.201000      28.935000      -5.240000 
        Cl      -2.733000     -26.201000     -20.961000 
        Cl      -2.733000     -26.201000     -10.481000 
        Cl     -26.201000      28.935000       5.240000 
        Cl     -26.201000     -23.694000     -20.961000 
        Cl     -20.961000     -20.961000     -23.468000 
        Cl     -20.961000     -20.961000     -12.988000 
        Cl     -20.961000     -20.961000      -2.507000 
        Cl     -20.961000     -20.961000       7.973000 
        Cl     -20.961000     -20.961000      18.454000 
        Cl     -20.961000     -20.961000      28.935000 
        Cl      15.721000      -5.240000      18.454000 
        Cl     -20.961000     -10.481000     -23.468000 
        Cl     -20.961000     -10.481000     -12.988000 
        Cl     -20.961000     -10.481000      -2.507000 
        Cl     -20.961000     -10.481000       7.973000 
        Cl     -20.961000     -10.481000      18.454000 
        Cl     -20.961000     -10.481000      28.935000 
        Cl      15.721000      -5.240000      28.935000 
        Cl     -20.961000       0.000000     -23.468000 
        Cl     -20.961000       0.000000     -12.988000 
        Cl     -20.961000       0.000000      -2.507000 
        Cl     -20.961000       0.000000       7.973000 
        Cl     -20.961000       0.000000      18.454000 
        Cl     -20.961000       0.000000      28.935000 
        Cl      26.201000       5.240000     -23.468000 
        Cl     -20.961000      10.481000     -23.468000 
        Cl     -20.961000      10.481000     -12.988000 
        Cl     -20.961000      10.481000      -2.507000 
        Cl     -20.961000      10.481000       7.973000 
        Cl     -20.961000      10.481000      18.454000 
        Cl     -20.961000      10.481000      28.935000 
        Cl      15.721000       5.240000     -23.468000 
        Cl     -20.961000      20.961000     -23.468000 
        Cl     -20.961000      20.961000     -12.988000 
        Cl     -20.961000      20.961000      -2.507000 
        Cl     -20.961000      20.961000       7.973000 
        Cl     -20.961000      20.961000      18.454000 
        Cl     -20.961000      20.961000      28.935000 
        Cl      15.721000       5.240000     -12.988000 
        Cl     -20.961000      31.442000     -23.468000 
        Cl     -20.961000      31.442000     -12.988000 
        Cl     -20.961000      31.442000      -2.507000 
        Cl     -20.961000      31.442000       7.973000 
        Cl     -20.961000      31.442000      18.454000 
        Cl     -20.961000      31.442000      28.935000 
        Cl      15.721000       5.240000      -2.507000 
        Cl      -2.733000     -26.201000       0.000000 
        Cl      -2.733000     -26.201000      10.481000 
        Cl      -2.733000     -26.201000      20.961000 
        Cl      -2.733000     -26.201000      31.442000 
        Cl     -26.201000     -23.694000     -10.481000 
        Cl     -26.201000     -23.694000       0.000000 
        Cl     -26.201000     -23.694000      10.481000 
        Cl     -10.481000     -20.961000     -23.468000 
        Cl     -10.481000     -20.961000     -12.988000 
        Cl     -10.481000     -20.961000      -2.507000 
        Cl     -10.481000     -20.961000       7.973000 
        Cl     -10.481000     -20.961000      18.454000 
        Cl     -10.481000     -20.961000      28.935000 
        Cl      15.721000       5.240000       7.973000 
        Cl     -10.481000     -10.481000     -23.468000 
        Cl     -10.481000     -10.481000     -12.988000 
        Cl     -10.481000     -10.481000      -2.507000 
        Cl     -10.481000     -10.481000       7.973000 
        Cl     -10.481000     -10.481000      18.454000 
        Cl     -10.481000     -10.481000      28.935000 
        Cl      15.721000       5.240000      18.454000 
        Cl     -10.481000       0.000000     -23.468000 
        Cl     -10.481000       0.000000     -12.988000 
        Cl     -10.481000       0.000000      -2.507000 
        Cl     -10.481000       0.000000       7.973000 
        Cl     -10.481000       0.000000      18.454000 
        Cl     -10.481000       0.000000      28.935000 
        Cl      15.721000       5.240000      28.935000 
        Cl     -10.481000      10.481000     -23.468000 
        Cl     -10.481000      10.481000     -12.988000 
        Cl     -10.481000      10.481000      -2.507000 
        Cl     -10.481000      10.481000       7.973000 
        Cl     -10.481000      10.481000      18.454000 
        Cl     -10.481000      10.481000      28.935000 
        Cl      26.201000      12.988000     -26.201000 
        Cl     -10.481000      20.961000     -23.468000 
        Cl     -10.481000      20.961000     -12.988000 
        Cl     -10.481000      20.961000      -2.507000 
        Cl     -10.481000      20.961000       7.973000 
        Cl     -10.481000      20.961000      18.454000 
        Cl     -10.481000      20.961000      28.935000 
        Cl      15.721000      15.721000     -23.468000 
        Cl     -10.481000      31.442000     -23.468000 
        Cl     -10.481000      31.442000     -12.988000 
        Cl     -10.481000      31.442000      -2.507000 
        Cl     -10.481000      31.442000       7.973000 
        Cl     -10.481000      31.442000      18.454000 
        Cl     -10.481000      31.442000      28.935000 
        Cl      15.721000      15.721000     -12.988000 
        Cl     -26.201000      28.935000      15.721000 
        Cl      -2.733000     -15.721000     -20.961000 
        Cl      -2.733000     -15.721000     -10.481000 
        Cl      -2.733000     -15.721000       0.000000 
        Cl     -26.201000     -23.694000      20.961000 
        Cl     -26.201000     -23.694000      31.442000 
        Cl     -26.201000      28.935000      26.201000 
        Cl       0.000000     -20.961000     -23.468000 
        Cl       0.000000     -20.961000     -12.988000 
        Cl       0.000000     -20.961000      -2.507000 
        Cl       0.000000     -20.961000       7.973000 
        Cl       0.000000     -20.961000      18.454000 
        Cl       0.000000     -20.961000      28.935000 
        Cl      15.721000      15.721000      -2.507000 
        Cl       0.000000     -10.481000     -23.468000 
        Cl       0.000000     -10.481000     -12.988000 
        Cl       0.000000     -10.481000      -2.507000 
        Cl       0.000000     -10.481000       7.973000 
        Cl       0.000000     -10.481000      18.454000 
        Cl       0.000000     -10.481000      28.935000 
        Cl      15.721000      15.721000       7.973000 
        Cl       0.000000       0.000000     -23.468000 
        Cl       0.000000       0.000000     -12.988000 
        Cl       0.000000       0.000000      -2.507000 
        Cl       0.000000       0.000000       7.973000 
        Cl       0.000000       0.000000      18.454000 
        Cl       0.000000       0.000000      28.935000 
        Cl      15.721000      15.721000      18.454000 
        Cl       0.000000      10.481000     -23.468000 
        Cl       0.000000      10.481000     -12.988000 
        Cl       0.000000      10.481000      -2.507000 
        Cl       0.000000      10.481000       7.973000 
        Cl       0.000000      10.481000      18.454000 
        Cl       0.000000      10.481000      28.935000 
        Cl      15.721000      15.721000      28.935000 
        Cl       0.000000      20.961000     -23.468000 
        Cl       0.000000      20.961000     -12.988000 
        Cl       0.000000      20.961000      -2.507000 
        Cl       0.000000      20.961000       7.973000 
        Cl       0.000000      20.961000      18.454000 
        Cl       0.000000      20.961000      28.935000 
        Cl      26.201000      12.988000     -15.721000 
        Cl       0.000000      31.442000     -23.468000 
        Cl       0.000000      31.442000     -12.988000 
        Cl       0.000000      31.442000      -2.507000 
        Cl       0.000000      31.442000       7.973000 
        Cl       0.000000      31.442000      18.454000 
        Cl       0.000000      31.442000      28.935000 
        Cl      15.721000      26.201000     -23.468000 
        Cl      -2.733000     -15.721000      10.481000 
        Cl      -2.733000     -15.721000      20.961000 
        Cl      -2.733000     -15.721000      31.442000 
        Cl     -26.201000     -13.214000     -20.961000 
        Cl     -26.201000     -13.214000     -10.481000 
        Cl     -26.201000     -13.214000       0.000000 
        Cl     -26.201000     -13.214000      10.481000 
        Cl      10.481000     -20.961000     -23.468000 
        Cl      10.481000     -20.961000     -12.988000 
        Cl      10.481000     -20.961000      -2.507000 
        Cl      10.481000     -20.961000       7.973000 
        Cl      10.481000     -20.961000      18.454000 
        Cl      10.481000     -20.961000      28.935000 
        Cl      15.721000      26.201000     -12.988000 
        Cl      10.481000     -10.481000     -23.468000 
        Cl      10.481000     -10.481000     -12.988000 
        Cl      10.481000     -10.481000      -2.507000 
        Cl      10.481000     -10.481000       7.973000 
        Cl      10.481000     -10.481000      18.454000 
        Cl      10.481000     -10.481000      28.935000 
        Cl      15.721000      26.201000      -2.507000 
        Cl      10.481000       0.000000     -23.468000 
        Cl      10.481000       0.000000     -12.988000 
        Cl      10.481000       0.000000      -2.507000 
        Cl      10.481000       0.000000       7.973000 
        Cl      10.481000       0.000000      18.454000 
        Cl      10.481000       0.000000      28.935000 
        Cl      15.721000      26.201000       7.973000 
        Cl      10.481000      10.481000     -23.468000 
        Cl      10.481000      10.481000     -12.988000 
        Cl      10.481000      10.481000      -2.507000 
        Cl      10.481000      10.481000       7.973000 
        Cl      10.481000      10.481000      18.454000 
        Cl      10.481000      10.481000      28.935000 
        Cl      15.721000      26.201000      18.454000 
        Cl      10.481000      20.961000     -23.468000 
        Cl      10.481000      20.961000     -12.988000 
        Cl      10.481000      20.961000      -2.507000 
        Cl      10.481000      20.961000       7.973000 
        Cl      10.481000      20.961000      18.454000 
        Cl      10.481000      20.961000      28.935000 
        Cl      15.721000      26.201000      28.935000 
        Cl      10.481000      31.442000     -23.468000 
        Cl      10.481000      31.442000     -12.988000 
        Cl      10.481000      31.442000      -2.507000 
        Cl      10.481000      31.442000       7.973000 
        Cl      10.481000      31.442000      18.454000 
        Cl      10.481000      31.442000      28.935000 
        Cl      26.201000      12.988000      -5.240000 
        Cl       5.240000      20.961000      -2.733000 
        Cl      -2.733000      -5.240000     -20.961000 
        Cl      -2.733000      -5.240000     -10.481000 
        Cl     -26.201000     -13.214000      20.961000 
        Cl     -26.201000     -13.214000      31.442000 
        Cl      15.721000     -20.961000      -2.733000 
        Cl     -26.201000      -2.733000     -20.961000 
        Cl      20.961000     -20.961000     -23.468000 
        Cl      20.961000     -20.961000     -12.988000 
        Cl      20.961000     -20.961000      -2.507000 
        Cl      20.961000     -20.961000       7.973000 
        Cl      20.961000     -20.961000      18.454000 
        Cl      20.961000     -20.961000      28.935000 
        Cl       5.240000      20.961000       7.747000 
        Cl      20.961000     -10.481000     -23.468000 
        Cl      20.961000     -10.481000     -12.988000 
        Cl      20.961000     -10.481000      -2.507000 
        Cl      20.961000     -10.481000       7.973000 
        Cl      20.961000     -10.481000      18.454000 
        Cl      20.961000     -10.481000      28.935000 
        Cl       5.240000      20.961000      18.228000 
        Cl      20.961000       0.000000     -23.468000 
        Cl      20.961000       0.000000     -12.988000 
        Cl      20.961000       0.000000      -2.507000 
        Cl      20.961000       0.000000       7.973000 
        Cl      20.961000       0.000000      18.454000 
        Cl      20.961000       0.000000      28.935000 
        Cl       5.240000      20.961000      28.709000 
        Cl      20.961000      10.481000     -23.468000 
        Cl      20.961000      10.481000     -12.988000 
        Cl      20.961000      10.481000      -2.507000 
        Cl      20.961000      10.481000       7.973000 
        Cl      20.961000      10.481000      18.454000 
        Cl      20.961000      10.481000      28.935000 
        Cl      26.201000      12.988000       5.240000 
        Cl      20.961000      20.961000     -23.468000 
        Cl      20.961000      20.961000     -12.988000 
        Cl      20.961000      20.961000      -2.507000 
        Cl      20.961000      20.961000       7.973000 
        Cl      20.961000      20.961000      18.454000 
        Cl      20.961000      20.961000      28.935000 
        Cl       5.240000      31.442000     -23.694000 
        Cl      20.961000      31.442000     -23.468000 
        Cl      20.961000      31.442000     -12.988000 
        Cl      20.961000      31.442000      -2.507000 
        Cl      20.961000      31.442000       7.973000 
        Cl      20.961000      31.442000      18.454000 
        Cl      20.961000      31.442000      28.935000 
        Cl       5.240000      31.442000     -13.214000 
        Cl      -2.733000      -5.240000       0.000000 
        Cl      -2.733000      -5.240000      10.481000 
        Cl      -2.733000      -5.240000      20.961000 
        Cl     -26.201000      -2.733000     -10.481000 
        Cl     -26.201000      -2.733000       0.000000 
        Cl     -26.201000      -2.733000      10.481000 
        Cl     -26.201000      -2.733000      20.961000 
        Cl      31.442000     -20.961000     -23.468000 
        Cl      31.442000     -20.961000     -12.988000 
        Cl      31.442000     -20.961000      -2.507000 
        Cl      31.442000     -20.961000       7.973000 
        Cl      31.442000     -20.961000      18.454000 
        Cl      31.442000     -20.961000      28.935000 
        Cl     -26.201000     -28.935000     -26.201000 
        Cl      31.442000     -10.481000     -23.468000 
        Cl      31.442000     -10.481000     -12.988000 
        Cl      31.442000     -10.481000      -2.507000 
        Cl      31.442000     -10.481000       7.973000 
        Cl      31.442000     -10.481000      18.454000 
        Cl      31.442000     -10.481000      28.935000 
        Cl     -26.201000     -28.935000     -15.721000 
        Cl      31.442000       0.000000     -23.468000 
        Cl      31.442000       0.000000     -12.988000 
        Cl      31.442000       0.000000      -2.507000 
        Cl      31.442000       0.000000       7.973000 
        Cl      31.442000       0.000000      18.454000 
        Cl      31.442000       0.000000      28.935000 
        Cl     -26.201000     -28.935000      -5.240000 
        Cl      31.442000      10.481000     -23.468000 
        Cl      31.442000      10.481000     -12.988000 
        Cl      31.442000      10.481000      -2.507000 
        Cl      31.442000      10.481000       7.973000 
        Cl      31.442000      10.481000      18.454000 
        Cl      31.442000      10.481000      28.935000 
        Cl     -26.201000     -28.935000       5.240000 
        Cl      31.442000      20.961000     -23.468000 
        Cl      31.442000      20.961000     -12.988000 
        Cl      31.442000      20.961000      -2.507000 
        Cl      31.442000      20.961000       7.973000 
        Cl      31.442000      20.961000      18.454000 
        Cl      31.442000      20.961000      28.935000 
        Cl      31.442000      31.442000     -23.468000 
        Cl      31.442000      31.442000     -12.988000 
        Cl      31.442000      31.442000      -2.507000 
        Cl      31.442000      31.442000       7.973000 
        Cl      31.442000      31.442000      18.454000 
        Cl      31.442000      31.442000      28.935000 
        Cl     -26.201000     -28.935000      26.201000 
        Cl      -7.747000     -15.721000     -10.481000 
        Cl      -7.747000     -15.721000       0.000000 
        Cl      -7.747000     -15.721000      10.481000 
        Cl      -7.747000     -15.721000      20.961000 
        Cl      -7.747000     -15.721000      31.442000 
        Cl      15.721000     -20.961000       7.747000 
        Cl      -7.747000      -5.240000     -20.961000 
        Cl      -7.747000      -5.240000     -10.481000 
        Cl      -7.747000      -5.240000       0.000000 
        Cl      -7.747000      -5.240000      10.481000 
        Cl      -7.747000      -5.240000      20.961000 
        Cl      -7.747000      -5.240000      31.442000 
        Cl      15.721000     -20.961000      18.228000 
        Cl      -7.747000       5.240000     -20.961000 
        Cl      -7.747000       5.240000     -10.481000 
        Cl      -7.747000       5.240000       0.000000 
        Cl      -7.747000       5.240000      10.481000 
        Cl      -7.747000       5.240000      20.961000 
        Cl      -7.747000       5.240000      31.442000 
        Cl      15.721000     -20.961000      28.709000 
        Cl      -7.747000      15.721000     -20.961000 
        Cl      -7.747000      15.721000     -10.481000 
        Cl      -7.747000      15.721000       0.000000 
        Cl      -7.747000      15.721000      10.481000 
        Cl      -7.747000      15.721000      20.961000 
        Cl      -7.747000      15.721000      31.442000 
        Cl      26.201000      12.988000      15.721000 
        Cl      -7.747000      26.201000     -20.961000 
        Cl      -7.747000      26.201000     -10.481000 
        Cl      -7.747000      26.201000       0.000000 
        Cl      -7.747000      26.201000      10.481000 
        Cl      -7.747000      26.201000      20.961000 
        Cl      -7.747000      26.201000      31.442000 
        Cl      26.201000     -20.961000      -7.747000 
        Cl      26.201000     -20.961000       2.733000 
        Cl      26.201000     -20.961000      13.214000 
        Cl      26.201000     -20.961000      23.694000 
        Cl      26.201000     -10.481000     -18.228000 
        Cl      15.721000     -10.481000     -23.694000 
        Cl       2.733000     -26.201000     -20.961000 
        Cl       2.733000     -26.201000     -10.481000 
        Cl       2.733000     -26.201000       0.000000 
        Cl       2.733000     -26.201000      10.481000 
        Cl       2.733000     -26.201000      20.961000 
        Cl       2.733000     -26.201000      31.442000 
        Cl      15.721000     -10.481000     -13.214000 
        Cl       2.733000     -15.721000     -20.961000 
        Cl      -2.733000      -5.240000      31.442000 
        Cl     -15.721000     -23.468000     -26.201000 
        Cl      -2.733000       5.240000     -20.961000 
        Cl      -2.733000       5.240000     -10.481000 
        Cl      -2.733000       5.240000       0.000000 
        Cl     -26.201000      -2.733000      31.442000 
        Cl     -15.721000     -23.468000     -15.721000 
        Cl     -20.961000     -20.961000     -18.454000 
        Cl     -20.961000     -20.961000      -7.973000 
        Cl     -20.961000     -20.961000       2.507000 
        Cl     -20.961000     -20.961000      12.988000 
        Cl     -20.961000     -20.961000      23.468000 
        Cl     -20.961000     -10.481000     -18.454000 
        Cl     -20.961000     -10.481000      -7.973000 
        Cl     -20.961000     -10.481000       2.507000 
        Cl     -20.961000     -10.481000      12.988000 
        Cl     -20.961000     -10.481000      23.468000 
        Cl     -20.961000       0.000000     -18.454000 
        Cl     -20.961000       0.000000      -7.973000 
        Cl     -20.961000       0.000000       2.507000 
        Cl     -20.961000       0.000000      12.988000 
        Cl     -20.961000       0.000000      23.468000 
        Cl     -20.961000      10.481000     -18.454000 
        Cl     -20.961000      10.481000      -7.973000 
        Cl     -20.961000      10.481000       2.507000 
        Cl     -20.961000      10.481000      12.988000 
        Cl     -20.961000      10.481000      23.468000 
        Cl     -20.961000      20.961000     -18.454000 
        Cl     -20.961000      20.961000      -7.973000 
        Cl     -20.961000      20.961000       2.507000 
        Cl     -20.961000      20.961000      12.988000 
        Cl     -20.961000      20.961000      23.468000 
        Cl     -20.961000      31.442000     -28.935000 
        Cl     -20.961000      31.442000     -18.454000 
        Cl     -20.961000      31.442000      -7.973000 
        Cl     -20.961000      31.442000       2.507000 
        Cl     -20.961000      31.442000      12.988000 
        Cl     -20.961000      31.442000      23.468000 
        Cl     -20.961000      31.442000      33.949000 
        Cl      -2.733000       5.240000      10.481000 
        Cl      -2.733000       5.240000      20.961000 
        Cl      -2.733000       5.240000      31.442000 
        Cl     -15.721000     -23.468000      -5.240000 
        Cl      -2.733000      15.721000     -20.961000 
        Cl     -26.201000       7.747000     -20.961000 
        Cl     -26.201000       7.747000     -10.481000 
        Cl     -10.481000     -20.961000     -18.454000 
        Cl     -10.481000     -20.961000      -7.973000 
        Cl     -10.481000     -20.961000       2.507000 
        Cl     -10.481000     -20.961000      12.988000 
        Cl     -10.481000     -20.961000      23.468000 
        Cl     -10.481000     -10.481000     -18.454000 
        Cl     -10.481000     -10.481000      -7.973000 
        Cl     -10.481000     -10.481000       2.507000 
        Cl     -10.481000     -10.481000      12.988000 
        Cl     -10.481000     -10.481000      23.468000 
        Cl     -10.481000       0.000000     -18.454000 
        Cl     -10.481000       0.000000      -7.973000 
        Cl     -10.481000       0.000000       2.507000 
        Cl     -10.481000       0.000000      12.988000 
        Cl     -10.481000       0.000000      23.468000 
        Cl     -10.481000      10.481000     -18.454000 
        Cl     -10.481000      10.481000      -7.973000 
        Cl     -10.481000      10.481000       2.507000 
        Cl     -10.481000      10.481000      12.988000 
        Cl     -10.481000      10.481000      23.468000 
        Cl     -10.481000      20.961000     -18.454000 
        Cl     -10.481000      20.961000      -7.973000 
        Cl     -10.481000      20.961000       2.507000 
        Cl     -10.481000      20.961000      12.988000 
        Cl     -10.481000      20.961000      23.468000 
        Cl     -10.481000      31.442000     -18.454000 
        Cl     -10.481000      31.442000      -7.973000 
        Cl     -10.481000      31.442000       2.507000 
        Cl     -10.481000      31.442000      12.988000 
        Cl     -10.481000      31.442000      23.468000 
        Cl     -10.481000      31.442000      33.949000 
        Cl      -2.733000      15.721000     -10.481000 
        Cl      -2.733000      15.721000       0.000000 
        Cl      -2.733000      15.721000      10.481000 
        Cl      -2.733000      15.721000      20.961000 
        Cl     -26.201000       7.747000       0.000000 
        Cl     -26.201000       7.747000      10.481000 
        Cl     -26.201000       7.747000      20.961000 
        Cl       0.000000     -20.961000     -18.454000 
        Cl       0.000000     -20.961000      -7.973000 
        Cl       0.000000     -20.961000       2.507000 
        Cl       0.000000     -20.961000      12.988000 
        Cl       0.000000     -20.961000      23.468000 
        Cl       0.000000     -10.481000     -18.454000 
        Cl       0.000000     -10.481000      -7.973000 
        Cl       0.000000     -10.481000       2.507000 
        Cl       0.000000     -10.481000      12.988000 
        Cl       0.000000     -10.481000      23.468000 
        Cl       0.000000       0.000000     -18.454000 
        Cl       0.000000       0.000000      -7.973000 
        Cl       0.000000       0.000000       2.507000 
        Cl       0.000000       0.000000      12.988000 
        Cl       0.000000       0.000000      23.468000 
        Cl       0.000000      10.481000     -18.454000 
        Cl       0.000000      10.481000      -7.973000 
        Cl       0.000000      10.481000       2.507000 
        Cl       0.000000      10.481000      12.988000 
        Cl       0.000000      10.481000      23.468000 
        Cl       0.000000      20.961000     -18.454000 
        Cl       0.000000      20.961000      -7.973000 
        Cl       0.000000      20.961000       2.507000 
        Cl       0.000000      20.961000      12.988000 
        Cl       0.000000      20.961000      23.468000 
        Cl       0.000000      31.442000     -18.454000 
        Cl       0.000000      31.442000      -7.973000 
        Cl       0.000000      31.442000       2.507000 
        Cl       0.000000      31.442000      12.988000 
        Cl       0.000000      31.442000      23.468000 
        Cl       0.000000      31.442000      33.949000 
        Cl      -2.733000      15.721000      31.442000 
        Cl     -15.721000     -23.468000       5.240000 
        Cl      -2.733000      26.201000     -20.961000 
        Cl      -2.733000      26.201000     -10.481000 
        Cl     -26.201000       7.747000      31.442000 
        Cl     -15.721000     -23.468000      15.721000 
        Cl     -26.201000      18.228000     -20.961000 
        Cl      10.481000     -20.961000     -18.454000 
        Cl      10.481000     -20.961000      -7.973000 
        Cl      10.481000     -20.961000       2.507000 
        Cl      10.481000     -20.961000      12.988000 
        Cl      10.481000     -20.961000      23.468000 
        Cl      10.481000     -10.481000     -18.454000 
        Cl      10.481000     -10.481000      -7.973000 
        Cl      10.481000     -10.481000       2.507000 
        Cl      10.481000     -10.481000      12.988000 
        Cl      10.481000     -10.481000      23.468000 
        Cl      10.481000       0.000000     -18.454000 
        Cl      10.481000       0.000000      -7.973000 
        Cl      10.481000       0.000000       2.507000 
        Cl      10.481000       0.000000      12.988000 
        Cl      10.481000       0.000000      23.468000 
        Cl      10.481000      10.481000     -18.454000 
        Cl      10.481000      10.481000      -7.973000 
        Cl      10.481000      10.481000       2.507000 
        Cl      10.481000      10.481000      12.988000 
        Cl      10.481000      10.481000      23.468000 
        Cl      10.481000      20.961000     -18.454000 
        Cl      10.481000      20.961000      -7.973000 
        Cl      10.481000      20.961000       2.507000 
        Cl      10.481000      20.961000      12.988000 
        Cl      10.481000      20.961000      23.468000 
        Cl      10.481000      31.442000     -18.454000 
        Cl      10.481000      31.442000      -7.973000 
        Cl      10.481000      31.442000       2.507000 
        Cl      10.481000      31.442000      12.988000 
        Cl      10.481000      31.442000      23.468000 
        Cl      -2.733000      26.201000       0.000000 
        Cl      -2.733000      26.201000      10.481000 
        Cl      -2.733000      26.201000      20.961000 
        Cl      -2.733000      26.201000      31.442000 
        Cl     -26.201000      18.228000     -10.481000 
        Cl     -26.201000      18.228000       0.000000 
        Cl     -26.201000      18.228000      10.481000 
        Cl      20.961000     -20.961000     -18.454000 
        Cl      20.961000     -20.961000      -7.973000 
        Cl      20.961000     -20.961000       2.507000 
        Cl      20.961000     -20.961000      12.988000 
        Cl      20.961000     -20.961000      23.468000 
        Cl      20.961000     -10.481000     -18.454000 
        Cl      20.961000     -10.481000      -7.973000 
        Cl      20.961000     -10.481000       2.507000 
        Cl      20.961000     -10.481000      12.988000 
        Cl      20.961000     -10.481000      23.468000 
        Cl      20.961000       0.000000     -18.454000 
        Cl      20.961000       0.000000      -7.973000 
        Cl      20.961000       0.000000       2.507000 
        Cl      20.961000       0.000000      12.988000 
        Cl      20.961000       0.000000      23.468000 
        Cl      20.961000      10.481000     -18.454000 
        Cl      20.961000      10.481000      -7.973000 
        Cl      20.961000      10.481000       2.507000 
        Cl      20.961000      10.481000      12.988000 
        Cl      20.961000      10.481000      23.468000 
        Cl      20.961000      20.961000     -18.454000 
        Cl      20.961000      20.961000      -7.973000 
        Cl      20.961000      20.961000       2.507000 
        Cl      20.961000      20.961000      12.988000 
        Cl      20.961000      20.961000      23.468000 
        Cl      20.961000      31.442000     -18.454000 
        Cl      20.961000      31.442000      -7.973000 
        Cl      20.961000      31.442000       2.507000 
        Cl      20.961000      31.442000      12.988000 
        Cl      20.961000      31.442000      23.468000 
        Cl      26.201000     -10.481000      -7.747000 
        Cl      26.201000     -10.481000       2.733000 
        Cl      26.201000     -10.481000      13.214000 
        Cl     -26.201000      18.228000      20.961000 
        Cl     -26.201000      18.228000      31.442000 
        Cl     -15.721000     -23.468000      26.201000 
        Cl     -26.201000      28.709000     -20.961000 
        Cl      31.442000     -20.961000     -18.454000 
        Cl      31.442000     -20.961000      -7.973000 
        Cl      31.442000     -20.961000       2.507000 
        Cl      31.442000     -20.961000      12.988000 
        Cl      31.442000     -20.961000      23.468000 
        Cl      31.442000     -20.961000      33.949000 
        Cl      31.442000     -10.481000     -28.935000 
        Cl      31.442000     -10.481000     -18.454000 
        Cl      31.442000     -10.481000      -7.973000 
        Cl      31.442000     -10.481000       2.507000 
        Cl      31.442000     -10.481000      12.988000 
        Cl      31.442000     -10.481000      23.468000 
        Cl      31.442000     -10.481000      33.949000 
        Cl      31.442000       0.000000     -18.454000 
        Cl      31.442000       0.000000      -7.973000 
        Cl      31.442000       0.000000       2.507000 
        Cl      31.442000       0.000000      12.988000 
        Cl      31.442000       0.000000      23.468000 
        Cl      31.442000       0.000000      33.949000 
        Cl      31.442000      10.481000     -18.454000 
        Cl      31.442000      10.481000      -7.973000 
        Cl      31.442000      10.481000       2.507000 
        Cl      31.442000      10.481000      12.988000 
        Cl      31.442000      10.481000      23.468000 
        Cl      31.442000      20.961000     -18.454000 
        Cl      31.442000      20.961000      -7.973000 
        Cl      31.442000      20.961000       2.507000 
        Cl      31.442000      20.961000      12.988000 
        Cl      31.442000      20.961000      23.468000 
        Cl      31.442000      31.442000     -18.454000 
        Cl      31.442000      31.442000      -7.973000 
        Cl      31.442000      31.442000       2.507000 
        Cl      31.442000      31.442000      12.988000 
        Cl      31.442000      31.442000      23.468000 
        Cl      31.442000      31.442000      33.949000 
        Cl     -28.935000     -26.201000      15.721000 
        Cl     -26.201000     -18.454000     -26.201000 
        Cl     -26.201000     -18.454000     -15.721000 
        Cl     -26.201000     -18.454000      -5.240000 
        Cl     -26.201000     -18.454000       5.240000 
        Cl     -28.935000      15.721000      -5.240000 
        Cl     -26.201000     -18.454000      15.721000 
        Cl     -26.201000     -18.454000      26.201000 
        Cl      26.201000     -10.481000      23.694000 
        Cl      26.201000       0.000000     -18.228000 
        Cl      26.201000       0.000000      -7.747000 
        Cl      26.201000       0.000000       2.733000 
        Cl      26.201000       0.000000      13.214000 
        Cl     -18.454000     -26.201000     -26.201000 
        Cl     -18.454000     -26.201000     -15.721000 
        Cl     -18.454000     -26.201000      -5.240000 
        Cl     -18.454000     -26.201000       5.240000 
        Cl     -18.454000     -26.201000      15.721000 
        Cl     -18.454000     -26.201000      26.201000 
        Cl      26.201000      12.988000      26.201000 
        Cl     -18.454000     -15.721000     -26.201000 
        Cl     -18.454000     -15.721000     -15.721000 
        Cl     -18.454000     -15.721000      -5.240000 
        Cl     -18.454000     -15.721000       5.240000 
        Cl     -18.454000     -15.721000      15.721000 
        Cl     -18.454000     -15.721000      26.201000 
        Cl     -26.201000      -7.973000     -26.201000 
        Cl     -18.454000      -5.240000     -26.201000 
        Cl     -18.454000      -5.240000     -15.721000 
        Cl     -18.454000      -5.240000      -5.240000 
        Cl     -18.454000      -5.240000       5.240000 
        Cl     -18.454000      -5.240000      15.721000 
        Cl     -18.454000      -5.240000      26.201000 
        Cl     -26.201000      -7.973000     -15.721000 
        Cl     -18.454000       5.240000     -26.201000 
        Cl     -18.454000       5.240000     -15.721000 
        Cl     -18.454000       5.240000      -5.240000 
        Cl     -18.454000       5.240000       5.240000 
        Cl     -18.454000       5.240000      15.721000 
        Cl     -18.454000       5.240000      26.201000 
        Cl     -26.201000      -7.973000      -5.240000 
        Cl     -18.454000      15.721000     -26.201000 
        Cl     -18.454000      15.721000     -15.721000 
        Cl     -18.454000      15.721000      -5.240000 
        Cl     -18.454000      15.721000       5.240000 
        Cl     -18.454000      15.721000      15.721000 
        Cl     -18.454000      15.721000      26.201000 
        Cl     -26.201000      -7.973000       5.240000 
        Cl     -18.454000      26.201000     -26.201000 
        Cl     -18.454000      26.201000     -15.721000 
        Cl     -18.454000      26.201000      -5.240000 
        Cl     -18.454000      26.201000       5.240000 
        Cl     -18.454000      26.201000      15.721000 
        Cl     -18.454000      26.201000      26.201000 
        Cl     -26.201000      -7.973000      15.721000 
        Cl      26.201000       0.000000      23.694000 
        Cl      26.201000      10.481000     -18.228000 
        Cl      26.201000      10.481000      -7.747000 
        Cl      26.201000      10.481000       2.733000 
        Cl      26.201000      10.481000      13.214000 
        Cl      -7.973000     -26.201000     -26.201000 
        Cl      -7.973000     -26.201000     -15.721000 
        Cl      -7.973000     -26.201000      -5.240000 
        Cl      -7.973000     -26.201000       5.240000 
        Cl      -7.973000     -26.201000      15.721000 
        Cl      -7.973000     -26.201000      26.201000 
        Cl     -26.201000      -7.973000      26.201000 
        Cl      -7.973000     -15.721000     -26.201000 
        Cl      -7.973000     -15.721000     -15.721000 
        Cl      -7.973000     -15.721000      -5.240000 
        Cl      -7.973000     -15.721000       5.240000 
        Cl      -7.973000     -15.721000      15.721000 
        Cl      -7.973000     -15.721000      26.201000 
        Cl      26.201000       5.240000     -12.988000 
        Cl      -7.973000      -5.240000     -26.201000 
        Cl      -7.973000      -5.240000     -15.721000 
        Cl      -7.973000      -5.240000      -5.240000 
        Cl      -7.973000      -5.240000       5.240000 
        Cl      -7.973000      -5.240000      15.721000 
        Cl      -7.973000      -5.240000      26.201000 
        Cl     -26.201000       2.507000     -26.201000 
        Cl      -7.973000       5.240000     -26.201000 
        Cl      -7.973000       5.240000     -15.721000 
        Cl      -7.973000       5.240000      -5.240000 
        Cl      -7.973000       5.240000       5.240000 
        Cl      -7.973000       5.240000      15.721000 
        Cl      -7.973000       5.240000      26.201000 
        Cl     -26.201000       2.507000     -15.721000 
        Cl      -7.973000      15.721000     -26.201000 
        Cl      -7.973000      15.721000     -15.721000 
        Cl      -7.973000      15.721000      -5.240000 
        Cl      -7.973000      15.721000       5.240000 
        Cl      -7.973000      15.721000      15.721000 
        Cl      -7.973000      15.721000      26.201000 
        Cl     -26.201000       2.507000      -5.240000 
        Cl      -7.973000      26.201000     -26.201000 
        Cl      -7.973000      26.201000     -15.721000 
        Cl      -7.973000      26.201000      -5.240000 
        Cl      -7.973000      26.201000       5.240000 
        Cl      -7.973000      26.201000      15.721000 
        Cl      -7.973000      26.201000      26.201000 
        Cl     -26.201000       2.507000       5.240000 
        Cl      26.201000      10.481000      23.694000 
        Cl      26.201000      20.961000     -18.228000 
        Cl      26.201000      20.961000      -7.747000 
        Cl      26.201000      20.961000       2.733000 
        Cl      26.201000      20.961000      13.214000 
        Cl       2.507000     -26.201000     -26.201000 
        Cl       2.507000     -26.201000     -15.721000 
        Cl       2.507000     -26.201000      -5.240000 
        Cl       2.507000     -26.201000       5.240000 
        Cl       2.507000     -26.201000      15.721000 
        Cl       2.507000     -26.201000      26.201000 
        Cl     -26.201000       2.507000      15.721000 
        Cl       2.507000     -15.721000     -26.201000 
        Cl       2.507000     -15.721000     -15.721000 
        Cl       2.507000     -15.721000      -5.240000 
        Cl       2.507000     -15.721000       5.240000 
        Cl       2.507000     -15.721000      15.721000 
        Cl       2.507000     -15.721000      26.201000 
        Cl     -26.201000       2.507000      26.201000 
        Cl       2.507000      -5.240000     -26.201000 
        Cl       2.507000      -5.240000     -15.721000 
        Cl       2.507000      -5.240000      -5.240000 
        Cl       2.507000      -5.240000       5.240000 
        Cl       2.507000      -5.240000      15.721000 
        Cl       2.507000      -5.240000      26.201000 
        Cl      26.201000      23.468000     -26.201000 
        Cl       2.507000       5.240000     -26.201000 
        Cl       2.507000       5.240000     -15.721000 
        Cl       2.507000       5.240000      -5.240000 
        Cl       2.507000       5.240000       5.240000 
        Cl       2.507000       5.240000      15.721000 
        Cl       2.507000       5.240000      26.201000 
        Cl     -26.201000      12.988000     -26.201000 
        Cl       2.507000      15.721000     -26.201000 
        Cl       2.507000      15.721000     -15.721000 
        Cl       2.507000      15.721000      -5.240000 
        Cl       2.507000      15.721000       5.240000 
        Cl       2.507000      15.721000      15.721000 
        Cl       2.507000      15.721000      26.201000 
        Cl     -26.201000      12.988000     -15.721000 
        Cl       2.507000      26.201000     -26.201000 
        Cl       2.507000      26.201000     -15.721000 
        Cl       2.507000      26.201000      -5.240000 
        Cl       2.507000      26.201000       5.240000 
        Cl       2.507000      26.201000      15.721000 
        Cl       2.507000      26.201000      26.201000 
        Cl     -26.201000      12.988000      -5.240000 
        Cl      26.201000      20.961000      23.694000 
        Cl      26.201000      31.442000     -28.709000 
        Cl      26.201000      31.442000     -18.228000 
        Cl      26.201000      31.442000      -7.747000 
        Cl      26.201000      31.442000       2.733000 
        Cl      26.201000      31.442000      13.214000 
        Cl      12.988000     -26.201000     -26.201000 
        Cl      12.988000     -26.201000     -15.721000 
        Cl      12.988000     -26.201000      -5.240000 
        Cl      12.988000     -26.201000       5.240000 
        Cl      12.988000     -26.201000      15.721000 
        Cl      12.988000     -26.201000      26.201000 
        Cl     -26.201000      12.988000       5.240000 
        Cl      12.988000     -15.721000     -26.201000 
        Cl      12.988000     -15.721000     -15.721000 
        Cl      12.988000     -15.721000      -5.240000 
        Cl      12.988000     -15.721000       5.240000 
        Cl      12.988000     -15.721000      15.721000 
        Cl      12.988000     -15.721000      26.201000 
        Cl     -26.201000      12.988000      15.721000 
        Cl      12.988000      -5.240000     -26.201000 
        Cl      12.988000      -5.240000     -15.721000 
        Cl      12.988000      -5.240000      -5.240000 
        Cl      12.988000      -5.240000       5.240000 
        Cl      12.988000      -5.240000      15.721000 
        Cl      12.988000      -5.240000      26.201000 
        Cl     -26.201000      12.988000      26.201000 
        Cl      12.988000       5.240000     -26.201000 
        Cl      12.988000       5.240000     -15.721000 
        Cl      12.988000       5.240000      -5.240000 
        Cl      12.988000       5.240000       5.240000 
        Cl      12.988000       5.240000      15.721000 
        Cl      12.988000       5.240000      26.201000 
        Cl      26.201000      23.468000     -15.721000 
        Cl      12.988000      15.721000     -26.201000 
        Cl      12.988000      15.721000     -15.721000 
        Cl      12.988000      15.721000      -5.240000 
        Cl      12.988000      15.721000       5.240000 
        Cl      12.988000      15.721000      15.721000 
        Cl      12.988000      15.721000      26.201000 
        Cl     -26.201000      23.468000     -26.201000 
        Cl      12.988000      26.201000     -26.201000 
        Cl      12.988000      26.201000     -15.721000 
        Cl      12.988000      26.201000      -5.240000 
        Cl      12.988000      26.201000       5.240000 
        Cl      12.988000      26.201000      15.721000 
        Cl      12.988000      26.201000      26.201000 
        Cl     -26.201000      23.468000     -15.721000 
        Cl      26.201000      31.442000      23.694000 
        Cl      26.201000      31.442000      34.175000 
        Cl     -26.201000     -26.201000     -28.935000 
        Cl     -26.201000     -26.201000     -18.454000 
        Cl     -26.201000     -26.201000      -7.973000 
        Cl     -26.201000     -26.201000       2.507000 
        Cl     -26.201000     -26.201000      12.988000 
        Cl      23.468000     -26.201000     -26.201000 
        Cl      23.468000     -26.201000     -15.721000 
        Cl      23.468000     -26.201000      -5.240000 
        Cl      23.468000     -26.201000       5.240000 
        Cl      23.468000     -26.201000      15.721000 
        Cl      23.468000     -26.201000      26.201000 
        Cl     -26.201000      23.468000      -5.240000 
        Cl      23.468000     -15.721000     -26.201000 
        Cl      23.468000     -15.721000     -15.721000 
        Cl      23.468000     -15.721000      -5.240000 
        Cl      23.468000     -15.721000       5.240000 
        Cl      23.468000     -15.721000      15.721000 
        Cl      23.468000     -15.721000      26.201000 
        Cl     -26.201000      23.468000       5.240000 
        Cl      23.468000      -5.240000     -26.201000 
        Cl      23.468000      -5.240000     -15.721000 
        Cl      23.468000      -5.240000      -5.240000 
        Cl      23.468000      -5.240000       5.240000 
        Cl      23.468000      -5.240000      15.721000 
        Cl      23.468000      -5.240000      26.201000 
        Cl     -26.201000      23.468000      15.721000 
        Cl      23.468000       5.240000     -26.201000 
        Cl      23.468000       5.240000     -15.721000 
        Cl      23.468000       5.240000      -5.240000 
        Cl      23.468000       5.240000       5.240000 
        Cl      23.468000       5.240000      15.721000 
        Cl      23.468000       5.240000      26.201000 
        Cl     -26.201000      23.468000      26.201000 
        Cl      23.468000      15.721000     -26.201000 
        Cl      23.468000      15.721000     -15.721000 
        Cl      23.468000      15.721000      -5.240000 
        Cl      23.468000      15.721000       5.240000 
        Cl      23.468000      15.721000      15.721000 
        Cl      23.468000      15.721000      26.201000 
        Cl      26.201000      23.468000      -5.240000 
        Cl      23.468000      26.201000     -26.201000 
        Cl      23.468000      26.201000     -15.721000 
        Cl      23.468000      26.201000      -5.240000 
        Cl      23.468000      26.201000       5.240000 
        Cl      23.468000      26.201000      15.721000 
        Cl      23.468000      26.201000      26.201000 
        Cl     -26.201000      33.949000     -26.201000 
        Cl     -26.201000     -26.201000      23.468000 
        Cl     -26.201000     -26.201000      33.949000 
        Cl     -26.201000     -15.721000     -28.935000 
        Cl     -26.201000     -15.721000     -18.454000 
        Cl     -26.201000     -15.721000      -7.973000 
        Cl     -26.201000     -15.721000       2.507000 
        Cl     -26.201000     -15.721000      12.988000 
        Cl      33.949000     -26.201000     -15.721000 
        Cl      33.949000     -26.201000      -5.240000 
        Cl     -26.201000      33.949000     -15.721000 
        Cl      33.949000      -5.240000     -26.201000 
        Cl     -26.201000      33.949000       5.240000 
        Cl     -26.201000      33.949000      15.721000 
        Cl      33.949000      15.721000       5.240000 
        Cl      26.201000      23.468000       5.240000 
        Cl     -26.201000     -15.721000      23.468000 
        Cl     -26.201000      -5.240000     -28.935000 
        Cl     -26.201000      -5.240000     -18.454000 
        Cl     -26.201000      -5.240000      -7.973000 
        Cl     -26.201000      -5.240000       2.507000 
        Cl     -26.201000      -5.240000      12.988000 
        Cl       2.733000     -15.721000     -10.481000 
        Cl       2.733000     -15.721000       0.000000 
        Cl       2.733000     -15.721000      10.481000 
        Cl       2.733000     -15.721000      20.961000 
        Cl       2.733000     -15.721000      31.442000 
        Cl       2.733000      -5.240000     -20.961000 
        Cl       2.733000      -5.240000     -10.481000 
        Cl       2.733000      -5.240000       0.000000 
        Cl       2.733000      -5.240000      10.481000 
        Cl       2.733000      -5.240000      20.961000 
        Cl       2.733000      -5.240000      31.442000 
        Cl     -15.721000     -12.988000     -26.201000 
        Cl       2.733000       5.240000     -20.961000 
        Cl       2.733000       5.240000     -10.481000 
        Cl       2.733000       5.240000       0.000000 
        Cl       2.733000       5.240000      10.481000 
        Cl       2.733000       5.240000      20.961000 
        Cl       2.733000       5.240000      31.442000 
        Cl     -15.721000     -12.988000     -15.721000 
        Cl       2.733000      15.721000     -20.961000 
        Cl       2.733000      15.721000     -10.481000 
        Cl       2.733000      15.721000       0.000000 
        Cl       2.733000      15.721000      10.481000 
        Cl       2.733000      15.721000      20.961000 
        Cl       2.733000      15.721000      31.442000 
        Cl     -15.721000     -12.988000      -5.240000 
        Cl       2.733000      26.201000     -20.961000 
        Cl       2.733000      26.201000     -10.481000 
        Cl       2.733000      26.201000       0.000000 
        Cl       2.733000      26.201000      10.481000 
        Cl       2.733000      26.201000      20.961000 
        Cl       2.733000      26.201000      31.442000 
        Cl     -26.201000      -5.240000      23.468000 
        Cl     -26.201000       5.240000     -28.935000 
        Cl     -26.201000       5.240000     -18.454000 
        Cl     -26.201000       5.240000      -7.973000 
        Cl     -26.201000       5.240000       2.507000 
        Cl     -26.201000       5.240000      12.988000 
        Cl     -15.721000     -12.988000       5.240000 
        Cl      13.214000     -26.201000     -20.961000 
        Cl      13.214000     -26.201000     -10.481000 
        Cl      13.214000     -26.201000       0.000000 
        Cl      13.214000     -26.201000      10.481000 
        Cl      13.214000     -26.201000      20.961000 
        Cl      13.214000     -26.201000      31.442000 
        Cl     -15.721000     -12.988000      15.721000 
        Cl      13.214000     -15.721000     -20.961000 
        Cl     -20.961000     -23.694000     -26.201000 
        Cl     -20.961000     -23.694000     -15.721000 
        Cl     -20.961000     -23.694000      -5.240000
[truncated: 2,217,472 more chars]
