# Supplementary material for: CAT: A Compound Attachment Tool for the Construction of Composite Chemical Compounds
Source: J Chem Inf Model. 2022 Oct 31;62(22):5525–35. doi: 10.1021/acs.jcim.2c00690 (PMC9976287; doi:10.1021/acs.jcim.2c00690)
Supplement: Supplementary file 5 — ci2c00690_si_005.txt [file ci2c00690_si_005.txt]

path: null

input_cores:
    - In-MIL-68-NH2_Cl.xyz

input_ligands:
    - CC(C(=O)O)NC(=O)OCC1C2=CC=CC=C2C3=CC=CC=C13 #Fmoc-Ala-OH

optional:
    core:
        anchor: Cl # dummy atom C
        allignment: surface_invert
    ligand:
        anchor:
            - group: "C(=O)O[H]"
              group_idx: 0
              remove: [2, 3]
