# Supplementary material for: CAT: A Compound Attachment Tool for the Construction of Composite Chemical Compounds
Source: J Chem Inf Model. 2022 Oct 31;62(22):5525–35. doi: 10.1021/acs.jcim.2c00690 (PMC9976287; doi:10.1021/acs.jcim.2c00690)
Supplement: Supplementary file 6 — ci2c00690_si_006.xyz [file ci2c00690_si_006.xyz]

120

In       5.44347500       9.41930000       3.61650000
In       5.44347500       9.41930000       0.00000000
In       5.44347500      -9.41930000       0.00000000
In       5.44347500      -9.41930000       3.61650000
In       0.00000000       0.00000000       3.61650000
In       0.00000000       0.00000000       0.00000000
O      15.81394809      -8.48151449       5.42475000
O       5.95995191       8.48151449       1.80825000
O       5.95995191      -8.48151449       5.42475000
O      15.81394809       8.48151449       1.80825000
O       7.44210128       9.00221340       4.30833645
O      14.33179872      -9.00221340       0.69183645
O      14.33179872       9.00221340       6.54116355
O       7.44210128      -9.00221340       2.92466355
O      14.33179872      -9.00221340       2.92466355
O       7.44210128       9.00221340       6.54116355
O       7.44210128      -9.00221340       0.69183645
O      14.33179872       9.00221340       4.30833645
O       4.81987050       7.48608287       4.32576798
O      16.95402950      -7.48608287       0.70926798
O      16.95402950       7.48608287       6.52373202
O       4.81987050      -7.48608287       2.90723202
O      16.95402950      -7.48608287       2.90723202
O       4.81987050       7.48608287       6.52373202
O       4.81987050      -7.48608287       0.70926798
O      16.95402950       7.48608287       4.32576798
O       1.44077896       1.43135683       4.31426751
O      20.33312104      -1.43135683       0.69776751
O      20.33312104       1.43135683       6.53523249
O       1.44077896      -1.43135683       2.91873249
O      20.33312104      -1.43135683       2.91873249
O       1.44077896       1.43135683       6.53523249
O       1.44077896      -1.43135683       0.69776751
O      20.33312104       1.43135683       4.31426751
O      10.88695000      17.92831885       5.42475000
O      10.88695000     -17.92831885       1.80825000
C       8.00473886       8.97960708       5.42475000
C      13.76916114      -8.97960708       1.80825000
C      13.76916114       8.97960708       5.42475000
C       8.00473886      -8.97960708       1.80825000
C       9.51998456       8.85715618       5.42475000
C      12.25391544      -8.85715618       1.80825000
C      12.25391544       8.85715618       5.42475000
C       9.51998456      -8.85715618       1.80825000
C      10.19824154       8.90312236       4.23564480
C      11.57565846      -8.90312236       0.61914480
C      11.57565846       8.90312236       6.61385520
C      10.19824154      -8.90312236       2.99735520
C      11.57565846      -8.90312236       2.99735520
C      10.19824154       8.90312236       6.61385520
C      10.19824154      -8.90312236       0.61914480
C      11.57565846       8.90312236       4.23564480
H       9.73075591       8.93326412       3.43205850
H      12.04314409      -8.93326412       7.04855850
H      12.04314409       8.93326412       0.18444150
N       9.45944173      -8.95075746       4.26731809
H      12.04314409      -8.93326412       3.80094150
H       9.73075591       8.93326412       0.18444150
H       9.73075591      -8.93326412       7.04855850
N      12.31445827       8.95075746       2.96568191
C       4.53310824       6.99552572       5.42475000
C      17.24079176      -6.99552572       1.80825000
C      17.24079176       6.99552572       5.42475000
C       4.53310824      -6.99552572       1.80825000
C       3.87967350       5.62784336       5.42475000
C      17.89422650      -5.62784336       1.80825000
C      17.89422650       5.62784336       5.42475000
C       3.87967350      -5.62784336       1.80825000
C       3.55175857       5.00014121       4.23926130
C      18.22214143      -5.00014121       0.62276130
C      18.22214143       5.00014121       6.61023870
C       3.55175857      -5.00014121       2.99373870
C      18.22214143      -5.00014121       2.99373870
C       3.55175857       5.00014121       6.61023870
C       3.55175857      -5.00014121       0.62276130
C      18.22214143       5.00014121       4.23926130
N       3.93299469       5.61874451       2.96141585
H      17.98088662      -5.39160732       7.04711190
H      17.98088662       5.39160732       0.18588810
H       3.79301338      -5.39160732       3.80238810
N      17.84090531      -5.61874451       4.27158415
H       3.79301338       5.39160732       0.18588810
H       3.79301338      -5.39160732       7.04711190
H      17.98088662       5.39160732       3.43061190
C       2.88482401       3.82762675       4.23709140
C      18.88907599      -3.82762675       0.62059140
C      18.88907599       3.82762675       6.61240860
C       2.88482401      -3.82762675       2.99590860
C      18.88907599      -3.82762675       2.99590860
C       2.88482401       3.82762675       6.61240860
C       2.88482401      -3.82762675       0.62059140
C      18.88907599       3.82762675       4.23709140
H       2.65423841       3.42485748       3.43061190
H      19.11966159      -3.42485748       7.04711190
H      19.11966159       3.42485748       0.18588810
N       2.52053990      -3.19132316       4.27000233
H      19.11966159      -3.42485748       3.80238810
H       2.65423841       3.42485748       0.18588810
H       2.65423841      -3.42485748       7.04711190
N      19.25336010       3.19132316       2.96299767
C       2.54558665       3.22441478       5.42475000
C      19.22831335      -3.22441478       1.80825000
C      19.22831335       3.22441478       5.42475000
C       2.54558665      -3.22441478       1.80825000
C       1.74735547       1.92153720       5.42475000
C      20.02654452      -1.92153720       1.80825000
C      20.02654452       1.92153720       5.42475000
C       1.74735547      -1.92153720       1.80825000
H       8.57729527      -9.42191591       4.12615387
H       9.29023815      -8.01009912       4.59386368
H      11.77071897       9.45298625       2.27850375
H      12.48366185       8.01009912       2.63913632
H       3.22386158       6.28215384       2.68371407
Cl       4.07909198       4.42166740       1.77745556
H      16.95714703      -6.09577487       4.16428390
H      17.75359273      -4.90333156       4.97915805
H       1.63817100      -3.56285432       4.59170051
H       2.43710975      -2.19368828       4.13634581
H      18.53785150       3.38023870       2.27564161
H      19.33679025       2.19368828       3.09665419
