# Supplementary material for: CAT: A Compound Attachment Tool for the Construction of Composite Chemical Compounds
Source: J Chem Inf Model. 2022 Oct 31;62(22):5525–35. doi: 10.1021/acs.jcim.2c00690 (PMC9976287; doi:10.1021/acs.jcim.2c00690)
Supplement: Supplementary file 7 — ci2c00690_si_007.xyz [file ci2c00690_si_007.xyz]

157

        In       5.443000       9.419000       3.616000 
        In       5.443000       9.419000       0.000000 
        In       5.443000      -9.419000       0.000000 
        In       5.443000      -9.419000       3.616000 
        In       0.000000       0.000000       3.616000 
        In       0.000000       0.000000       0.000000 
         O      15.814000      -8.482000       5.425000 
         O       5.960000       8.482000       1.808000 
         O       5.960000      -8.482000       5.425000 
         O      15.814000       8.482000       1.808000 
         O       7.442000       9.002000       4.308000 
         O      14.332000      -9.002000       0.692000 
         O      14.332000       9.002000       6.541000 
         O       7.442000      -9.002000       2.925000 
         O      14.332000      -9.002000       2.925000 
         O       7.442000       9.002000       6.541000 
         O       7.442000      -9.002000       0.692000 
         O      14.332000       9.002000       4.308000 
         O       4.820000       7.486000       4.326000 
         O      16.954000      -7.486000       0.709000 
         O      16.954000       7.486000       6.524000 
         O       4.820000      -7.486000       2.907000 
         O      16.954000      -7.486000       2.907000 
         O       4.820000       7.486000       6.524000 
         O       4.820000      -7.486000       0.709000 
         O      16.954000       7.486000       4.326000 
         O       1.441000       1.431000       4.314000 
         O      20.333000      -1.431000       0.698000 
         O      20.333000       1.431000       6.535000 
         O       1.441000      -1.431000       2.919000 
         O      20.333000      -1.431000       2.919000 
         O       1.441000       1.431000       6.535000 
         O       1.441000      -1.431000       0.698000 
         O      20.333000       1.431000       4.314000 
         O      10.887000      17.928000       5.425000 
         O      10.887000     -17.928000       1.808000 
         C       8.005000       8.980000       5.425000 
         C      13.769000      -8.980000       1.808000 
         C      13.769000       8.980000       5.425000 
         C       8.005000      -8.980000       1.808000 
         C       9.520000       8.857000       5.425000 
         C      12.254000      -8.857000       1.808000 
         C      12.254000       8.857000       5.425000 
         C       9.520000      -8.857000       1.808000 
         C      10.198000       8.903000       4.236000 
         C      11.576000      -8.903000       0.619000 
         C      11.576000       8.903000       6.614000 
         C      10.198000      -8.903000       2.997000 
         C      11.576000      -8.903000       2.997000 
         C      10.198000       8.903000       6.614000 
         C      10.198000      -8.903000       0.619000 
         C      11.576000       8.903000       4.236000 
         H       9.731000       8.933000       3.432000 
         H      12.043000      -8.933000       7.049000 
         H      12.043000       8.933000       0.184000 
         N       9.459000      -8.951000       4.267000 
         H      12.043000      -8.933000       3.801000 
         H       9.731000       8.933000       0.184000 
         H       9.731000      -8.933000       7.049000 
         N      12.314000       8.951000       2.966000 
         C       4.533000       6.996000       5.425000 
         C      17.241000      -6.996000       1.808000 
         C      17.241000       6.996000       5.425000 
         C       4.533000      -6.996000       1.808000 
         C       3.880000       5.628000       5.425000 
         C      17.894000      -5.628000       1.808000 
         C      17.894000       5.628000       5.425000 
         C       3.880000      -5.628000       1.808000 
         C       3.552000       5.000000       4.239000 
         C      18.222000      -5.000000       0.623000 
         C      18.222000       5.000000       6.610000 
         C       3.552000      -5.000000       2.994000 
         C      18.222000      -5.000000       2.994000 
         C       3.552000       5.000000       6.610000 
         C       3.552000      -5.000000       0.623000 
         C      18.222000       5.000000       4.239000 
         N       3.933000       5.619000       2.961000 
         H      17.981000      -5.392000       7.047000 
         H      17.981000       5.392000       0.186000 
         H       3.793000      -5.392000       3.802000 
         N      17.841000      -5.619000       4.272000 
         H       3.793000       5.392000       0.186000 
         H       3.793000      -5.392000       7.047000 
         H      17.981000       5.392000       3.431000 
         C       2.885000       3.828000       4.237000 
         C      18.889000      -3.828000       0.621000 
         C      18.889000       3.828000       6.612000 
         C       2.885000      -3.828000       2.996000 
         C      18.889000      -3.828000       2.996000 
         C       2.885000       3.828000       6.612000 
         C       2.885000      -3.828000       0.621000 
         C      18.889000       3.828000       4.237000 
         H       2.654000       3.425000       3.431000 
         H      19.120000      -3.425000       7.047000 
         H      19.120000       3.425000       0.186000 
         N       2.521000      -3.191000       4.270000 
         H      19.120000      -3.425000       3.802000 
         H       2.654000       3.425000       0.186000 
         H       2.654000      -3.425000       7.047000 
         N      19.253000       3.191000       2.963000 
         C       2.546000       3.224000       5.425000 
         C      19.228000      -3.224000       1.808000 
         C      19.228000       3.224000       5.425000 
         C       2.546000      -3.224000       1.808000 
         C       1.747000       1.922000       5.425000 
         C      20.027000      -1.922000       1.808000 
         C      20.027000       1.922000       5.425000 
         C       1.747000      -1.922000       1.808000 
         H       8.577000      -9.422000       4.126000 
         H       9.290000      -8.010000       4.594000 
         H      11.771000       9.453000       2.279000 
         H      12.484000       8.010000       2.639000 
         H       3.224000       6.282000       2.684000 
         H      16.957000      -6.096000       4.164000 
         H      17.754000      -4.903000       4.979000 
         H       1.638000      -3.563000       4.592000 
         H       2.437000      -2.194000       4.136000 
         H      18.538000       3.380000       2.276000 
         H      19.337000       2.194000       3.097000 
         C       5.459000       4.472000       2.364000 
         C       9.455000      -0.267000       2.860000 
         C       8.929000       1.032000       3.482000 
         C       6.258000       5.597000       1.709000 
         N       6.140000       3.191000       2.157000 
         C      10.172000      -0.018000       1.554000 
         C      10.581000      -0.847000       3.679000 
         C      11.507000      -0.371000       1.634000 
         C      11.763000      -0.889000       2.961000 
         C       9.636000       0.465000       0.357000 
         C      10.529000      -1.328000       4.990000 
         C      12.368000      -0.246000       0.544000 
         C      12.940000      -1.397000       3.512000 
         C      10.486000       0.606000      -0.753000 
         C      11.702000      -1.840000       5.568000 
         C      11.847000       0.255000      -0.659000 
         C      12.903000      -1.873000       4.832000 
         C       4.079000       4.422000       1.777000 
         C       7.197000       2.736000       3.008000 
         O       7.857000       1.545000       2.699000 
         O       3.248000       3.640000       2.212000 
         O       7.530000       3.405000       4.026000 
         H      13.801000      -2.273000       5.285000 
         H      12.492000       0.364000      -1.521000 
         H      11.682000      -2.214000       6.583000 
         H      10.092000       0.982000      -1.689000 
         H      13.857000      -1.430000       2.938000 
         H      13.410000      -0.530000       0.618000 
         H       9.603000      -1.306000       5.551000 
         H       8.589000       0.723000       0.279000 
         H       5.934000       2.636000       1.296000 
         H       6.365000       5.414000       0.618000 
         H       5.749000       6.572000       1.866000 
         H       7.271000       5.655000       2.162000 
         H       8.558000       0.825000       4.510000 
         H       9.745000       1.787000       3.542000 
         H       8.642000      -1.014000       2.730000 
         H       5.362000       4.681000       3.451000 
