# Supplementary material for: CAT: A Compound Attachment Tool for the Construction of Composite Chemical Compounds
Source: J Chem Inf Model. 2022 Oct 31;62(22):5525–35. doi: 10.1021/acs.jcim.2c00690 (PMC9976287; doi:10.1021/acs.jcim.2c00690)
Supplement: Supplementary file 8 — ci2c00690_si_008.txt [file ci2c00690_si_008.txt]

Install CAT using conda or pip as explained in the CAT documentation in GitHub. 

Rename the CAT inputfiles from .txt to .yaml
mv 6nm_DP_model_CATinputfile.txt 6nm_DP_model_CATinputfile.yaml
mv In-MIL-68-NH2_Cl_CATinputfile.txt In-MIL-68-NH2_Cl_CATinputfile.yaml

Then run the scripts:
init_cat -i 6nm_DP_model_CATinputfile.yaml
init_cat -i In-MIL-68-NH2_Cl_CATinputfile.yaml
